# Supplementary material for: Risk Taking Runners Slow More in the Marathon
Source: Front Psychol. 2019 Feb 27;10:333. doi: 10.3389/fpsyg.2019.00333 (PMC6400853; doi:10.3389/fpsyg.2019.00333)
Supplement: Supplementary file 2 [file Table_2.XLSX]

## Sheet: MarathonSurveyData2
StartDate	EndDate	Progress	BirthYear	Sex	Country	Country3	CompleteMarathons	YearsExp	TargetPace	FastPace	TrainDist	WeeksTrain	LongTrainRuns	LastTimeHrs	LastTimeMins	LastTimeSecs	FirstHalfHrs	FirstHalfMins	FirstHalfSecs	Ambition1	Ambition2	Ambition3	Ambition4	Ambition5	Dospert1	Dospert2	Dospert3	Dospert4	Dospert5	Dospert6	Dospert7	Dospert8	Dospert9	Dospert10	Dospert11	Dospert12	Suffer1	Suffer2	Suffer3	Suffer4	Suffer5	Suffer6	Suffer7	Suffer8	Goal1	Goal2	Goal3	Comp1	Comp2
2016-04-19 21:49:37	2016-04-19 21:50:19	100	NA	NA	NA	NA	NA	NA	NA	NA	NA	NA	NA	NA	NA	30	NA	NA	30	NA	NA	NA	NA	NA	NA	NA	NA	NA	NA	NA	NA	NA	NA	NA	NA	NA	NA	NA	NA	NA	NA	NA	NA	NA	NA	NA	NA	NA	NA
2016-04-19 21:50:41	2016-04-19 22:04:41	100	1972	Male	United States of America	USA	4-5	15-19	Regularly	Regularly	60+	17+	3-5	3	0	55	1	29	10	4	4	4	3	4	6	5	1	5	6	NA	4	5	2	3	6	NA	3	4	4	4	3	5	5	4	3	4	4	3	3
2016-04-22 11:05:51	2016-04-22 11:08:42	14	1973	Female	United States of America	USA	3	15-19	NA	NA	NA	NA	NA	NA	NA	30	NA	NA	30	NA	NA	NA	NA	NA	NA	NA	NA	NA	NA	NA	NA	NA	NA	NA	NA	NA	NA	NA	NA	NA	NA	NA	NA	NA	NA	NA	NA	NA	NA
2016-04-22 15:55:24	2016-04-22 16:02:28	50	1971	Male	New Zealand	Other	1	6-9	Regularly	Never	40-49	17+	6-8	5	30	30	2	37	0	NA	NA	NA	NA	NA	NA	NA	NA	NA	NA	NA	NA	NA	NA	NA	NA	NA	NA	NA	NA	NA	NA	NA	NA	NA	NA	NA	NA	NA	NA
2016-04-22 17:25:29	2016-04-22 17:27:36	14	1955	Female	United States of America	USA	3	4-5	NA	NA	NA	NA	NA	NA	NA	30	NA	NA	30	NA	NA	NA	NA	NA	NA	NA	NA	NA	NA	NA	NA	NA	NA	NA	NA	NA	NA	NA	NA	NA	NA	NA	NA	NA	NA	NA	NA	NA	NA
2016-04-22 20:56:06	2016-04-22 21:30:46	100	1987	Male	Australia	Other	1	4-5	A few times	A few times	30-39	17+	3-5	3	21	25	1	35	18	2	3	5	2	3	7	4	1	2	7	1	2	4	1	2	1	4	4	4	5	5	4	5	5	5	5	7	3	2	1
2016-04-22 21:33:34	2016-04-22 22:20:17	84	1967	Male	New Zealand	Other	4-5	4-5	A few times	A few times	20-29	9-12	6-8	4	46	55	2	3	0	NA	NA	NA	NA	NA	NA	NA	NA	NA	NA	NA	NA	NA	NA	NA	NA	NA	NA	NA	NA	NA	NA	NA	NA	NA	NA	NA	NA	NA	NA
2016-04-22 11:28:14	2016-04-23 12:21:14	100	1967	Female	United States of America	USA	2	20+	Regularly	A few times	30-39	13-16	1-2	4	53	50	NA	NA	30	2	2	2	4	3	5	6	1	2	5	1	3	2	1	1	1	4	1	3	5	3	2	4	4	2	5	5	5	2	1
2016-04-23 15:33:16	2016-04-23 15:51:18	100	1952	Female	United Kingdom of Great Britain and Northern Ireland	UK	6-9	10-14	A few times	A few times	30-39	13-16	3-5	4	20	23	2	0	0	2	2	1	2	4	4	1	1	1	1	1	1	1	1	1	1	5	1	2	3	1	1	4	3	5	6	6	6	5	6
2016-04-23 15:29:08	2016-04-23 15:30:41	2	NA	NA	NA	NA	NA	NA	NA	NA	NA	NA	NA	NA	NA	30	NA	NA	30	NA	NA	NA	NA	NA	NA	NA	NA	NA	NA	NA	NA	NA	NA	NA	NA	NA	NA	NA	NA	NA	NA	NA	NA	NA	NA	NA	NA	NA	NA
2016-04-23 16:16:24	2016-04-23 16:22:07	14	NA	Male	United Kingdom of Great Britain and Northern Ireland	UK	3	6-9	NA	NA	NA	NA	NA	NA	NA	30	NA	NA	30	NA	NA	NA	NA	NA	NA	NA	NA	NA	NA	NA	NA	NA	NA	NA	NA	NA	NA	NA	NA	NA	NA	NA	NA	NA	NA	NA	NA	NA	NA
2016-04-24 03:14:36	2016-04-24 03:38:09	100	1975	Male	United Kingdom of Great Britain and Northern Ireland	UK	1	6-9	Never	Never	0-19	17+	1-2	4	22	30	NA	NA	30	NA	2	NA	NA	NA	7	1	1	7	7	1	6	5	1	4	5	3	2	4	3	2	2	5	4	4	4	4	4	1	1
2016-04-24 06:52:59	2016-04-24 06:57:08	3	NA	NA	NA	NA	NA	NA	NA	NA	NA	NA	NA	NA	NA	30	NA	NA	30	NA	NA	NA	NA	NA	NA	NA	NA	NA	NA	NA	NA	NA	NA	NA	NA	NA	NA	NA	NA	NA	NA	NA	NA	NA	NA	NA	NA	NA	NA
2016-04-24 07:06:43	2016-04-24 07:07:19	17	NA	NA	NA	NA	NA	NA	NA	NA	NA	NA	NA	NA	NA	30	NA	NA	30	NA	NA	NA	NA	NA	NA	NA	NA	NA	NA	NA	NA	NA	NA	NA	NA	NA	NA	NA	NA	NA	NA	NA	NA	NA	NA	NA	NA	NA	NA
2016-04-24 08:09:13	2016-04-24 08:22:47	27	1993	Female	United Kingdom of Great Britain and Northern Ireland	UK	1	3	Regularly	Regularly	20-29	17+	3-5	6	56	37	NA	NA	30	NA	NA	NA	NA	NA	NA	NA	NA	NA	NA	NA	NA	NA	NA	NA	NA	NA	NA	NA	NA	NA	NA	NA	NA	NA	NA	NA	NA	NA	NA
2016-04-24 11:53:37	2016-04-24 11:55:14	17	NA	NA	NA	NA	NA	NA	NA	NA	NA	NA	NA	NA	NA	30	NA	NA	30	NA	NA	NA	NA	NA	NA	NA	NA	NA	NA	NA	NA	NA	NA	NA	NA	NA	NA	NA	NA	NA	NA	NA	NA	NA	NA	NA	NA	NA	NA
2016-04-24 12:09:14	2016-04-24 12:26:39	92	1974	Female	United States of America	USA	1	4-5	Never	Never	20-29	17+	0	5	11	0	NA	NA	30	NA	1	NA	NA	NA	4	7	1	1	2	1	6	7	1	2	1	5	5	1	5	4	5	4	1	5	NA	NA	NA	NA	NA
2016-04-24 18:50:17	2016-04-24 19:03:52	100	1964	Female	United States of America	USA	10-14	10-14	A few times	Regularly	40-49	9-12	3-5	3	59	30	NA	NA	30	2	2	4	4	3	7	6	1	1	5	1	1	1	1	1	1	7	4	2	3	2	2	5	3	3	5	5	4	4	4
2016-04-24 15:28:21	2016-04-24 15:41:31	84	1969	Female	United Kingdom of Great Britain and Northern Ireland	UK	1	6-9	A few times	Never	0-19	13-16	3-5	4	45	30	2	5	30	NA	NA	NA	NA	NA	NA	NA	NA	NA	NA	NA	NA	NA	NA	NA	NA	NA	NA	NA	NA	NA	NA	NA	NA	NA	NA	NA	NA	NA	NA
2016-04-24 18:37:10	2016-04-24 18:39:06	14	1976	Male	United States of America	USA	4-5	4-5	NA	NA	NA	NA	NA	NA	NA	30	NA	NA	30	NA	NA	NA	NA	NA	NA	NA	NA	NA	NA	NA	NA	NA	NA	NA	NA	NA	NA	NA	NA	NA	NA	NA	NA	NA	NA	NA	NA	NA	NA
2016-04-24 19:16:47	2016-04-24 19:18:42	33	1990	Female	United States of America	USA	3	3	NA	NA	NA	NA	NA	NA	NA	30	NA	NA	30	NA	NA	NA	NA	NA	NA	NA	NA	NA	NA	NA	NA	NA	NA	NA	NA	NA	NA	NA	NA	NA	NA	NA	NA	NA	NA	NA	NA	NA	NA
2016-04-24 19:35:34	2016-04-24 19:36:28	2	NA	NA	NA	NA	NA	NA	NA	NA	NA	NA	NA	NA	NA	30	NA	NA	30	NA	NA	NA	NA	NA	NA	NA	NA	NA	NA	NA	NA	NA	NA	NA	NA	NA	NA	NA	NA	NA	NA	NA	NA	NA	NA	NA	NA	NA	NA
2016-04-24 19:36:09	2016-04-24 19:56:52	97	1986	Female	United States of America	USA	10-14	6-9	Regularly	Regularly	40-49	17+	6-8	3	20	11	1	38	36	1	3	2	4	2	6	7	1	1	4	1	1	4	1	1	1	5	5	5	5	5	3	5	5	5	7	7	6	6	1
2016-04-24 19:49:38	2016-04-24 20:01:59	27	1972	Female	United States of America	USA	3	6-9	A few times	A few times	40-49	17+	3-5	3	54	20	NA	NA	30	NA	NA	NA	NA	NA	NA	NA	NA	NA	NA	NA	NA	NA	NA	NA	NA	NA	NA	NA	NA	NA	NA	NA	NA	NA	NA	NA	NA	NA	NA
2016-04-24 21:26:49	2016-04-24 21:48:35	84	1957	Male	United States of America	USA	NA	6-9	Regularly	Regularly	30-39	9-12	1-2	4	26	30	NA	NA	30	NA	NA	NA	NA	NA	NA	NA	NA	NA	NA	NA	NA	NA	NA	NA	NA	NA	NA	NA	NA	NA	NA	NA	NA	NA	NA	NA	NA	NA	NA
2016-04-25 06:23:34	2016-04-25 06:37:20	100	1968	Male	United Kingdom of Great Britain and Northern Ireland	UK	20+	20+	A few times	A few times	60+	13-16	9+	2	58	2	1	28	11	3	3	3	4	3	5	5	1	6	5	1	3	3	1	2	3	6	3	4	4	4	4	4	4	5	6	6	6	6	6
2016-04-25 05:47:52	2016-04-25 05:55:00	27	1969	Male	United Kingdom of Great Britain and Northern Ireland	UK	6-9	3	Regularly	Regularly	50-59	17+	9+	3	1	37	NA	NA	30	NA	NA	NA	NA	NA	NA	NA	NA	NA	NA	NA	NA	NA	NA	NA	NA	NA	NA	NA	NA	NA	NA	NA	NA	NA	NA	NA	NA	NA	NA
2016-04-25 10:09:25	2016-04-25 10:30:35	100	1969	Female	United Kingdom of Great Britain and Northern Ireland	UK	1	6-9	A few times	Never	20-29	13-16	3-5	4	45	50	2	8	57	2	4	4	4	5	5	6	1	4	2	1	4	3	1	2	2	2	3	4	3	4	4	2	3	4	5	6	5	5	4
2016-04-25 10:22:45	2016-04-25 11:01:58	100	1983	Male	United States of America	USA	6-9	15-19	Regularly	Regularly	60+	13-16	3-5	2	30	15	1	14	40	1	1	2	4	3	5	7	1	2	4	1	1	2	1	1	1	7	1	5	5	3	2	2	5	5	5	6	5	6	3
2016-04-25 10:54:48	2016-04-25 11:19:14	100	1970	Female	United Kingdom of Great Britain and Northern Ireland	UK	1	1	A few times	Regularly	0-19	9-12	0	4	31	0	2	15	17	2	2	3	4	2	7	7	2	5	4	2	5	5	2	2	2	5	1	3	3	2	2	5	5	2	1	1	1	2	1
2016-04-25 12:29:01	2016-04-25 12:40:57	100	1980	Female	United Kingdom of Great Britain and Northern Ireland	UK	3	10-14	A few times	Regularly	20-29	13-16	3-5	4	29	12	2	11	15	4	4	2	5	3	5	5	1	5	4	1	1	3	1	1	1	3	1	4	2	3	2	2	2	3	5	4	4	4	1
2016-04-25 08:54:57	2016-04-25 08:58:40	25	1972	Male	United Kingdom of Great Britain and Northern Ireland	UK	1	4-5	NA	NA	NA	NA	NA	NA	NA	30	NA	NA	30	NA	NA	NA	NA	NA	NA	NA	NA	NA	NA	NA	NA	NA	NA	NA	NA	NA	NA	NA	NA	NA	NA	NA	NA	NA	NA	NA	NA	NA	NA
2016-04-25 12:38:18	2016-04-25 13:22:13	100	1970	Female	United Kingdom of Great Britain and Northern Ireland	UK	2	6-9	A few times	A few times	20-29	13-16	3-5	5	27	46	2	26	30	2	3	1	5	5	5	3	1	5	3	1	3	2	1	2	1	6	1	3	3	2	3	3	4	4	5	6	5	1	2
2016-04-25 11:24:33	2016-04-25 11:30:41	27	1982	Male	United Kingdom of Great Britain and Northern Ireland	UK	1	1	A few times	Regularly	30-39	13-16	3-5	4	21	0	NA	NA	30	NA	NA	NA	NA	NA	NA	NA	NA	NA	NA	NA	NA	NA	NA	NA	NA	NA	NA	NA	NA	NA	NA	NA	NA	NA	NA	NA	NA	NA	NA
2016-04-25 11:33:11	2016-04-25 12:01:21	27	1983	Female	United Kingdom of Great Britain and Northern Ireland	UK	6-9	6-9	A few times	Regularly	50-59	13-16	3-5	3	6	52	NA	NA	30	NA	NA	NA	NA	NA	NA	NA	NA	NA	NA	NA	NA	NA	NA	NA	NA	NA	NA	NA	NA	NA	NA	NA	NA	NA	NA	NA	NA	NA	NA
2016-04-25 12:03:15	2016-04-25 12:04:40	3	NA	NA	NA	NA	NA	NA	NA	NA	NA	NA	NA	NA	NA	30	NA	NA	30	NA	NA	NA	NA	NA	NA	NA	NA	NA	NA	NA	NA	NA	NA	NA	NA	NA	NA	NA	NA	NA	NA	NA	NA	NA	NA	NA	NA	NA	NA
2016-04-25 12:05:41	2016-04-25 12:25:58	97	1984	Male	United States of America	USA	6-9	3	Regularly	A few times	30-39	9-12	3-5	3	28	30	1	41	28	2	2	1	2	3	5	5	1	2	5	1	2	2	1	5	4	6	1	2	4	2	2	4	4	2	6	6	5	5	4
2016-04-25 16:15:47	2016-04-25 16:29:51	100	1977	Male	United Kingdom of Great Britain and Northern Ireland	UK	1	NA	A few times	A few times	20-29	13-16	1-2	5	1	20	NA	NA	30	1	2	2	3	2	NA	6	1	6	4	1	1	2	2	5	1	2	4	4	4	4	2	4	2	5	4	4	6	2	5
2016-04-25 16:04:01	2016-04-25 16:31:46	100	1980	Female	United Kingdom of Great Britain and Northern Ireland	UK	2	3	A few times	Regularly	30-39	13-16	3-5	3	48	19	1	51	54	4	2	4	5	4	7	1	1	2	5	1	6	3	1	1	2	2	1	2	3	2	5	4	4	4	4	6	4	2	2
2016-04-25 13:27:40	2016-04-25 13:31:11	27	1993	Female	United Kingdom of Great Britain and Northern Ireland	UK	3	2	Regularly	Regularly	20-29	17+	3-5	4	42	40	NA	NA	30	NA	NA	NA	NA	NA	NA	NA	NA	NA	NA	NA	NA	NA	NA	NA	NA	NA	NA	NA	NA	NA	NA	NA	NA	NA	NA	NA	NA	NA	NA
2016-04-25 16:59:38	2016-04-25 17:52:40	100	1979	Male	United Kingdom of Great Britain and Northern Ireland	UK	1	6-9	Regularly	Regularly	30-39	13-16	3-5	4	3	49	1	53	48	1	1	3	4	1	6	1	6	6	6	6	2	1	4	1	2	3	1	4	4	3	3	4	5	5	7	7	7	7	3
2016-04-25 17:45:34	2016-04-25 18:02:46	100	1989	Male	United Kingdom of Great Britain and Northern Ireland	UK	3	4-5	Regularly	A few times	0-19	9-12	1-2	4	28	3	2	0	0	3	2	5	5	1	7	5	1	5	5	1	1	3	1	5	1	4	1	2	NA	4	5	2	5	5	6	7	7	1	1
2016-04-25 17:46:27	2016-04-25 18:04:11	100	1970	Male	United Kingdom of Great Britain and Northern Ireland	UK	10-14	10-14	A few times	A few times	40-49	13-16	6-8	3	21	0	1	37	0	4	4	3	5	5	5	2	1	2	3	1	1	1	1	2	1	3	1	2	2	3	4	2	3	3	3	2	4	3	2
2016-04-25 18:29:21	2016-04-25 18:47:40	100	1980	Male	United States of America	USA	2	2	Regularly	Regularly	20-29	9-12	0	3	28	13	1	45	7	2	3	4	4	1	5	6	2	3	6	1	7	5	4	6	6	5	1	3	2	4	2	2	3	4	6	6	7	5	5
2016-04-25 15:23:54	2016-04-25 15:34:18	92	1993	Female	United Kingdom of Great Britain and Northern Ireland	UK	3	2	Regularly	A few times	20-29	17+	3-5	4	42	12	2	9	46	1	2	1	5	1	5	4	1	6	5	1	2	2	1	1	1	6	1	1	3	2	2	4	5	4	5	4	6	1	1
2016-04-25 15:30:19	2016-04-25 15:35:12	84	1973	Female	United Kingdom of Great Britain and Northern Ireland	UK	2	6-9	A few times	A few times	40-49	NA	3-5	4	47	34	NA	NA	30	NA	NA	NA	NA	NA	NA	NA	NA	NA	NA	NA	NA	NA	NA	NA	NA	NA	NA	NA	NA	NA	NA	NA	NA	NA	NA	NA	NA	NA	NA
2016-04-25 15:38:42	2016-04-25 15:43:53	19	1974	Male	Ireland	Other	3	20+	NA	NA	NA	NA	NA	NA	NA	30	NA	NA	30	NA	NA	NA	NA	NA	NA	NA	NA	NA	NA	NA	NA	NA	NA	NA	NA	NA	NA	NA	NA	NA	NA	NA	NA	NA	NA	NA	NA	NA	NA
2016-04-25 15:41:43	2016-04-25 15:46:20	19	1974	Male	United Kingdom of Great Britain and Northern Ireland	UK	6-9	2	NA	NA	NA	NA	NA	NA	NA	30	NA	NA	30	NA	NA	NA	NA	NA	NA	NA	NA	NA	NA	NA	NA	NA	NA	NA	NA	NA	NA	NA	NA	NA	NA	NA	NA	NA	NA	NA	NA	NA	NA
2016-04-25 15:52:16	2016-04-25 15:54:28	2	NA	NA	NA	NA	NA	NA	NA	NA	NA	NA	NA	NA	NA	30	NA	NA	30	NA	NA	NA	NA	NA	NA	NA	NA	NA	NA	NA	NA	NA	NA	NA	NA	NA	NA	NA	NA	NA	NA	NA	NA	NA	NA	NA	NA	NA	NA
2016-04-25 16:13:36	2016-04-25 16:14:51	3	NA	NA	NA	NA	NA	NA	NA	NA	NA	NA	NA	NA	NA	30	NA	NA	30	NA	NA	NA	NA	NA	NA	NA	NA	NA	NA	NA	NA	NA	NA	NA	NA	NA	NA	NA	NA	NA	NA	NA	NA	NA	NA	NA	NA	NA	NA
2016-04-25 16:41:05	2016-04-25 16:42:11	3	NA	NA	NA	NA	NA	NA	NA	NA	NA	NA	NA	NA	NA	30	NA	NA	30	NA	NA	NA	NA	NA	NA	NA	NA	NA	NA	NA	NA	NA	NA	NA	NA	NA	NA	NA	NA	NA	NA	NA	NA	NA	NA	NA	NA	NA	NA
2016-04-25 16:43:46	2016-04-25 16:45:28	17	NA	NA	NA	NA	NA	NA	NA	NA	NA	NA	NA	NA	NA	30	NA	NA	30	NA	NA	NA	NA	NA	NA	NA	NA	NA	NA	NA	NA	NA	NA	NA	NA	NA	NA	NA	NA	NA	NA	NA	NA	NA	NA	NA	NA	NA	NA
2016-04-25 17:01:26	2016-04-25 17:06:21	27	1980	Female	United Kingdom of Great Britain and Northern Ireland	UK	3	2	Regularly	Regularly	30-39	13-16	0	5	10	30	NA	NA	30	NA	NA	NA	NA	NA	NA	NA	NA	NA	NA	NA	NA	NA	NA	NA	NA	NA	NA	NA	NA	NA	NA	NA	NA	NA	NA	NA	NA	NA	NA
2016-04-25 16:18:46	2016-04-25 19:13:06	17	NA	NA	NA	NA	NA	NA	NA	NA	NA	NA	NA	NA	NA	30	NA	NA	30	NA	NA	NA	NA	NA	NA	NA	NA	NA	NA	NA	NA	NA	NA	NA	NA	NA	NA	NA	NA	NA	NA	NA	NA	NA	NA	NA	NA	NA	NA
2016-04-25 19:39:46	2016-04-25 19:40:38	2	NA	NA	NA	NA	NA	NA	NA	NA	NA	NA	NA	NA	NA	30	NA	NA	30	NA	NA	NA	NA	NA	NA	NA	NA	NA	NA	NA	NA	NA	NA	NA	NA	NA	NA	NA	NA	NA	NA	NA	NA	NA	NA	NA	NA	NA	NA
2016-04-25 21:38:21	2016-04-25 21:38:52	2	NA	NA	NA	NA	NA	NA	NA	NA	NA	NA	NA	NA	NA	30	NA	NA	30	NA	NA	NA	NA	NA	NA	NA	NA	NA	NA	NA	NA	NA	NA	NA	NA	NA	NA	NA	NA	NA	NA	NA	NA	NA	NA	NA	NA	NA	NA
2016-04-26 02:53:38	2016-04-26 03:12:04	100	1982	Female	United Kingdom of Great Britain and Northern Ireland	UK	1	2	Regularly	Regularly	20-29	13-16	1-2	5	6	8	2	23	18	2	3	3	3	4	5	4	1	2	3	1	1	4	1	6	1	6	4	2	4	3	2	4	3	3	4	4	3	1	1
2016-04-26 02:59:31	2016-04-26 03:22:32	100	NA	Male	United Kingdom of Great Britain and Northern Ireland	UK	4-5	6-9	Regularly	Regularly	30-39	13-16	3-5	3	59	59	NA	NA	30	2	2	4	4	2	7	5	2	6	6	2	1	4	1	7	1	3	1	5	5	5	3	5	4	5	4	4	6	2	1
2016-04-26 03:15:51	2016-04-26 03:50:45	100	1953	Male	United Kingdom of Great Britain and Northern Ireland	UK	20+	20+	A few times	A few times	30-39	At most 4	1-2	3	32	47	1	42	43	4	4	4	4	4	5	7	1	4	5	1	6	1	1	4	1	5	1	2	1	2	2	4	4	2	4	5	6	6	6
2016-04-26 02:45:55	2016-04-26 02:56:58	27	1989	Female	Estonia	Other	3	10-14	Regularly	Regularly	60+	5-8	3-5	2	54	14	NA	NA	30	NA	NA	NA	NA	NA	NA	NA	NA	NA	NA	NA	NA	NA	NA	NA	NA	NA	NA	NA	NA	NA	NA	NA	NA	NA	NA	NA	NA	NA	NA
2016-04-26 07:24:03	2016-04-26 07:53:34	100	1980	Female	United States of America	USA	2	15-19	Regularly	A few times	40-49	17+	3-5	3	51	37	1	44	58	4	4	4	4	4	7	7	1	1	6	1	2	3	1	1	1	7	1	1	4	3	2	4	4	2	6	6	4	2	2
2016-04-26 07:32:09	2016-04-26 07:56:14	100	1952	Male	United States of America	USA	NA	20+	Regularly	Regularly	50-59	17+	3-5	4	17	0	NA	NA	30	1	1	4	1	2	4	5	1	1	4	1	1	2	1	1	1	4	1	1	3	3	1	1	1	3	4	6	3	3	4
2016-04-26 08:21:47	2016-04-26 08:39:53	100	1943	Male	United States of America	USA	15-19	20+	Never	Never	40-49	17+	6-8	4	33	30	NA	NA	30	2	4	3	2	4	6	1	1	1	6	1	1	1	1	1	1	6	1	5	1	3	3	3	3	3	4	4	3	6	6
2016-04-26 04:52:31	2016-04-26 04:58:10	19	1974	Female	United States of America	USA	20+	6-9	NA	NA	NA	NA	NA	NA	NA	30	NA	NA	30	NA	NA	NA	NA	NA	NA	NA	NA	NA	NA	NA	NA	NA	NA	NA	NA	NA	NA	NA	NA	NA	NA	NA	NA	NA	NA	NA	NA	NA	NA
2016-04-26 04:58:18	2016-04-26 05:03:59	27	1974	Female	United States of America	USA	NA	6-9	Regularly	Regularly	60+	5-8	1-2	3	37	32	NA	NA	30	NA	NA	NA	NA	NA	NA	NA	NA	NA	NA	NA	NA	NA	NA	NA	NA	NA	NA	NA	NA	NA	NA	NA	NA	NA	NA	NA	NA	NA	NA
2016-04-26 08:59:03	2016-04-26 09:22:06	100	1957	Male	United States of America	USA	3	20+	Regularly	A few times	50-59	13-16	1-2	3	52	30	1	49	34	4	3	4	3	4	6	6	2	4	6	1	1	6	1	4	6	4	2	4	4	3	2	4	4	5	5	6	5	6	5
2016-04-26 05:49:17	2016-04-26 06:00:26	27	1952	Male	United States of America	USA	6-9	20+	Regularly	Regularly	50-59	17+	1-2	4	17	12	NA	NA	30	NA	NA	NA	NA	NA	NA	NA	NA	NA	NA	NA	NA	NA	NA	NA	NA	NA	NA	NA	NA	NA	NA	NA	NA	NA	NA	NA	NA	NA	NA
2016-04-26 09:44:49	2016-04-26 10:17:07	100	1989	Female	United Kingdom of Great Britain and Northern Ireland	UK	1	2	Regularly	A few times	30-39	13-16	3-5	3	46	11	1	52	28	4	3	4	5	2	5	1	1	3	2	1	3	3	1	1	1	4	1	4	5	3	3	5	5	4	6	6	6	3	1
2016-04-26 06:26:20	2016-04-26 06:31:34	84	1985	Female	United States of America	USA	2	4-5	Regularly	Regularly	40-49	13-16	1-2	4	27	30	NA	NA	30	NA	NA	NA	NA	NA	NA	NA	NA	NA	NA	NA	NA	NA	NA	NA	NA	NA	NA	NA	NA	NA	NA	NA	NA	NA	NA	NA	NA	NA	NA
2016-04-26 06:57:55	2016-04-26 06:59:36	25	1993	Male	NA	NA	6-9	4-5	NA	NA	NA	NA	NA	NA	NA	30	NA	NA	30	NA	NA	NA	NA	NA	NA	NA	NA	NA	NA	NA	NA	NA	NA	NA	NA	NA	NA	NA	NA	NA	NA	NA	NA	NA	NA	NA	NA	NA	NA
2016-04-26 08:02:51	2016-04-26 08:03:48	17	NA	NA	NA	NA	NA	NA	NA	NA	NA	NA	NA	NA	NA	30	NA	NA	30	NA	NA	NA	NA	NA	NA	NA	NA	NA	NA	NA	NA	NA	NA	NA	NA	NA	NA	NA	NA	NA	NA	NA	NA	NA	NA	NA	NA	NA	NA
2016-04-26 12:26:55	2016-04-26 12:49:58	100	1976	Female	United States of America	USA	2	6-9	A few times	Never	20-29	13-16	3-5	4	34	37	NA	NA	30	1	2	2	3	2	5	7	1	1	4	1	2	5	1	1	1	7	3	5	3	5	2	4	1	5	4	5	5	4	4
2016-04-26 10:41:33	2016-04-26 10:43:46	19	1972	Female	United Kingdom of Great Britain and Northern Ireland	UK	10-14	15-19	NA	NA	NA	NA	NA	NA	NA	30	NA	NA	30	NA	NA	NA	NA	NA	NA	NA	NA	NA	NA	NA	NA	NA	NA	NA	NA	NA	NA	NA	NA	NA	NA	NA	NA	NA	NA	NA	NA	NA	NA
2016-04-26 11:01:43	2016-04-26 11:04:36	27	1988	Female	United States of America	USA	4-5	6-9	Regularly	Regularly	30-39	9-12	6-8	4	32	0	NA	NA	30	NA	NA	NA	NA	NA	NA	NA	NA	NA	NA	NA	NA	NA	NA	NA	NA	NA	NA	NA	NA	NA	NA	NA	NA	NA	NA	NA	NA	NA	NA
2016-04-26 14:48:46	2016-04-26 15:06:18	100	1973	Male	Canada	Other	4-5	15-19	A few times	A few times	20-29	9-12	1-2	3	24	11	1	45	0	3	1	4	3	4	5	6	1	1	2	1	1	1	1	4	2	4	3	2	5	2	3	4	4	3	5	5	NA	6	5
2016-04-26 14:33:28	2016-04-26 15:16:41	100	1970	Male	Canada	Other	20+	6-9	Regularly	Regularly	40-49	17+	6-8	3	17	27	1	38	30	4	4	4	4	2	4	5	1	1	4	1	1	5	1	1	1	4	4	4	5	4	3	4	5	4	6	6	5	3	3
2016-04-26 14:12:46	2016-04-26 15:16:43	100	1981	Male	Canada	Other	3	6-9	Never	Regularly	30-39	17+	3-5	3	18	30	1	39	53	2	2	1	5	2	6	6	1	1	5	1	2	5	1	2	1	7	2	5	4	4	4	4	5	5	7	7	7	6	6
2016-04-26 14:39:42	2016-04-26 15:18:09	100	1979	Male	Russian Federation	Other	3	6-9	A few times	Regularly	20-29	17+	1-2	3	43	11	1	45	0	1	2	2	4	3	7	4	1	2	5	1	5	1	1	2	1	6	1	5	4	4	2	4	1	4	7	7	2	6	3
2016-04-26 15:08:43	2016-04-26 15:18:30	100	1947	NA	United States of America	USA	15-19	20+	Never	Never	30-39	17+	1-2	3	50	0	NA	NA	30	4	4	5	4	4	6	1	1	2	7	1	4	1	1	4	1	7	5	4	5	4	2	5	5	5	6	5	6	7	7
2016-04-26 10:55:53	2016-04-26 11:26:19	92	1958	Male	United States of America	USA	6-9	6-9	Regularly	Regularly	20-29	17+	6-8	3	55	48	1	52	34	2	2	3	4	4	6	6	4	3	5	3	4	4	3	2	2	6	1	3	3	3	3	3	2	3	5	5	5	5	4
2016-04-26 14:50:40	2016-04-26 15:41:28	100	1965	Female	United States of America	USA	2	10-14	Regularly	Regularly	20-29	17+	3-5	4	50	59	2	30	10	1	1	4	4	1	7	1	1	1	2	1	1	2	1	1	1	2	5	1	3	2	1	3	2	4	7	7	7	5	1
2016-04-26 15:14:50	2016-04-26 15:44:33	100	1979	Female	United States of America	USA	6-9	6-9	A few times	A few times	50-59	9-12	3-5	3	43	57	NA	NA	30	2	2	2	3	2	6	7	1	1	4	1	1	2	1	1	1	7	3	3	4	3	3	5	5	4	5	6	6	5	5
2016-04-26 13:38:25	2016-04-26 13:42:36	27	1979	Female	United Kingdom of Great Britain and Northern Ireland	UK	1	NA	Regularly	Regularly	40-49	17+	9+	8	1	30	NA	NA	30	NA	NA	NA	NA	NA	NA	NA	NA	NA	NA	NA	NA	NA	NA	NA	NA	NA	NA	NA	NA	NA	NA	NA	NA	NA	NA	NA	NA	NA	NA
2016-04-26 14:07:17	2016-04-26 14:10:46	2	NA	NA	NA	NA	NA	NA	NA	NA	NA	NA	NA	NA	NA	30	NA	NA	30	NA	NA	NA	NA	NA	NA	NA	NA	NA	NA	NA	NA	NA	NA	NA	NA	NA	NA	NA	NA	NA	NA	NA	NA	NA	NA	NA	NA	NA	NA
2016-04-26 14:06:45	2016-04-26 14:15:13	27	1984	Female	Canada	Other	2	4-5	Regularly	Regularly	40-49	13-16	3-5	3	41	47	NA	NA	30	NA	NA	NA	NA	NA	NA	NA	NA	NA	NA	NA	NA	NA	NA	NA	NA	NA	NA	NA	NA	NA	NA	NA	NA	NA	NA	NA	NA	NA	NA
2016-04-26 18:10:26	2016-04-26 18:41:41	100	1962	Male	United States of America	USA	3	2	Regularly	Regularly	40-49	13-16	3-5	4	43	11	2	8	7	1	2	2	4	2	6	3	1	1	4	1	1	2	1	1	1	4	1	4	3	3	2	3	4	4	4	6	6	5	1
2016-04-26 14:38:02	2016-04-26 15:00:11	93	1964	Male	Israel	Other	6-9	NA	Regularly	Regularly	20-29	13-16	6-8	4	14	5	NA	NA	30	3	1	1	5	4	NA	NA	NA	NA	NA	NA	NA	NA	NA	NA	NA	NA	1	1	1	1	1	1	1	1	1	1	1	1	1
2016-04-26 15:04:17	2016-04-26 15:09:23	17	NA	NA	NA	NA	NA	NA	NA	NA	NA	NA	NA	NA	NA	30	NA	NA	30	NA	NA	NA	NA	NA	NA	NA	NA	NA	NA	NA	NA	NA	NA	NA	NA	NA	NA	NA	NA	NA	NA	NA	NA	NA	NA	NA	NA	NA	NA
2016-04-26 15:22:24	2016-04-26 15:33:37	17	NA	NA	NA	NA	NA	NA	NA	NA	NA	NA	NA	NA	NA	30	NA	NA	30	NA	NA	NA	NA	NA	NA	NA	NA	NA	NA	NA	NA	NA	NA	NA	NA	NA	NA	NA	NA	NA	NA	NA	NA	NA	NA	NA	NA	NA	NA
2016-04-26 15:13:32	2016-04-26 15:37:14	97	1967	Male	United States of America	USA	10-14	6-9	Regularly	Regularly	50-59	13-16	6-8	6	21	49	3	41	0	4	3	3	3	3	5	7	1	6	5	2	5	6	1	4	1	7	4	5	5	5	5	5	4	5	6	6	6	6	4
2016-04-26 15:46:47	2016-04-26 15:49:24	50	NA	NA	NA	NA	NA	NA	NA	NA	NA	NA	NA	NA	NA	30	NA	NA	30	NA	NA	NA	NA	NA	NA	NA	NA	NA	NA	NA	NA	NA	NA	NA	NA	NA	NA	NA	NA	NA	NA	NA	NA	NA	NA	NA	NA	NA	NA
2016-04-26 20:12:09	2016-04-26 20:28:29	100	1990	Male	Australia	Other	4-5	6-9	Regularly	Regularly	60+	13-16	9+	2	28	14	1	8	30	2	2	2	3	4	3	3	4	7	2	4	1	1	4	1	1	7	1	5	5	3	5	2	5	5	7	7	7	7	7
2016-04-26 15:12:22	2016-04-26 16:30:42	97	1983	Female	United States of America	USA	3	10-14	A few times	Regularly	40-49	13-16	6-8	4	12	51	2	3	39	1	2	2	4	4	5	7	1	3	2	1	1	1	1	1	1	5	1	3	4	3	1	3	2	4	4	4	5	5	2
2016-04-26 20:13:51	2016-04-26 20:33:46	100	1976	Male	Australia	Other	2	20+	A few times	Regularly	50-59	13-16	6-8	2	44	23	NA	NA	30	4	4	1	5	5	2	2	1	5	4	1	1	1	3	5	2	6	5	5	4	2	1	5	5	5	4	7	7	7	6
2016-04-26 20:33:12	2016-04-26 20:33:54	100	NA	NA	NA	NA	NA	NA	NA	NA	NA	NA	NA	NA	NA	30	NA	NA	30	NA	NA	NA	NA	NA	NA	NA	NA	NA	NA	NA	NA	NA	NA	NA	NA	NA	NA	NA	NA	NA	NA	NA	NA	NA	NA	NA	NA	NA	NA
2016-04-26 15:28:27	2016-04-26 16:40:59	27	1979	Male	Canada	Other	6-9	10-14	A few times	Regularly	40-49	13-16	3-5	3	24	4	NA	NA	30	NA	NA	NA	NA	NA	NA	NA	NA	NA	NA	NA	NA	NA	NA	NA	NA	NA	NA	NA	NA	NA	NA	NA	NA	NA	NA	NA	NA	NA	NA
2016-04-26 14:12:25	2016-04-26 16:51:12	97	1968	Male	United States of America	USA	20+	6-9	Regularly	Regularly	60+	9-12	3-5	3	0	9	1	29	45	1	2	1	5	3	6	5	1	3	6	1	7	5	1	3	1	5	3	5	5	5	4	4	5	5	7	7	7	6	4
2016-04-26 20:47:48	2016-04-26 20:59:40	100	1978	Female	United States of America	USA	2	4-5	Regularly	Regularly	50-59	9-12	1-2	3	17	22	1	40	30	2	2	3	4	2	6	3	1	2	5	1	5	5	1	1	2	4	4	4	5	4	2	5	5	5	6	6	6	6	5
2016-04-26 17:01:16	2016-04-26 17:06:37	27	NA	Male	Ireland	Other	4-5	10-14	Regularly	A few times	50-59	17+	3-5	3	4	38	NA	NA	30	NA	NA	NA	NA	NA	NA	NA	NA	NA	NA	NA	NA	NA	NA	NA	NA	NA	NA	NA	NA	NA	NA	NA	NA	NA	NA	NA	NA	NA	NA
2016-04-26 17:29:29	2016-04-26 17:32:00	2	NA	NA	NA	NA	NA	NA	NA	NA	NA	NA	NA	NA	NA	30	NA	NA	30	NA	NA	NA	NA	NA	NA	NA	NA	NA	NA	NA	NA	NA	NA	NA	NA	NA	NA	NA	NA	NA	NA	NA	NA	NA	NA	NA	NA	NA	NA
2016-04-26 18:07:49	2016-04-26 18:09:28	2	NA	NA	NA	NA	NA	NA	NA	NA	NA	NA	NA	NA	NA	30	NA	NA	30	NA	NA	NA	NA	NA	NA	NA	NA	NA	NA	NA	NA	NA	NA	NA	NA	NA	NA	NA	NA	NA	NA	NA	NA	NA	NA	NA	NA	NA	NA
2016-04-26 18:09:37	2016-04-26 18:22:21	92	1980	Male	United States of America	USA	2	6-9	A few times	Never	20-29	13-16	3-5	5	50	30	NA	NA	30	1	5	1	5	1	4	6	1	1	4	1	1	1	1	1	1	1	1	1	5	2	2	5	4	1	6	5	1	1	1
2016-04-26 18:31:34	2016-04-26 19:04:44	97	NA	Male	Norway	Other	4-5	NA	Regularly	Regularly	50-59	5-8	1-2	3	29	36	1	41	54	2	2	2	2	1	3	7	1	2	3	1	4	4	1	5	1	6	3	5	3	4	5	2	2	5	4	4	5	4	4
2016-04-26 20:51:04	2016-04-26 21:13:02	91	1989	Male	United States of America	USA	4-5	10-14	Regularly	A few times	50-59	17+	6-8	2	54	50	1	19	45	2	3	3	4	2	NA	NA	NA	NA	NA	NA	NA	NA	NA	NA	NA	NA	2	2	3	2	1	4	4	3	NA	NA	NA	NA	NA
2016-04-26 21:35:47	2016-04-26 21:39:40	27	1990	Female	United States of America	USA	3	15-19	Regularly	Regularly	40-49	At most 4	3-5	3	52	30	NA	NA	30	NA	NA	NA	NA	NA	NA	NA	NA	NA	NA	NA	NA	NA	NA	NA	NA	NA	NA	NA	NA	NA	NA	NA	NA	NA	NA	NA	NA	NA	NA
2016-04-27 01:24:39	2016-04-27 01:50:34	100	1979	Male	United Kingdom of Great Britain and Northern Ireland	UK	10-14	6-9	A few times	A few times	30-39	13-16	3-5	2	56	42	1	28	1	3	2	4	2	2	5	3	1	1	2	1	1	2	1	1	2	2	1	5	5	4	2	4	5	NA	6	6	6	5	3
2016-04-26 23:43:34	2016-04-26 23:55:13	92	1977	Female	Australia	Other	3	20+	Regularly	Regularly	50-59	13-16	6-8	3	10	30	NA	NA	30	3	3	4	2	3	2	5	6	5	2	2	2	4	4	1	1	6	2	2	4	3	2	4	4	3	6	6	5	5	2
2016-04-27 02:19:49	2016-04-27 02:20:38	2	NA	NA	NA	NA	NA	NA	NA	NA	NA	NA	NA	NA	NA	30	NA	NA	30	NA	NA	NA	NA	NA	NA	NA	NA	NA	NA	NA	NA	NA	NA	NA	NA	NA	NA	NA	NA	NA	NA	NA	NA	NA	NA	NA	NA	NA	NA
2016-04-27 05:53:28	2016-04-27 07:24:48	100	1969	Male	United States of America	USA	10-14	10-14	A few times	A few times	40-49	9-12	3-5	3	8	10	1	30	3	4	4	4	4	5	4	4	5	5	6	4	3	5	3	2	1	6	2	3	4	4	2	2	5	4	6	6	5	3	2
2016-04-27 07:43:31	2016-04-27 07:58:11	100	1972	Male	Canada	Other	3	4-5	A few times	A few times	20-29	13-16	1-2	3	37	0	NA	NA	30	2	2	2	2	2	6	3	1	1	1	1	3	3	1	1	1	1	1	2	4	2	2	1	4	4	6	6	5	4	4
2016-04-27 07:59:34	2016-04-27 08:18:45	100	1984	Male	United States of America	USA	10-14	6-9	A few times	Regularly	60+	13-16	6-8	3	3	45	1	31	11	1	1	4	2	1	7	7	1	6	5	2	6	3	1	6	1	4	3	5	5	5	3	5	5	5	7	7	6	6	4
2016-04-27 07:59:51	2016-04-27 08:21:51	100	1970	Female	United States of America	USA	6-9	4-5	Regularly	Regularly	40-49	9-12	3-5	3	50	52	NA	NA	30	2	4	2	4	2	5	4	1	4	5	1	2	2	1	1	1	4	1	3	3	2	3	1	1	5	6	5	6	4	1
2016-04-27 09:24:36	2016-04-27 09:53:46	100	1967	Male	United States of America	USA	10-14	15-19	Never	Regularly	50-59	9-12	1-2	3	32	2	1	40	22	4	4	4	4	2	5	7	1	6	5	1	4	5	1	4	1	7	1	5	3	5	5	4	5	5	7	7	5	7	4
2016-04-27 09:36:46	2016-04-27 09:54:03	100	1970	Female	Canada	Other	6-9	4-5	Regularly	Regularly	20-29	13-16	1-2	4	0	7	1	53	15	3	4	4	5	5	7	7	1	6	6	1	7	6	1	2	2	4	1	5	4	3	3	4	4	5	6	6	7	6	1
2016-04-27 10:08:06	2016-04-27 10:27:37	100	1955	Male	United Kingdom of Great Britain and Northern Ireland	UK	10-14	20+	A few times	A few times	20-29	13-16	3-5	3	51	39	1	50	13	2	3	4	4	4	5	5	1	7	1	1	5	4	1	2	1	3	1	4	4	3	3	4	4	5	5	5	6	6	4
2016-04-27 06:46:25	2016-04-27 06:55:46	27	1977	Male	Canada	Other	3	4-5	Never	Regularly	40-49	13-16	3-5	3	47	47	NA	NA	30	NA	NA	NA	NA	NA	NA	NA	NA	NA	NA	NA	NA	NA	NA	NA	NA	NA	NA	NA	NA	NA	NA	NA	NA	NA	NA	NA	NA	NA	NA
2016-04-27 10:41:08	2016-04-27 11:15:33	100	1968	Male	United States of America	USA	6-9	6-9	Regularly	A few times	60+	9-12	1-2	2	54	39	1	27	5	1	1	3	1	1	1	7	1	3	3	1	1	6	1	4	1	6	2	1	5	3	3	5	5	4	7	7	6	7	5
2016-04-27 12:28:24	2016-04-27 12:53:56	100	1992	Male	United States of America	USA	3	4-5	Regularly	Regularly	30-39	13-16	0	4	5	15	NA	NA	30	3	1	2	3	2	7	4	1	3	6	7	2	5	1	1	2	4	3	2	4	5	2	4	2	3	6	5	5	5	4
2016-04-27 11:24:34	2016-04-27 11:53:08	97	1964	Male	Canada	Other	20+	20+	Regularly	Regularly	60+	13-16	3-5	3	2	18	1	33	21	3	2	4	3	1	4	5	1	2	3	1	2	4	1	NA	2	2	1	5	3	5	5	2	4	5	7	7	7	4	1
2016-04-27 13:03:37	2016-04-27 13:38:57	92	1981	Female	United Kingdom of Great Britain and Northern Ireland	UK	2	6-9	Regularly	Regularly	30-39	9-12	3-5	3	37	40	NA	NA	30	2	2	3	4	2	7	7	3	5	5	1	3	5	1	4	1	5	3	3	4	2	1	4	4	4	5	6	6	4	6
2016-04-27 15:47:21	2016-04-27 18:55:00	100	1960	Male	United Kingdom of Great Britain and Northern Ireland	UK	20+	20+	Never	Regularly	60+	13-16	1-2	2	53	25	1	26	53	1	1	2	5	1	6	7	1	5	2	1	1	2	1	4	1	3	1	2	4	3	5	1	1	3	3	4	5	4	1
2016-04-27 18:51:11	2016-04-27 19:09:57	100	1969	Female	United States of America	USA	3	4-5	Regularly	A few times	30-39	13-16	3-5	5	6	30	2	23	30	2	2	2	3	2	5	5	1	1	6	1	2	1	1	1	1	4	4	2	2	4	2	3	1	5	3	3	2	2	2
2016-04-27 20:51:38	2016-04-27 21:05:44	100	1975	Female	United States of America	USA	4-5	10-14	A few times	Regularly	30-39	17+	3-5	4	40	30	NA	NA	30	2	2	2	2	2	6	6	1	2	5	1	1	4	1	1	1	6	1	2	5	2	1	4	4	3	6	6	5	2	3
2016-04-27 21:06:10	2016-04-27 21:52:49	100	1983	Male	United States of America	USA	20+	10-14	Regularly	Regularly	50-59	9-12	1-2	3	5	23	1	29	50	4	4	4	4	4	5	4	1	5	5	1	5	5	1	1	1	6	5	5	5	5	2	5	5	5	7	7	7	6	6
2016-04-27 18:44:57	2016-04-27 18:49:41	42	NA	Female	United States of America	USA	2	4-5	A few times	A few times	40-49	9-12	6-8	4	6	30	NA	NA	30	NA	NA	NA	NA	NA	NA	NA	NA	NA	NA	NA	NA	NA	NA	NA	NA	NA	NA	NA	NA	NA	NA	NA	NA	NA	NA	NA	NA	NA	NA
2016-04-27 18:52:58	2016-04-27 18:54:32	2	NA	NA	NA	NA	NA	NA	NA	NA	NA	NA	NA	NA	NA	30	NA	NA	30	NA	NA	NA	NA	NA	NA	NA	NA	NA	NA	NA	NA	NA	NA	NA	NA	NA	NA	NA	NA	NA	NA	NA	NA	NA	NA	NA	NA	NA	NA
2016-04-27 19:00:18	2016-04-27 19:05:49	27	1992	Male	United States of America	USA	2	6-9	A few times	Regularly	20-29	5-8	0	3	40	40	NA	NA	30	NA	NA	NA	NA	NA	NA	NA	NA	NA	NA	NA	NA	NA	NA	NA	NA	NA	NA	NA	NA	NA	NA	NA	NA	NA	NA	NA	NA	NA	NA
2016-04-27 18:57:53	2016-04-27 19:15:11	97	1973	Male	United Kingdom of Great Britain and Northern Ireland	UK	4-5	20+	Regularly	Regularly	60+	9-12	6-8	2	38	31	1	17	18	2	3	2	4	3	5	4	1	1	5	1	4	3	1	1	1	4	1	5	4	2	5	3	4	4	6	6	6	6	4
2016-04-27 19:14:13	2016-04-27 19:15:20	3	NA	NA	NA	NA	NA	NA	NA	NA	NA	NA	NA	NA	NA	30	NA	NA	30	NA	NA	NA	NA	NA	NA	NA	NA	NA	NA	NA	NA	NA	NA	NA	NA	NA	NA	NA	NA	NA	NA	NA	NA	NA	NA	NA	NA	NA	NA
2016-04-27 19:40:57	2016-04-27 19:46:11	50	1975	Male	Canada	Other	6-9	4-5	A few times	Regularly	40-49	13-16	3-5	3	33	30	NA	NA	30	NA	NA	NA	NA	NA	NA	NA	NA	NA	NA	NA	NA	NA	NA	NA	NA	NA	NA	NA	NA	NA	NA	NA	NA	NA	NA	NA	NA	NA	NA
2016-04-27 20:24:12	2016-04-27 20:27:51	27	1991	Female	United States of America	USA	1	10-14	Regularly	Regularly	40-49	13-16	9+	3	19	30	NA	NA	30	NA	NA	NA	NA	NA	NA	NA	NA	NA	NA	NA	NA	NA	NA	NA	NA	NA	NA	NA	NA	NA	NA	NA	NA	NA	NA	NA	NA	NA	NA
2016-04-27 20:51:45	2016-04-27 20:58:52	2	NA	NA	NA	NA	NA	NA	NA	NA	NA	NA	NA	NA	NA	30	NA	NA	30	NA	NA	NA	NA	NA	NA	NA	NA	NA	NA	NA	NA	NA	NA	NA	NA	NA	NA	NA	NA	NA	NA	NA	NA	NA	NA	NA	NA	NA	NA
2016-04-27 21:02:47	2016-04-27 21:16:39	27	1979	Male	United States of America	USA	20+	20+	Regularly	Regularly	60+	17+	9+	2	38	42	NA	NA	30	NA	NA	NA	NA	NA	NA	NA	NA	NA	NA	NA	NA	NA	NA	NA	NA	NA	NA	NA	NA	NA	NA	NA	NA	NA	NA	NA	NA	NA	NA
2016-04-27 21:57:36	2016-04-27 22:05:17	27	NA	Female	NA	NA	6-9	10-14	Regularly	Regularly	30-39	17+	3-5	5	45	30	NA	NA	30	NA	NA	NA	NA	NA	NA	NA	NA	NA	NA	NA	NA	NA	NA	NA	NA	NA	NA	NA	NA	NA	NA	NA	NA	NA	NA	NA	NA	NA	NA
2016-04-27 22:19:42	2016-04-27 22:22:21	19	1979	Female	United States of America	USA	20+	10-14	NA	NA	NA	NA	NA	NA	NA	30	NA	NA	30	NA	NA	NA	NA	NA	NA	NA	NA	NA	NA	NA	NA	NA	NA	NA	NA	NA	NA	NA	NA	NA	NA	NA	NA	NA	NA	NA	NA	NA	NA
2016-04-27 22:26:39	2016-04-27 22:33:23	27	NA	Male	United States of America	USA	6-9	10-14	Regularly	Regularly	30-39	17+	1-2	3	9	56	NA	NA	30	NA	NA	NA	NA	NA	NA	NA	NA	NA	NA	NA	NA	NA	NA	NA	NA	NA	NA	NA	NA	NA	NA	NA	NA	NA	NA	NA	NA	NA	NA
2016-04-27 23:03:55	2016-04-27 23:04:52	2	NA	NA	NA	NA	NA	NA	NA	NA	NA	NA	NA	NA	NA	30	NA	NA	30	NA	NA	NA	NA	NA	NA	NA	NA	NA	NA	NA	NA	NA	NA	NA	NA	NA	NA	NA	NA	NA	NA	NA	NA	NA	NA	NA	NA	NA	NA
2016-04-28 05:21:39	2016-04-28 05:40:53	100	1987	Female	United States of America	USA	3	6-9	A few times	A few times	40-49	13-16	3-5	3	41	3	1	44	10	2	1	4	4	2	4	7	1	1	1	1	6	6	1	1	1	6	3	2	5	1	1	4	4	3	7	7	7	5	3
2016-04-28 04:30:44	2016-04-28 04:40:08	27	1981	Male	Australia	Other	2	3	Regularly	Regularly	50-59	17+	9+	2	50	14	NA	NA	30	NA	NA	NA	NA	NA	NA	NA	NA	NA	NA	NA	NA	NA	NA	NA	NA	NA	NA	NA	NA	NA	NA	NA	NA	NA	NA	NA	NA	NA	NA
2016-04-28 08:16:42	2016-04-28 09:01:57	100	1994	Male	United States of America	USA	4-5	6-9	Regularly	Regularly	50-59	9-12	3-5	2	56	17	1	27	22	4	4	4	4	3	5	7	1	7	3	1	4	2	1	6	3	5	2	5	4	5	5	4	5	5	7	6	5	6	2
2016-04-28 09:17:23	2016-04-28 09:34:57	100	1978	Male	United States of America	USA	10-14	10-14	A few times	Regularly	50-59	17+	6-8	3	10	52	1	34	30	2	2	2	3	2	7	7	1	3	5	1	3	5	1	3	1	6	1	2	3	2	2	4	4	4	6	6	7	5	2
2016-04-28 10:25:23	2016-04-28 10:44:39	100	1974	Female	United States of America	USA	4-5	6-9	A few times	A few times	20-29	13-16	1-2	4	39	0	2	20	30	1	1	1	1	1	4	6	1	1	1	1	2	4	1	1	1	5	1	1	3	2	2	4	2	3	1	2	2	1	1
2016-04-28 10:35:29	2016-04-28 10:54:00	100	1983	Female	United States of America	USA	3	NA	A few times	Never	30-39	17+	3-5	4	7	2	1	58	47	2	4	1	NA	1	6	7	1	1	5	1	1	1	1	1	1	6	1	2	4	5	1	5	5	1	6	7	6	6	5
2016-04-28 11:19:30	2016-04-28 11:31:28	100	1979	Female	United States of America	USA	2	3	A few times	Regularly	30-39	17+	9+	4	16	0	NA	NA	30	2	2	1	5	1	7	1	1	3	2	1	1	1	1	1	1	5	3	1	4	1	1	4	5	3	7	7	5	4	1
2016-04-28 10:14:12	2016-04-28 11:42:59	100	1958	Male	United States of America	USA	6-9	4-5	A few times	Never	30-39	17+	3-5	5	12	11	2	27	3	1	1	1	1	1	4	1	1	1	2	1	1	4	1	2	1	7	1	4	4	5	3	1	4	5	6	5	4	5	1
2016-04-28 12:10:33	2016-04-28 12:30:35	100	1978	Male	United States of America	USA	2	4-5	Regularly	A few times	30-39	13-16	3-5	4	5	24	NA	NA	30	1	4	4	4	5	6	7	1	2	2	1	6	7	1	1	1	6	5	3	5	3	1	5	2	5	5	6	5	1	1
2016-04-28 10:50:59	2016-04-28 12:44:29	100	1966	Male	United States of America	USA	1	3	Regularly	A few times	0-19	At most 4	1-2	6	30	30	NA	NA	30	2	2	1	4	2	4	5	1	2	4	1	6	5	1	1	1	6	1	2	1	2	2	3	1	1	1	1	2	2	3
2016-04-28 12:15:55	2016-04-28 12:55:53	100	1969	Male	United States of America	USA	20+	20+	A few times	A few times	40-49	9-12	3-5	3	13	34	1	35	30	4	4	2	5	2	7	6	1	6	6	1	2	2	1	1	1	5	3	5	4	5	3	4	5	5	5	6	6	6	2
2016-04-28 09:17:07	2016-04-28 09:23:30	84	1967	Female	United States of America	USA	1	3	Never	Never	30-39	13-16	0	4	NA	30	2	10	30	NA	NA	NA	NA	NA	NA	NA	NA	NA	NA	NA	NA	NA	NA	NA	NA	NA	NA	NA	NA	NA	NA	NA	NA	NA	NA	NA	NA	NA	NA
2016-04-28 09:29:20	2016-04-28 09:37:08	19	1974	Female	United States of America	USA	1	6-9	NA	NA	NA	NA	NA	NA	NA	30	NA	NA	30	NA	NA	NA	NA	NA	NA	NA	NA	NA	NA	NA	NA	NA	NA	NA	NA	NA	NA	NA	NA	NA	NA	NA	NA	NA	NA	NA	NA	NA	NA
2016-04-28 13:08:36	2016-04-28 13:48:29	100	1972	Male	United States of America	USA	6-9	4-5	Regularly	Regularly	20-29	5-8	3-5	3	27	16	1	42	9	3	2	4	4	1	6	7	1	4	3	1	5	5	1	2	1	5	4	5	4	3	2	4	4	5	5	6	6	5	5
2016-04-28 09:55:37	2016-04-28 13:52:06	100	NA	Male	United States of America	USA	4-5	4-5	Regularly	A few times	40-49	17+	6-8	3	43	17	1	26	43	4	4	4	4	1	5	7	1	5	1	1	3	7	1	5	1	6	3	4	4	4	1	4	5	5	6	7	6	7	2
2016-04-28 09:47:17	2016-04-28 09:57:34	50	1973	Female	United States of America	USA	2	20+	Regularly	Regularly	20-29	13-16	3-5	3	34	20	NA	NA	30	NA	NA	NA	NA	NA	NA	NA	NA	NA	NA	NA	NA	NA	NA	NA	NA	NA	NA	NA	NA	NA	NA	NA	NA	NA	NA	NA	NA	NA	NA
2016-04-28 10:08:44	2016-04-28 10:19:05	27	1987	Female	United States of America	USA	2	4-5	Regularly	Never	30-39	17+	3-5	4	32	23	NA	NA	30	NA	NA	NA	NA	NA	NA	NA	NA	NA	NA	NA	NA	NA	NA	NA	NA	NA	NA	NA	NA	NA	NA	NA	NA	NA	NA	NA	NA	NA	NA
2016-04-28 10:20:28	2016-04-28 10:25:50	27	1983	Female	United States of America	USA	3	6-9	A few times	Never	30-39	17+	3-5	4	7	25	NA	NA	30	NA	NA	NA	NA	NA	NA	NA	NA	NA	NA	NA	NA	NA	NA	NA	NA	NA	NA	NA	NA	NA	NA	NA	NA	NA	NA	NA	NA	NA	NA
2016-04-28 10:15:35	2016-04-28 10:38:23	92	1967	Male	United States of America	USA	4-5	6-9	Regularly	A few times	0-19	9-12	3-5	4	20	2	1	42	21	2	4	1	5	2	6	3	1	2	1	5	6	4	7	3	1	2	2	4	4	3	4	4	5	3	5	6	7	4	7
2016-04-28 10:57:11	2016-04-28 11:13:53	97	1973	Male	United States of America	USA	1	3	Regularly	Regularly	20-29	17+	3-5	4	9	53	NA	NA	30	3	3	3	3	4	5	3	1	1	5	1	1	3	1	1	1	4	1	4	3	4	3	4	4	4	5	5	4	1	1
2016-04-28 15:17:23	2016-04-28 15:32:47	100	1968	Female	United States of America	USA	2	3	Regularly	Regularly	20-29	9-12	1-2	5	13	30	2	22	30	2	2	1	2	2	7	1	1	2	5	1	6	2	1	1	1	6	2	3	1	4	3	5	2	5	5	5	5	5	3
2016-04-28 12:06:47	2016-04-28 12:11:42	27	1987	Female	United States of America	USA	4-5	15-19	Regularly	A few times	50-59	17+	0	3	28	54	NA	NA	30	NA	NA	NA	NA	NA	NA	NA	NA	NA	NA	NA	NA	NA	NA	NA	NA	NA	NA	NA	NA	NA	NA	NA	NA	NA	NA	NA	NA	NA	NA
2016-04-28 14:33:50	2016-04-28 14:35:11	2	NA	NA	NA	NA	NA	NA	NA	NA	NA	NA	NA	NA	NA	30	NA	NA	30	NA	NA	NA	NA	NA	NA	NA	NA	NA	NA	NA	NA	NA	NA	NA	NA	NA	NA	NA	NA	NA	NA	NA	NA	NA	NA	NA	NA	NA	NA
2016-04-28 14:59:13	2016-04-28 15:03:48	27	1974	Female	United Kingdom of Great Britain and Northern Ireland	UK	1	2	Regularly	Regularly	20-29	17+	1-2	5	38	30	NA	NA	30	NA	NA	NA	NA	NA	NA	NA	NA	NA	NA	NA	NA	NA	NA	NA	NA	NA	NA	NA	NA	NA	NA	NA	NA	NA	NA	NA	NA	NA	NA
2016-04-28 15:49:45	2016-04-28 15:59:38	2	NA	NA	NA	NA	NA	NA	NA	NA	NA	NA	NA	NA	NA	30	NA	NA	30	NA	NA	NA	NA	NA	NA	NA	NA	NA	NA	NA	NA	NA	NA	NA	NA	NA	NA	NA	NA	NA	NA	NA	NA	NA	NA	NA	NA	NA	NA
2016-04-28 19:46:32	2016-04-28 20:19:55	100	NA	Female	United States of America	USA	2	10-14	Regularly	Regularly	40-49	13-16	6-8	3	39	19	1	50	19	2	2	4	5	1	7	2	1	2	5	1	4	6	1	1	1	6	2	5	4	5	3	4	5	5	5	4	6	4	1
2016-04-28 20:07:18	2016-04-28 20:26:10	100	1985	Male	Australia	Other	2	15-19	Regularly	Regularly	60+	9-12	9+	2	32	18	1	10	10	3	3	2	3	2	6	4	5	2	3	1	2	2	3	1	1	5	2	4	4	4	3	4	5	4	6	7	6	6	5
2016-04-28 17:00:56	2016-04-28 17:02:50	3	NA	NA	NA	NA	NA	NA	NA	NA	NA	NA	NA	NA	NA	30	NA	NA	30	NA	NA	NA	NA	NA	NA	NA	NA	NA	NA	NA	NA	NA	NA	NA	NA	NA	NA	NA	NA	NA	NA	NA	NA	NA	NA	NA	NA	NA	NA
2016-04-28 22:07:28	2016-04-28 22:42:23	100	1957	Female	United States of America	USA	6-9	6-9	A few times	A few times	30-39	17+	3-5	4	17	6	2	0	56	2	2	1	3	1	2	1	1	3	1	1	2	1	1	1	1	2	1	1	3	1	1	1	5	3	4	2	3	2	1
2016-04-28 20:32:43	2016-04-28 21:16:30	97	1961	Male	Mexico	Other	20+	15-19	A few times	Regularly	40-49	17+	3-5	3	34	4	1	42	7	2	2	2	4	2	5	1	1	1	4	1	1	1	1	4	1	5	1	3	5	5	4	4	5	5	7	6	7	2	1
2016-04-28 21:17:37	2016-04-28 21:23:45	25	1961	Female	United States of America	USA	2	10-14	NA	NA	NA	NA	NA	NA	NA	30	NA	NA	30	NA	NA	NA	NA	NA	NA	NA	NA	NA	NA	NA	NA	NA	NA	NA	NA	NA	NA	NA	NA	NA	NA	NA	NA	NA	NA	NA	NA	NA	NA
2016-04-28 21:52:21	2016-04-28 21:59:31	50	1967	Male	United States of America	USA	2	15-19	A few times	Never	30-39	9-12	1-2	5	5	30	NA	NA	30	NA	NA	NA	NA	NA	NA	NA	NA	NA	NA	NA	NA	NA	NA	NA	NA	NA	NA	NA	NA	NA	NA	NA	NA	NA	NA	NA	NA	NA	NA
2016-04-28 22:01:09	2016-04-28 22:06:48	42	1977	Male	United States of America	USA	10-14	10-14	A few times	Regularly	30-39	13-16	3-5	2	49	39	NA	NA	30	NA	NA	NA	NA	NA	NA	NA	NA	NA	NA	NA	NA	NA	NA	NA	NA	NA	NA	NA	NA	NA	NA	NA	NA	NA	NA	NA	NA	NA	NA
2016-04-28 23:14:27	2016-04-28 23:21:02	84	1956	Male	United States of America	USA	6-9	20+	Regularly	A few times	30-39	17+	3-5	5	5	30	NA	NA	30	NA	NA	NA	NA	NA	NA	NA	NA	NA	NA	NA	NA	NA	NA	NA	NA	NA	NA	NA	NA	NA	NA	NA	NA	NA	NA	NA	NA	NA	NA
2016-04-28 23:32:42	2016-04-28 23:34:49	33	1988	Male	United States of America	USA	1	10-14	NA	NA	NA	NA	NA	NA	NA	30	NA	NA	30	NA	NA	NA	NA	NA	NA	NA	NA	NA	NA	NA	NA	NA	NA	NA	NA	NA	NA	NA	NA	NA	NA	NA	NA	NA	NA	NA	NA	NA	NA
2016-04-28 23:43:18	2016-04-28 23:48:01	84	1982	Female	United States of America	USA	3	10-14	A few times	Regularly	30-39	17+	3-5	3	47	30	NA	NA	30	NA	NA	NA	NA	NA	NA	NA	NA	NA	NA	NA	NA	NA	NA	NA	NA	NA	NA	NA	NA	NA	NA	NA	NA	NA	NA	NA	NA	NA	NA
2016-04-29 07:26:00	2016-04-29 07:48:06	100	1988	Male	United States of America	USA	4-5	4-5	A few times	Regularly	30-39	13-16	3-5	3	32	42	1	45	19	2	2	4	4	3	4	7	1	5	3	1	5	6	1	6	1	5	3	5	5	3	2	5	4	4	7	7	6	6	3
2016-04-29 06:12:10	2016-04-29 06:16:29	42	1986	Female	United States of America	USA	1	4-5	Regularly	A few times	0-19	13-16	3-5	NA	NA	30	NA	NA	30	NA	NA	NA	NA	NA	NA	NA	NA	NA	NA	NA	NA	NA	NA	NA	NA	NA	NA	NA	NA	NA	NA	NA	NA	NA	NA	NA	NA	NA	NA
2016-04-29 11:33:52	2016-04-29 11:49:12	100	1962	Male	United States of America	USA	4-5	20+	Regularly	Regularly	40-49	17+	6-8	3	54	47	1	58	32	2	1	3	2	1	5	5	4	4	5	4	5	5	4	6	3	5	3	2	5	2	2	4	3	4	5	5	4	3	2
2016-04-29 12:22:22	2016-04-29 12:29:17	42	1980	Male	United States of America	USA	20+	6-9	A few times	Regularly	60+	13-16	6-8	2	45	38	NA	NA	30	NA	NA	NA	NA	NA	NA	NA	NA	NA	NA	NA	NA	NA	NA	NA	NA	NA	NA	NA	NA	NA	NA	NA	NA	NA	NA	NA	NA	NA	NA
2016-04-29 21:59:43	2016-04-29 22:00:04	8	NA	NA	NA	NA	NA	NA	NA	NA	NA	NA	NA	NA	NA	30	NA	NA	30	NA	NA	NA	NA	NA	NA	NA	NA	NA	NA	NA	NA	NA	NA	NA	NA	NA	NA	NA	NA	NA	NA	NA	NA	NA	NA	NA	NA	NA	NA
2016-04-30 15:08:34	2016-04-30 15:42:55	100	1963	Male	United States of America	USA	1	4-5	Regularly	Regularly	20-29	17+	1-2	4	14	30	1	59	30	2	4	4	4	4	7	4	1	1	3	1	2	6	1	1	1	6	1	5	3	4	3	3	4	5	5	6	6	3	3
2016-04-30 12:23:38	2016-04-30 13:04:23	27	1959	Female	United States of America	USA	1	6-9	Never	A few times	0-19	At most 4	0	4	1	30	NA	NA	30	NA	NA	NA	NA	NA	NA	NA	NA	NA	NA	NA	NA	NA	NA	NA	NA	NA	NA	NA	NA	NA	NA	NA	NA	NA	NA	NA	NA	NA	NA
2016-05-01 09:36:06	2016-05-01 09:51:53	100	1988	Male	United States of America	USA	2	10-14	Regularly	A few times	40-49	9-12	1-2	3	4	30	1	26	30	1	2	4	3	1	1	6	1	1	1	1	1	1	1	4	1	2	1	5	4	5	5	4	4	5	5	6	7	6	3
2016-05-01 13:05:37	2016-05-01 14:20:58	100	1969	Male	United States of America	USA	2	6-9	A few times	Regularly	20-29	17+	3-5	3	46	2	1	50	47	3	2	5	4	4	6	5	1	5	6	1	6	5	1	5	1	6	2	4	4	3	3	4	5	5	7	7	7	6	2
2016-05-01 18:08:37	2016-05-01 18:31:55	100	1982	Female	United States of America	USA	1	2	Regularly	A few times	30-39	17+	3-5	4	59	13	2	25	12	4	4	4	4	4	7	5	1	2	3	1	1	3	1	2	2	7	4	3	4	3	2	5	2	2	6	6	7	6	6
2016-05-01 21:55:04	2016-05-01 21:58:19	33	1975	Male	NA	NA	20+	4-5	NA	NA	NA	NA	NA	NA	NA	30	NA	NA	30	NA	NA	NA	NA	NA	NA	NA	NA	NA	NA	NA	NA	NA	NA	NA	NA	NA	NA	NA	NA	NA	NA	NA	NA	NA	NA	NA	NA	NA	NA
2016-05-02 06:19:00	2016-05-02 09:38:22	42	1987	Male	Kenya	Other	1	6-9	A few times	A few times	0-19	9-12	1-2	NA	NA	30	NA	NA	30	NA	NA	NA	NA	NA	NA	NA	NA	NA	NA	NA	NA	NA	NA	NA	NA	NA	NA	NA	NA	NA	NA	NA	NA	NA	NA	NA	NA	NA	NA
2016-05-02 19:43:26	2016-05-02 20:16:25	42	1987	Male	Kenya	Other	2	6-9	A few times	A few times	0-19	9-12	1-2	NA	NA	30	NA	NA	30	NA	NA	NA	NA	NA	NA	NA	NA	NA	NA	NA	NA	NA	NA	NA	NA	NA	NA	NA	NA	NA	NA	NA	NA	NA	NA	NA	NA	NA	NA
2016-05-18 07:01:32	2016-05-18 07:15:53	100	1973	Female	United States of America	USA	3	6-9	Regularly	Regularly	30-39	13-16	3-5	4	20	30	1	57	12	4	4	5	4	2	6	2	1	5	5	1	1	5	1	1	1	3	4	4	4	3	1	5	4	4	7	7	7	7	4
2016-05-25 18:04:07	2016-05-25 18:47:31	97	1976	Male	United States of America	USA	2	10-14	A few times	A few times	30-39	9-12	1-2	3	21	0	1	37	0	2	3	3	5	4	3	3	1	4	3	3	3	4	3	4	1	6	3	4	4	3	3	4	5	5	7	6	6	5	6
2016-05-27 13:04:26	2016-05-27 13:10:57	42	1963	Male	Canada	Other	2	4-5	Regularly	A few times	20-29	13-16	3-5	4	59	34	NA	NA	30	NA	NA	NA	NA	NA	NA	NA	NA	NA	NA	NA	NA	NA	NA	NA	NA	NA	NA	NA	NA	NA	NA	NA	NA	NA	NA	NA	NA	NA	NA
2016-05-29 06:53:04	2016-05-29 07:26:06	100	1980	Male	United States of America	USA	3	3	Regularly	Regularly	20-29	17+	3-5	4	19	53	1	51	11	1	2	3	3	2	6	4	1	4	5	1	4	4	1	5	2	4	1	3	2	3	2	4	5	2	6	5	5	4	2
2016-06-02 16:34:26	2016-06-02 16:52:39	100	1969	Female	United States of America	USA	15-19	20+	Regularly	Regularly	30-39	13-16	3-5	3	14	48	1	39	6	2	1	2	1	2	6	3	1	4	1	1	1	4	1	1	1	6	1	2	3	2	1	3	5	2	6	6	5	5	4
2016-06-04 13:27:05	2016-06-04 13:44:21	100	1972	NA	NA	NA	NA	NA	NA	NA	NA	NA	NA	NA	NA	30	NA	NA	30	NA	NA	NA	NA	NA	NA	NA	NA	NA	NA	NA	NA	NA	NA	NA	NA	NA	NA	NA	NA	NA	NA	NA	NA	NA	NA	NA	NA	NA	NA
2016-06-04 14:47:17	2016-06-04 15:41:46	92	1968	Female	United States of America	USA	20+	20+	A few times	A few times	30-39	9-12	3-5	3	50	26	NA	NA	30	2	2	2	3	4	5	7	1	1	2	1	2	1	1	5	2	7	1	3	5	5	1	5	1	5	5	5	1	4	1
2016-06-01 15:23:35	2016-06-05 09:52:22	25	1969	Male	United States of America	USA	20+	10-14	NA	NA	NA	NA	NA	NA	NA	30	NA	NA	30	NA	NA	NA	NA	NA	NA	NA	NA	NA	NA	NA	NA	NA	NA	NA	NA	NA	NA	NA	NA	NA	NA	NA	NA	NA	NA	NA	NA	NA	NA
2016-06-05 10:43:53	2016-06-05 10:47:53	19	1969	Female	United States of America	USA	10-14	3	NA	NA	NA	NA	NA	NA	NA	30	NA	NA	30	NA	NA	NA	NA	NA	NA	NA	NA	NA	NA	NA	NA	NA	NA	NA	NA	NA	NA	NA	NA	NA	NA	NA	NA	NA	NA	NA	NA	NA	NA
2016-06-05 10:41:31	2016-06-05 10:58:49	92	1976	Female	United States of America	USA	6-9	10-14	Regularly	A few times	40-49	17+	9+	3	16	23	1	38	38	2	1	2	3	2	6	1	1	5	4	1	1	1	1	1	1	3	2	2	5	3	1	5	5	2	7	7	7	7	4
2016-06-05 11:09:15	2016-06-05 11:16:44	27	1980	Female	United States of America	USA	4-5	6-9	Regularly	Regularly	20-29	13-16	1-2	5	15	15	NA	NA	30	NA	NA	NA	NA	NA	NA	NA	NA	NA	NA	NA	NA	NA	NA	NA	NA	NA	NA	NA	NA	NA	NA	NA	NA	NA	NA	NA	NA	NA	NA
2016-06-05 10:52:59	2016-06-05 11:25:27	97	1972	Female	United States of America	USA	6-9	6-9	A few times	Never	30-39	9-12	1-2	4	24	32	1	58	30	1	1	4	2	4	7	4	1	3	1	1	1	1	1	1	1	4	3	2	4	3	5	3	5	3	7	7	5	1	2
2016-06-05 11:51:21	2016-06-05 11:54:00	19	1981	Female	United States of America	USA	4-5	3	NA	NA	NA	NA	NA	NA	NA	30	NA	NA	30	NA	NA	NA	NA	NA	NA	NA	NA	NA	NA	NA	NA	NA	NA	NA	NA	NA	NA	NA	NA	NA	NA	NA	NA	NA	NA	NA	NA	NA	NA
2016-06-05 14:12:00	2016-06-05 14:16:11	27	1972	Female	United States of America	USA	10-14	15-19	Regularly	Regularly	30-39	13-16	3-5	3	37	21	NA	NA	30	NA	NA	NA	NA	NA	NA	NA	NA	NA	NA	NA	NA	NA	NA	NA	NA	NA	NA	NA	NA	NA	NA	NA	NA	NA	NA	NA	NA	NA	NA
2016-06-05 17:20:12	2016-06-05 17:20:32	2	NA	NA	NA	NA	NA	NA	NA	NA	NA	NA	NA	NA	NA	30	NA	NA	30	NA	NA	NA	NA	NA	NA	NA	NA	NA	NA	NA	NA	NA	NA	NA	NA	NA	NA	NA	NA	NA	NA	NA	NA	NA	NA	NA	NA	NA	NA
2016-06-05 19:04:40	2016-06-05 19:10:29	27	1974	Male	United States of America	USA	10-14	6-9	Regularly	Regularly	30-39	17+	3-5	3	43	14	NA	NA	30	NA	NA	NA	NA	NA	NA	NA	NA	NA	NA	NA	NA	NA	NA	NA	NA	NA	NA	NA	NA	NA	NA	NA	NA	NA	NA	NA	NA	NA	NA
2016-06-05 20:20:02	2016-06-05 20:29:22	14	1986	Male	United States of America	USA	20+	6-9	NA	NA	NA	NA	NA	NA	NA	30	NA	NA	30	NA	NA	NA	NA	NA	NA	NA	NA	NA	NA	NA	NA	NA	NA	NA	NA	NA	NA	NA	NA	NA	NA	NA	NA	NA	NA	NA	NA	NA	NA
2016-06-06 10:37:35	2016-06-06 11:20:24	100	1972	Male	United States of America	USA	10-14	6-9	A few times	Regularly	20-29	9-12	1-2	3	49	50	1	55	23	2	2	2	2	2	5	1	1	1	5	1	3	2	1	1	1	7	4	2	5	4	2	4	2	4	7	7	5	1	1
2016-06-06 11:09:51	2016-06-06 11:15:01	27	1982	Male	United States of America	USA	6-9	6-9	Regularly	A few times	30-39	9-12	6-8	3	41	30	NA	NA	30	NA	NA	NA	NA	NA	NA	NA	NA	NA	NA	NA	NA	NA	NA	NA	NA	NA	NA	NA	NA	NA	NA	NA	NA	NA	NA	NA	NA	NA	NA
2016-06-06 11:09:14	2016-06-06 11:18:28	27	1968	NA	United States of America	USA	6-9	10-14	A few times	A few times	40-49	13-16	6-8	3	38	31	NA	NA	30	NA	NA	NA	NA	NA	NA	NA	NA	NA	NA	NA	NA	NA	NA	NA	NA	NA	NA	NA	NA	NA	NA	NA	NA	NA	NA	NA	NA	NA	NA
2016-06-06 11:49:20	2016-06-06 11:57:46	27	1985	Female	United States of America	USA	6-9	6-9	A few times	Never	50-59	17+	3-5	3	22	0	NA	NA	30	NA	NA	NA	NA	NA	NA	NA	NA	NA	NA	NA	NA	NA	NA	NA	NA	NA	NA	NA	NA	NA	NA	NA	NA	NA	NA	NA	NA	NA	NA
2016-06-06 10:58:48	2016-06-06 12:37:14	27	1978	Male	United States of America	USA	6-9	6-9	Regularly	Regularly	30-39	9-12	3-5	3	50	0	NA	NA	30	NA	NA	NA	NA	NA	NA	NA	NA	NA	NA	NA	NA	NA	NA	NA	NA	NA	NA	NA	NA	NA	NA	NA	NA	NA	NA	NA	NA	NA	NA
2016-06-06 14:30:39	2016-06-06 15:00:58	97	1975	Female	United Kingdom of Great Britain and Northern Ireland	UK	20+	6-9	Never	Never	50-59	13-16	9+	4	39	56	2	13	33	3	2	2	4	5	4	6	4	2	5	1	6	5	1	3	3	4	4	1	4	2	1	5	3	4	4	4	5	3	3
2016-06-07 00:16:29	2016-06-07 00:31:38	92	1980	Female	United States of America	USA	6-9	20+	Regularly	Regularly	0-19	13-16	3-5	4	10	40	2	0	47	2	2	4	4	2	7	1	1	4	5	1	1	1	1	2	1	4	1	3	4	2	2	4	4	5	5	6	6	5	5
2016-06-08 11:59:18	2016-06-08 12:17:05	100	1971	Male	United States of America	USA	6-9	10-14	Regularly	Never	30-39	9-12	3-5	3	11	30	1	36	30	1	1	4	1	2	7	1	1	1	7	1	1	7	1	4	1	7	1	5	1	1	2	1	1	3	1	4	6	5	1
2016-06-08 13:14:04	2016-06-08 15:23:11	100	1976	Female	United States of America	USA	20+	20+	Regularly	Regularly	50-59	17+	0	3	32	14	1	47	37	2	4	3	4	2	7	4	1	2	6	1	7	2	1	3	4	5	4	3	4	3	3	4	5	3	6	7	7	7	7
2016-06-08 22:42:53	2016-06-08 23:06:52	100	1984	Female	United States of America	USA	6-9	15-19	Regularly	Regularly	60+	13-16	6-8	2	55	30	1	27	34	4	4	1	5	1	6	4	1	1	5	1	1	1	1	1	1	3	3	4	5	4	4	4	5	4	7	7	6	6	3
2016-06-09 16:33:33	2016-06-09 16:49:33	100	1978	Female	United States of America	USA	20+	10-14	Regularly	Regularly	60+	13-16	6-8	3	48	16	1	45	39	2	2	2	2	3	5	1	1	1	2	1	1	1	1	1	2	4	5	4	5	4	3	5	5	4	6	7	6	6	3
2016-06-09 19:27:12	2016-06-09 19:31:40	27	1973	Female	United States of America	USA	1	3	Regularly	Regularly	50-59	17+	0	4	2	30	NA	NA	30	NA	NA	NA	NA	NA	NA	NA	NA	NA	NA	NA	NA	NA	NA	NA	NA	NA	NA	NA	NA	NA	NA	NA	NA	NA	NA	NA	NA	NA	NA
2016-06-10 09:47:31	2016-06-10 10:09:52	97	1980	Male	United States of America	USA	10-14	20+	Regularly	Regularly	50-59	13-16	9+	3	11	9	1	30	40	1	2	2	2	1	4	5	1	2	2	1	4	1	1	1	1	3	1	3	4	4	1	3	5	5	7	7	7	7	1
2016-06-10 10:43:24	2016-06-10 10:45:12	14	1979	Female	United States of America	USA	1	4-5	NA	NA	NA	NA	NA	NA	NA	30	NA	NA	30	NA	NA	NA	NA	NA	NA	NA	NA	NA	NA	NA	NA	NA	NA	NA	NA	NA	NA	NA	NA	NA	NA	NA	NA	NA	NA	NA	NA	NA	NA
2016-06-10 10:43:20	2016-06-10 10:52:07	27	1993	Female	United States of America	USA	2	4-5	Regularly	Regularly	30-39	13-16	1-2	4	23	30	NA	NA	30	NA	NA	NA	NA	NA	NA	NA	NA	NA	NA	NA	NA	NA	NA	NA	NA	NA	NA	NA	NA	NA	NA	NA	NA	NA	NA	NA	NA	NA	NA
2016-06-10 11:00:01	2016-06-10 11:03:13	27	1976	Male	United States of America	USA	1	1	Regularly	Regularly	40-49	17+	1-2	5	10	11	NA	NA	30	NA	NA	NA	NA	NA	NA	NA	NA	NA	NA	NA	NA	NA	NA	NA	NA	NA	NA	NA	NA	NA	NA	NA	NA	NA	NA	NA	NA	NA	NA
2016-06-10 14:25:21	2016-06-10 15:12:13	100	1957	Male	United States of America	USA	6-9	4-5	Regularly	Regularly	40-49	13-16	3-5	3	30	45	1	41	38	2	1	2	3	1	5	4	1	1	7	1	7	6	1	2	1	6	1	5	4	4	2	2	4	5	7	7	7	7	7
2016-06-10 12:10:32	2016-06-10 12:16:08	27	1987	Male	United States of America	USA	4-5	2	Regularly	Regularly	40-49	17+	6-8	3	25	40	NA	NA	30	NA	NA	NA	NA	NA	NA	NA	NA	NA	NA	NA	NA	NA	NA	NA	NA	NA	NA	NA	NA	NA	NA	NA	NA	NA	NA	NA	NA	NA	NA
2016-06-10 12:56:41	2016-06-10 13:00:05	27	1975	Female	United States of America	USA	1	2	A few times	A few times	20-29	13-16	3-5	3	45	49	NA	NA	30	NA	NA	NA	NA	NA	NA	NA	NA	NA	NA	NA	NA	NA	NA	NA	NA	NA	NA	NA	NA	NA	NA	NA	NA	NA	NA	NA	NA	NA	NA
2016-06-10 18:51:08	2016-06-10 18:54:31	19	1953	Female	United States of America	USA	20+	10-14	NA	NA	NA	NA	NA	NA	NA	30	NA	NA	30	NA	NA	NA	NA	NA	NA	NA	NA	NA	NA	NA	NA	NA	NA	NA	NA	NA	NA	NA	NA	NA	NA	NA	NA	NA	NA	NA	NA	NA	NA
2016-06-11 15:03:27	2016-06-11 15:04:04	3	NA	NA	NA	NA	NA	NA	NA	NA	NA	NA	NA	NA	NA	30	NA	NA	30	NA	NA	NA	NA	NA	NA	NA	NA	NA	NA	NA	NA	NA	NA	NA	NA	NA	NA	NA	NA	NA	NA	NA	NA	NA	NA	NA	NA	NA	NA
2016-06-11 15:09:55	2016-06-11 15:10:50	2	NA	NA	NA	NA	NA	NA	NA	NA	NA	NA	NA	NA	NA	30	NA	NA	30	NA	NA	NA	NA	NA	NA	NA	NA	NA	NA	NA	NA	NA	NA	NA	NA	NA	NA	NA	NA	NA	NA	NA	NA	NA	NA	NA	NA	NA	NA
2016-06-11 19:37:37	2016-06-11 20:31:19	100	1981	Male	United States of America	USA	1	1	Regularly	Regularly	20-29	13-16	1-2	4	27	29	1	57	29	2	2	3	4	4	7	4	1	1	4	1	1	1	1	4	1	4	1	2	2	1	2	1	1	2	4	4	4	2	2
2016-06-11 16:28:16	2016-06-11 16:31:23	27	1980	Female	United States of America	USA	2	2	Regularly	A few times	20-29	17+	3-5	4	35	3	NA	NA	30	NA	NA	NA	NA	NA	NA	NA	NA	NA	NA	NA	NA	NA	NA	NA	NA	NA	NA	NA	NA	NA	NA	NA	NA	NA	NA	NA	NA	NA	NA
2016-06-11 16:32:31	2016-06-11 16:39:26	27	1965	Male	United States of America	USA	20+	20+	Regularly	A few times	30-39	13-16	3-5	3	46	23	NA	NA	30	NA	NA	NA	NA	NA	NA	NA	NA	NA	NA	NA	NA	NA	NA	NA	NA	NA	NA	NA	NA	NA	NA	NA	NA	NA	NA	NA	NA	NA	NA
2016-06-11 19:13:22	2016-06-11 19:26:10	27	1964	Female	United States of America	USA	2	3	Never	A few times	40-49	17+	1-2	NA	NA	30	NA	NA	30	NA	NA	NA	NA	NA	NA	NA	NA	NA	NA	NA	NA	NA	NA	NA	NA	NA	NA	NA	NA	NA	NA	NA	NA	NA	NA	NA	NA	NA	NA
2016-06-11 18:09:26	2016-06-11 19:36:14	97	1967	Female	United States of America	USA	20+	15-19	A few times	Never	40-49	17+	9+	3	34	30	1	49	17	2	2	2	2	2	3	1	1	3	3	1	1	1	1	1	1	4	1	2	1	2	1	4	1	2	4	6	6	7	4
2016-06-11 23:04:24	2016-06-11 23:11:36	27	1967	Male	United States of America	USA	15-19	6-9	A few times	Regularly	50-59	13-16	3-5	3	19	16	NA	NA	30	NA	NA	NA	NA	NA	NA	NA	NA	NA	NA	NA	NA	NA	NA	NA	NA	NA	NA	NA	NA	NA	NA	NA	NA	NA	NA	NA	NA	NA	NA
2016-06-12 09:43:56	2016-06-12 10:03:47	100	1972	Female	United States of America	USA	4-5	6-9	Regularly	Regularly	30-39	13-16	3-5	5	7	30	2	20	30	2	1	1	2	4	7	6	1	3	6	1	1	1	1	1	1	3	1	5	4	3	1	5	5	3	6	6	7	1	1
2016-06-12 10:01:49	2016-06-12 10:36:59	100	1974	Female	United States of America	USA	4-5	6-9	A few times	A few times	20-29	13-16	1-2	4	48	50	NA	NA	30	2	3	2	2	4	7	2	4	1	6	3	1	6	2	3	1	5	1	2	4	2	2	4	3	4	4	3	5	3	3
2016-06-12 10:55:13	2016-06-12 11:12:12	100	1983	Female	United States of America	USA	4-5	20+	Never	Regularly	30-39	9-12	0	4	32	30	2	10	30	2	1	4	2	1	7	7	1	1	4	1	4	7	1	4	7	6	1	1	1	1	1	5	5	5	7	7	7	5	3
2016-06-13 10:14:22	2016-06-13 10:26:51	100	1968	Male	United States of America	USA	20+	20+	A few times	Regularly	50-59	13-16	3-5	3	5	0	1	30	12	2	1	1	2	3	4	1	1	3	3	1	2	3	1	4	1	5	4	2	4	2	2	4	2	4	6	6	6	6	3
2016-06-13 11:23:44	2016-06-13 12:12:57	100	1983	Female	United States of America	USA	6-9	15-19	Regularly	A few times	60+	5-8	3-5	2	46	41	1	21	32	1	3	3	4	4	6	7	1	1	3	1	1	3	1	1	3	7	1	4	4	3	2	4	5	5	7	6	6	6	1
2016-06-14 16:29:20	2016-06-14 16:54:54	97	1981	Male	United States of America	USA	4-5	10-14	Regularly	Regularly	20-29	9-12	3-5	3	31	57	1	42	19	2	3	4	5	4	7	6	2	3	7	2	7	7	3	5	1	7	3	4	5	4	2	5	5	5	5	6	7	6	6
2016-06-14 19:04:46	2016-06-14 19:08:10	27	1984	Female	United States of America	USA	4-5	10-14	A few times	Regularly	50-59	NA	1-2	3	12	14	NA	NA	30	NA	NA	NA	NA	NA	NA	NA	NA	NA	NA	NA	NA	NA	NA	NA	NA	NA	NA	NA	NA	NA	NA	NA	NA	NA	NA	NA	NA	NA	NA
2016-06-14 22:44:58	2016-06-14 22:46:38	3	NA	NA	NA	NA	NA	NA	NA	NA	NA	NA	NA	NA	NA	30	NA	NA	30	NA	NA	NA	NA	NA	NA	NA	NA	NA	NA	NA	NA	NA	NA	NA	NA	NA	NA	NA	NA	NA	NA	NA	NA	NA	NA	NA	NA	NA	NA
2016-06-16 09:32:12	2016-06-16 09:52:39	100	1965	Male	United Kingdom of Great Britain and Northern Ireland	UK	2	20+	Regularly	Regularly	60+	17+	0	2	23	40	1	7	30	NA	2	NA	NA	NA	6	6	1	2	4	1	2	1	1	2	1	7	1	5	5	3	3	4	5	4	7	7	7	7	5
2016-06-16 08:32:24	2016-06-16 08:46:34	27	1991	Male	Ireland	Other	1	2	A few times	A few times	0-19	9-12	0	4	26	35	NA	NA	30	NA	NA	NA	NA	NA	NA	NA	NA	NA	NA	NA	NA	NA	NA	NA	NA	NA	NA	NA	NA	NA	NA	NA	NA	NA	NA	NA	NA	NA	NA
2016-06-16 13:49:41	2016-06-16 13:51:38	100	NA	NA	NA	NA	NA	NA	NA	NA	NA	NA	NA	NA	NA	30	NA	NA	30	NA	NA	NA	NA	NA	NA	NA	NA	NA	NA	NA	NA	NA	NA	NA	NA	NA	NA	NA	NA	NA	NA	NA	NA	NA	NA	NA	NA	NA	NA
2016-06-16 14:08:25	2016-06-16 14:45:34	100	1977	Male	United States of America	USA	6-9	6-9	A few times	A few times	30-39	13-16	6-8	3	17	56	NA	NA	30	2	3	4	2	2	1	2	1	2	5	1	2	1	1	NA	1	6	1	4	5	2	1	5	4	3	6	5	2	2	1
2016-06-16 10:46:58	2016-06-16 10:58:21	97	1986	Female	United Kingdom of Great Britain and Northern Ireland	UK	1	4-5	Regularly	Regularly	20-29	13-16	3-5	4	25	30	NA	NA	30	1	5	1	5	1	2	7	1	3	1	1	6	7	1	4	4	7	1	5	1	5	5	1	4	5	1	2	1	1	1
2016-06-16 13:46:43	2016-06-16 13:52:42	91	NA	NA	NA	NA	NA	NA	NA	NA	NA	NA	NA	NA	NA	30	NA	NA	30	NA	NA	NA	NA	NA	NA	NA	NA	NA	NA	NA	NA	NA	NA	NA	NA	NA	NA	NA	NA	NA	NA	NA	NA	NA	NA	NA	NA	NA	NA
2016-06-17 15:59:52	2016-06-17 16:06:24	27	1981	Male	United States of America	USA	4-5	4-5	Regularly	Regularly	50-59	17+	3-5	3	5	22	NA	NA	30	NA	NA	NA	NA	NA	NA	NA	NA	NA	NA	NA	NA	NA	NA	NA	NA	NA	NA	NA	NA	NA	NA	NA	NA	NA	NA	NA	NA	NA	NA
2016-06-19 22:51:16	2016-06-19 23:39:23	100	1991	Female	United States of America	USA	4-5	10-14	Regularly	Regularly	60+	17+	3-5	2	56	57	NA	NA	30	3	4	5	4	4	6	6	1	2	3	1	2	3	1	1	1	5	3	5	5	5	3	5	5	5	7	7	7	7	5
2016-06-19 21:52:24	2016-06-19 22:44:02	14	1980	Female	United States of America	USA	6-9	15-19	NA	NA	NA	NA	NA	NA	NA	30	NA	NA	30	NA	NA	NA	NA	NA	NA	NA	NA	NA	NA	NA	NA	NA	NA	NA	NA	NA	NA	NA	NA	NA	NA	NA	NA	NA	NA	NA	NA	NA	NA
2016-06-20 14:05:22	2016-06-20 14:17:43	19	1965	Male	United Kingdom of Great Britain and Northern Ireland	UK	4-5	20+	A few times	Regularly	30-39	5-8	6-8	2	49	30	NA	NA	30	NA	NA	NA	NA	NA	NA	NA	NA	NA	NA	NA	NA	NA	NA	NA	NA	NA	NA	NA	NA	NA	NA	NA	NA	NA	NA	NA	NA	NA	NA
2016-06-20 17:52:27	2016-06-20 18:25:36	100	1951	Male	United Kingdom of Great Britain and Northern Ireland	UK	20+	20+	Regularly	Never	20-29	9-12	3-5	3	46	26	1	52	23	2	2	2	NA	4	5	1	1	1	4	1	1	1	1	1	1	4	1	2	2	2	3	1	1	2	5	5	5	5	5
2016-06-22 10:57:03	2016-06-22 11:03:01	27	1950	Male	United Kingdom of Great Britain and Northern Ireland	UK	15-19	20+	Regularly	Regularly	60+	13-16	3-5	3	45	0	NA	NA	30	NA	NA	NA	NA	NA	NA	NA	NA	NA	NA	NA	NA	NA	NA	NA	NA	NA	NA	NA	NA	NA	NA	NA	NA	NA	NA	NA	NA	NA	NA
2016-06-23 11:29:31	2016-06-23 11:41:14	3	NA	NA	NA	NA	NA	NA	NA	NA	NA	NA	NA	NA	NA	30	NA	NA	30	NA	NA	NA	NA	NA	NA	NA	NA	NA	NA	NA	NA	NA	NA	NA	NA	NA	NA	NA	NA	NA	NA	NA	NA	NA	NA	NA	NA	NA	NA
2016-06-26 15:31:20	2016-06-26 15:32:17	3	NA	NA	NA	NA	NA	NA	NA	NA	NA	NA	NA	NA	NA	30	NA	NA	30	NA	NA	NA	NA	NA	NA	NA	NA	NA	NA	NA	NA	NA	NA	NA	NA	NA	NA	NA	NA	NA	NA	NA	NA	NA	NA	NA	NA	NA	NA
2016-07-18 20:37:21	2016-07-18 20:39:45	2	NA	NA	NA	NA	NA	NA	NA	NA	NA	NA	NA	NA	NA	30	NA	NA	30	NA	NA	NA	NA	NA	NA	NA	NA	NA	NA	NA	NA	NA	NA	NA	NA	NA	NA	NA	NA	NA	NA	NA	NA	NA	NA	NA	NA	NA	NA
2016-07-26 16:05:45	2016-07-26 16:15:03	100	1960	Male	United States of America	USA	6-9	6-9	A few times	A few times	30-39	13-16	3-5	3	45	0	1	52	0	3	2	4	3	4	4	5	1	1	5	1	5	1	1	1	2	5	1	4	4	2	2	4	4	2	5	5	6	6	5
2016-07-29 06:27:52	2016-07-29 06:46:46	2	NA	NA	NA	NA	NA	NA	NA	NA	NA	NA	NA	NA	NA	30	NA	NA	30	NA	NA	NA	NA	NA	NA	NA	NA	NA	NA	NA	NA	NA	NA	NA	NA	NA	NA	NA	NA	NA	NA	NA	NA	NA	NA	NA	NA	NA	NA
2016-09-05 05:57:43	2016-09-05 06:08:51	100	1954	Male	United States of America	USA	20+	20+	Regularly	A few times	30-39	13-16	3-5	4	22	30	NA	NA	30	2	2	1	5	1	3	5	1	1	5	1	1	5	1	1	1	5	1	3	3	3	3	3	4	5	4	4	1	1	1
2016-09-05 13:00:33	2016-09-05 13:03:23	14	1967	Male	United States of America	USA	10-14	6-9	NA	NA	NA	NA	NA	NA	NA	30	NA	NA	30	NA	NA	NA	NA	NA	NA	NA	NA	NA	NA	NA	NA	NA	NA	NA	NA	NA	NA	NA	NA	NA	NA	NA	NA	NA	NA	NA	NA	NA	NA
2016-09-05 09:54:28	2016-09-05 13:17:56	14	1973	Female	United States of America	USA	6-9	20+	NA	NA	NA	NA	NA	NA	NA	30	NA	NA	30	NA	NA	NA	NA	NA	NA	NA	NA	NA	NA	NA	NA	NA	NA	NA	NA	NA	NA	NA	NA	NA	NA	NA	NA	NA	NA	NA	NA	NA	NA
2016-10-17 06:30:39	2016-10-17 06:52:04	100	1980	Male	Netherlands	Other	1	3	A few times	Regularly	20-29	17+	1-2	4	4	4	2	0	7	1	1	2	1	1	7	2	1	1	4	1	1	1	1	1	1	4	1	3	4	4	5	3	3	5	7	7	7	7	7
2016-10-17 07:52:06	2016-10-17 08:07:30	100	1985	Female	Belgium	Other	6-9	3	Regularly	Regularly	50-59	5-8	3-5	3	30	1	1	42	19	4	2	5	4	4	6	7	1	1	5	1	1	5	1	1	1	7	1	5	5	2	2	5	5	5	5	7	7	6	6
2016-10-17 08:29:56	2016-10-17 08:51:54	100	1984	Male	United Kingdom of Great Britain and Northern Ireland	UK	2	2	Regularly	Regularly	20-29	9-12	1-2	3	11	57	1	36	5	1	1	4	5	1	5	4	1	2	3	1	2	2	1	1	1	3	2	1	4	3	1	2	3	5	7	7	7	7	1
2016-10-17 09:05:27	2016-10-17 09:27:08	100	1965	Female	Netherlands	Other	6-9	10-14	Regularly	Regularly	30-39	17+	3-5	4	41	12	2	18	1	2	1	3	2	2	1	1	1	1	1	1	1	3	1	1	1	4	1	1	1	1	1	5	3	1	5	5	5	3	3
2016-10-17 04:48:40	2016-10-17 06:34:33	27	1967	Female	Netherlands	Other	1	6-9	A few times	Never	30-39	17+	3-5	4	37	27	NA	NA	30	NA	NA	NA	NA	NA	NA	NA	NA	NA	NA	NA	NA	NA	NA	NA	NA	NA	NA	NA	NA	NA	NA	NA	NA	NA	NA	NA	NA	NA	NA
2016-10-17 07:48:18	2016-10-17 07:54:06	42	1971	Male	Netherlands	Other	1	2	Regularly	Regularly	30-39	13-16	3-5	3	57	5	NA	NA	30	NA	NA	NA	NA	NA	NA	NA	NA	NA	NA	NA	NA	NA	NA	NA	NA	NA	NA	NA	NA	NA	NA	NA	NA	NA	NA	NA	NA	NA	NA
2016-10-17 12:34:02	2016-10-17 12:43:22	100	NA	NA	NA	NA	NA	NA	NA	NA	NA	NA	NA	NA	NA	30	NA	NA	30	NA	NA	NA	NA	NA	NA	NA	NA	NA	NA	NA	NA	NA	NA	NA	NA	NA	NA	NA	NA	NA	NA	NA	NA	NA	NA	NA	NA	NA	NA
2016-10-17 09:19:55	2016-10-17 09:35:29	91	1972	Male	Netherlands	Other	1	3	Regularly	Regularly	20-29	13-16	0	4	18	52	2	5	57	2	3	1	4	3	NA	NA	NA	NA	NA	NA	NA	NA	NA	NA	NA	NA	2	2	4	2	2	3	1	2	NA	NA	NA	NA	NA
2016-10-17 09:56:40	2016-10-17 09:59:31	27	1978	Male	Netherlands	Other	6-9	4-5	A few times	Regularly	60+	9-12	3-5	2	48	12	NA	NA	30	NA	NA	NA	NA	NA	NA	NA	NA	NA	NA	NA	NA	NA	NA	NA	NA	NA	NA	NA	NA	NA	NA	NA	NA	NA	NA	NA	NA	NA	NA
2016-10-17 14:10:46	2016-10-17 14:25:44	100	1969	Female	Norway	Other	1	2	Regularly	Regularly	60+	17+	3-5	4	17	30	2	3	30	2	2	4	2	3	5	3	1	1	3	1	1	1	1	1	1	5	1	3	4	3	2	5	4	4	6	6	6	5	1
2016-10-17 14:16:07	2016-10-17 14:40:33	100	1982	Male	Italy	Other	4-5	1	A few times	Regularly	20-29	13-16	3-5	3	25	26	1	42	0	1	4	1	1	1	7	2	4	1	4	1	4	4	1	1	1	1	5	1	5	1	1	5	5	3	6	5	5	3	2
2016-10-17 10:42:47	2016-10-17 10:43:55	2	NA	NA	NA	NA	NA	NA	NA	NA	NA	NA	NA	NA	NA	30	NA	NA	30	NA	NA	NA	NA	NA	NA	NA	NA	NA	NA	NA	NA	NA	NA	NA	NA	NA	NA	NA	NA	NA	NA	NA	NA	NA	NA	NA	NA	NA	NA
2016-10-17 15:39:19	2016-10-17 16:53:22	100	1972	Male	Italy	Other	15-19	4-5	Regularly	Regularly	30-39	13-16	3-5	3	16	48	1	37	30	3	4	5	4	1	5	7	1	1	6	1	4	5	1	1	1	4	4	3	5	3	4	5	5	5	7	7	7	7	1
2016-10-17 14:13:11	2016-10-17 14:15:05	2	NA	NA	NA	NA	NA	NA	NA	NA	NA	NA	NA	NA	NA	30	NA	NA	30	NA	NA	NA	NA	NA	NA	NA	NA	NA	NA	NA	NA	NA	NA	NA	NA	NA	NA	NA	NA	NA	NA	NA	NA	NA	NA	NA	NA	NA	NA
2016-10-17 14:14:26	2016-10-17 14:15:43	2	NA	NA	NA	NA	NA	NA	NA	NA	NA	NA	NA	NA	NA	30	NA	NA	30	NA	NA	NA	NA	NA	NA	NA	NA	NA	NA	NA	NA	NA	NA	NA	NA	NA	NA	NA	NA	NA	NA	NA	NA	NA	NA	NA	NA	NA	NA
2016-10-17 14:11:09	2016-10-17 15:56:47	97	NA	Male	Switzerland	Other	4-5	4-5	Regularly	Regularly	50-59	13-16	3-5	2	50	26	1	25	14	2	2	3	4	2	4	3	1	1	1	1	3	2	1	2	3	3	3	3	4	3	2	4	4	3	5	6	6	5	1
2016-10-17 15:54:10	2016-10-17 15:58:21	2	NA	NA	NA	NA	NA	NA	NA	NA	NA	NA	NA	NA	NA	30	NA	NA	30	NA	NA	NA	NA	NA	NA	NA	NA	NA	NA	NA	NA	NA	NA	NA	NA	NA	NA	NA	NA	NA	NA	NA	NA	NA	NA	NA	NA	NA	NA
2016-10-17 16:50:44	2016-10-17 16:51:54	2	NA	NA	NA	NA	NA	NA	NA	NA	NA	NA	NA	NA	NA	30	NA	NA	30	NA	NA	NA	NA	NA	NA	NA	NA	NA	NA	NA	NA	NA	NA	NA	NA	NA	NA	NA	NA	NA	NA	NA	NA	NA	NA	NA	NA	NA	NA
2016-10-17 19:55:25	2016-10-17 20:03:43	27	1984	Male	Italy	Other	4-5	3	A few times	A few times	40-49	9-12	3-5	3	1	45	NA	NA	30	NA	NA	NA	NA	NA	NA	NA	NA	NA	NA	NA	NA	NA	NA	NA	NA	NA	NA	NA	NA	NA	NA	NA	NA	NA	NA	NA	NA	NA	NA
2016-10-18 01:59:03	2016-10-18 02:07:46	100	1972	Male	Netherlands	Other	1	2	Regularly	Regularly	30-39	13-16	3-5	3	57	5	2	0	57	2	1	1	1	1	7	2	1	5	6	1	1	2	1	3	3	6	3	3	5	3	5	4	4	5	4	4	5	3	3
2016-10-18 03:54:55	2016-10-18 04:16:03	100	1984	Male	Italy	Other	2	1	Regularly	A few times	30-39	5-8	3-5	3	40	38	1	49	10	3	2	5	3	1	4	5	3	5	5	1	5	3	1	2	1	5	1	2	5	3	4	3	5	2	6	6	5	5	5
2016-10-18 01:17:03	2016-10-18 01:41:59	97	1977	Female	United Kingdom of Great Britain and Northern Ireland	UK	2	3	Regularly	Regularly	40-49	13-16	6-8	3	39	11	1	49	34	2	3	3	4	4	7	6	1	5	6	1	5	5	1	2	1	5	1	3	4	3	4	2	5	3	3	3	3	4	2
2016-10-18 05:49:28	2016-10-18 06:24:25	100	1971	Male	Italy	Other	4-5	3	Regularly	Regularly	40-49	9-12	3-5	3	27	55	1	41	0	NA	2	NA	NA	4	NA	NA	NA	NA	NA	NA	NA	NA	NA	NA	NA	NA	4	3	4	2	1	3	5	3	5	6	6	6	4
2016-10-17 10:18:00	2016-10-18 03:35:40	33	1977	Male	Netherlands	Other	1	3	NA	NA	NA	NA	NA	NA	NA	30	NA	NA	30	NA	NA	NA	NA	NA	NA	NA	NA	NA	NA	NA	NA	NA	NA	NA	NA	NA	NA	NA	NA	NA	NA	NA	NA	NA	NA	NA	NA	NA	NA
2016-10-18 12:21:15	2016-10-18 12:22:39	14	1971	Male	Iceland	Other	2	6-9	NA	NA	NA	NA	NA	NA	NA	30	NA	NA	30	NA	NA	NA	NA	NA	NA	NA	NA	NA	NA	NA	NA	NA	NA	NA	NA	NA	NA	NA	NA	NA	NA	NA	NA	NA	NA	NA	NA	NA	NA
2016-10-18 14:40:10	2016-10-18 14:42:18	2	NA	NA	NA	NA	NA	NA	NA	NA	NA	NA	NA	NA	NA	30	NA	NA	30	NA	NA	NA	NA	NA	NA	NA	NA	NA	NA	NA	NA	NA	NA	NA	NA	NA	NA	NA	NA	NA	NA	NA	NA	NA	NA	NA	NA	NA	NA
2016-10-18 15:25:48	2016-10-18 15:32:52	27	1986	Male	Belarus	Other	2	1	A few times	Regularly	30-39	13-16	1-2	3	31	12	NA	NA	30	NA	NA	NA	NA	NA	NA	NA	NA	NA	NA	NA	NA	NA	NA	NA	NA	NA	NA	NA	NA	NA	NA	NA	NA	NA	NA	NA	NA	NA	NA
2016-10-19 03:16:19	2016-10-19 04:44:04	97	1986	Male	Belarus	Other	2	1	A few times	Regularly	50-59	13-16	0	3	31	52	1	44	10	2	2	3	2	2	5	5	1	1	6	3	1	4	1	2	2	6	1	2	2	3	2	4	1	5	5	5	5	5	1
2016-11-02 12:54:24	2016-11-02 13:15:54	100	1983	Female	United Kingdom of Great Britain and Northern Ireland	UK	3	6-9	A few times	Regularly	30-39	9-12	3-5	4	13	0	2	6	16	1	1	2	2	2	6	1	1	4	4	1	1	1	1	3	2	5	3	1	4	2	2	4	4	4	4	4	5	2	3
2016-11-02 13:54:25	2016-11-02 14:14:32	100	1991	Female	United Kingdom of Great Britain and Northern Ireland	UK	1	2	Regularly	A few times	20-29	13-16	1-2	3	58	55	1	52	59	4	3	4	4	5	4	3	1	3	1	1	1	5	1	5	1	5	3	5	3	3	3	4	4	3	4	4	7	3	5
2016-11-02 14:13:48	2016-11-02 14:30:16	100	1964	Female	United Kingdom of Great Britain and Northern Ireland	UK	10-14	10-14	Never	A few times	30-39	17+	0	3	58	25	2	NA	30	2	2	3	3	2	1	1	1	1	1	1	1	4	1	1	1	4	1	4	1	4	4	1	2	5	4	4	4	1	4
2016-11-02 14:11:37	2016-11-02 14:36:26	100	1979	Male	United Kingdom of Great Britain and Northern Ireland	UK	2	10-14	Regularly	A few times	40-49	13-16	3-5	3	36	0	NA	NA	30	2	1	4	4	2	6	4	1	5	6	1	4	3	1	4	1	4	4	2	5	4	4	4	4	4	6	7	6	5	3
2016-11-02 11:33:50	2016-11-02 11:39:56	27	1969	Male	United Kingdom of Great Britain and Northern Ireland	UK	2	4-5	Regularly	Regularly	30-39	13-16	3-5	4	22	6	NA	NA	30	NA	NA	NA	NA	NA	NA	NA	NA	NA	NA	NA	NA	NA	NA	NA	NA	NA	NA	NA	NA	NA	NA	NA	NA	NA	NA	NA	NA	NA	NA
2016-11-03 03:31:24	2016-11-03 03:59:28	100	1978	Male	United Kingdom of Great Britain and Northern Ireland	UK	4-5	4-5	Regularly	Regularly	50-59	13-16	6-8	2	48	30	1	21	48	2	3	4	4	2	4	1	5	4	5	5	4	2	6	1	1	6	1	5	5	3	2	4	5	4	7	7	7	7	5
2016-11-03 06:43:51	2016-11-03 06:45:19	100	NA	NA	NA	NA	NA	NA	NA	NA	NA	NA	NA	NA	NA	30	NA	NA	30	NA	NA	NA	NA	NA	NA	NA	NA	NA	NA	NA	NA	NA	NA	NA	NA	NA	NA	NA	NA	NA	NA	NA	NA	NA	NA	NA	NA	NA	NA
2016-11-03 06:47:08	2016-11-03 06:50:39	19	1978	Female	United Kingdom of Great Britain and Northern Ireland	UK	1	20+	NA	NA	NA	NA	NA	NA	NA	30	NA	NA	30	NA	NA	NA	NA	NA	NA	NA	NA	NA	NA	NA	NA	NA	NA	NA	NA	NA	NA	NA	NA	NA	NA	NA	NA	NA	NA	NA	NA	NA	NA
2016-11-03 08:40:20	2016-11-03 08:42:01	3	NA	NA	NA	NA	NA	NA	NA	NA	NA	NA	NA	NA	NA	30	NA	NA	30	NA	NA	NA	NA	NA	NA	NA	NA	NA	NA	NA	NA	NA	NA	NA	NA	NA	NA	NA	NA	NA	NA	NA	NA	NA	NA	NA	NA	NA	NA
2016-11-03 12:24:21	2016-11-03 12:29:18	27	1976	Male	United Kingdom of Great Britain and Northern Ireland	UK	2	3	Never	Regularly	50-59	13-16	6-8	2	58	29	NA	NA	30	NA	NA	NA	NA	NA	NA	NA	NA	NA	NA	NA	NA	NA	NA	NA	NA	NA	NA	NA	NA	NA	NA	NA	NA	NA	NA	NA	NA	NA	NA
2016-11-03 13:24:37	2016-11-03 13:25:26	2	NA	NA	NA	NA	NA	NA	NA	NA	NA	NA	NA	NA	NA	30	NA	NA	30	NA	NA	NA	NA	NA	NA	NA	NA	NA	NA	NA	NA	NA	NA	NA	NA	NA	NA	NA	NA	NA	NA	NA	NA	NA	NA	NA	NA	NA	NA
2016-11-03 14:02:04	2016-11-03 14:07:55	2	NA	NA	NA	NA	NA	NA	NA	NA	NA	NA	NA	NA	NA	30	NA	NA	30	NA	NA	NA	NA	NA	NA	NA	NA	NA	NA	NA	NA	NA	NA	NA	NA	NA	NA	NA	NA	NA	NA	NA	NA	NA	NA	NA	NA	NA	NA
2016-11-04 06:27:38	2016-11-04 06:43:33	100	1968	Female	United Kingdom of Great Britain and Northern Ireland	UK	4-5	3	A few times	Regularly	20-29	13-16	1-2	4	6	30	2	2	30	2	2	4	2	2	5	2	1	1	5	1	2	2	1	1	1	4	4	4	4	4	4	4	4	3	6	6	6	6	5
2016-11-04 05:40:14	2016-11-04 05:49:09	91	1966	Male	United Kingdom of Great Britain and Northern Ireland	UK	15-19	4-5	A few times	Never	20-29	At most 4	1-2	3	58	47	NA	NA	30	NA	NA	NA	NA	NA	NA	NA	NA	NA	NA	NA	NA	NA	NA	NA	NA	NA	NA	NA	NA	NA	NA	NA	NA	NA	NA	NA	NA	NA	NA
2016-11-04 10:47:48	2016-11-04 11:36:28	100	1983	Male	United States of America	USA	20+	6-9	A few times	Regularly	40-49	9-12	3-5	3	13	13	1	35	30	3	2	4	2	2	5	7	1	3	5	1	2	2	1	1	3	2	4	4	4	4	3	4	2	5	5	5	4	5	4
2016-11-04 08:38:32	2016-11-04 08:40:04	2	NA	NA	NA	NA	NA	NA	NA	NA	NA	NA	NA	NA	NA	30	NA	NA	30	NA	NA	NA	NA	NA	NA	NA	NA	NA	NA	NA	NA	NA	NA	NA	NA	NA	NA	NA	NA	NA	NA	NA	NA	NA	NA	NA	NA	NA	NA
2016-11-04 14:13:59	2016-11-04 14:21:21	100	NA	NA	NA	NA	NA	NA	NA	NA	NA	NA	NA	NA	NA	30	NA	NA	30	NA	NA	NA	NA	NA	NA	NA	NA	NA	NA	NA	NA	NA	NA	NA	NA	NA	NA	NA	NA	NA	NA	NA	NA	NA	NA	NA	NA	NA	NA
2016-11-04 16:37:15	2016-11-04 16:48:43	100	1970	Male	United Kingdom of Great Britain and Northern Ireland	UK	20+	15-19	Never	A few times	40-49	17+	9+	3	29	30	1	40	30	2	4	4	4	4	5	5	1	2	3	1	4	4	1	2	5	4	3	4	4	3	1	4	4	5	5	6	6	3	5
2016-11-05 01:46:33	2016-11-05 02:04:53	100	1985	Female	United Kingdom of Great Britain and Northern Ireland	UK	3	10-14	A few times	Never	0-19	At most 4	3-5	5	30	30	NA	NA	30	1	5	1	5	1	7	7	1	1	7	1	7	7	1	1	1	5	1	1	2	1	1	5	1	1	1	2	1	1	1
2016-11-05 06:38:19	2016-11-05 06:39:52	14	1993	Female	United Kingdom of Great Britain and Northern Ireland	UK	2	6-9	NA	NA	NA	NA	NA	NA	NA	30	NA	NA	30	NA	NA	NA	NA	NA	NA	NA	NA	NA	NA	NA	NA	NA	NA	NA	NA	NA	NA	NA	NA	NA	NA	NA	NA	NA	NA	NA	NA	NA	NA
2016-11-05 07:06:26	2016-11-05 07:07:16	2	NA	NA	NA	NA	NA	NA	NA	NA	NA	NA	NA	NA	NA	30	NA	NA	30	NA	NA	NA	NA	NA	NA	NA	NA	NA	NA	NA	NA	NA	NA	NA	NA	NA	NA	NA	NA	NA	NA	NA	NA	NA	NA	NA	NA	NA	NA
2016-11-06 16:16:42	2016-11-06 16:48:27	100	1970	Male	United Kingdom of Great Britain and Northern Ireland	UK	3	6-9	Regularly	Regularly	30-39	17+	3-5	3	44	4	1	49	44	1	1	1	5	3	4	5	1	1	3	1	2	1	1	1	1	5	1	5	4	5	5	4	5	5	6	6	6	4	1
2016-11-06 15:26:13	2016-11-06 15:33:50	27	1971	Female	United Kingdom of Great Britain and Northern Ireland	UK	1	1	Regularly	A few times	30-39	13-16	0	5	42	46	NA	NA	30	NA	NA	NA	NA	NA	NA	NA	NA	NA	NA	NA	NA	NA	NA	NA	NA	NA	NA	NA	NA	NA	NA	NA	NA	NA	NA	NA	NA	NA	NA
2016-11-07 02:16:11	2016-11-07 03:22:05	3	NA	NA	NA	NA	NA	NA	NA	NA	NA	NA	NA	NA	NA	30	NA	NA	30	NA	NA	NA	NA	NA	NA	NA	NA	NA	NA	NA	NA	NA	NA	NA	NA	NA	NA	NA	NA	NA	NA	NA	NA	NA	NA	NA	NA	NA	NA
2016-11-07 04:29:01	2016-11-07 04:29:35	3	NA	NA	NA	NA	NA	NA	NA	NA	NA	NA	NA	NA	NA	30	NA	NA	30	NA	NA	NA	NA	NA	NA	NA	NA	NA	NA	NA	NA	NA	NA	NA	NA	NA	NA	NA	NA	NA	NA	NA	NA	NA	NA	NA	NA	NA	NA
2016-11-07 10:46:14	2016-11-07 11:00:10	100	1963	Female	United States of America	USA	1	1	A few times	Never	0-19	17+	0	7	58	30	NA	NA	30	2	2	3	4	4	2	7	1	1	1	1	1	1	1	1	1	1	1	2	5	1	1	5	3	2	1	1	1	1	1
2016-11-07 08:19:13	2016-11-07 08:19:57	3	NA	NA	NA	NA	NA	NA	NA	NA	NA	NA	NA	NA	NA	30	NA	NA	30	NA	NA	NA	NA	NA	NA	NA	NA	NA	NA	NA	NA	NA	NA	NA	NA	NA	NA	NA	NA	NA	NA	NA	NA	NA	NA	NA	NA	NA	NA
2016-11-07 10:27:04	2016-11-07 10:34:37	27	1967	Female	United Kingdom of Great Britain and Northern Ireland	UK	1	4-5	Regularly	Never	20-29	9-12	3-5	4	50	39	NA	NA	30	NA	NA	NA	NA	NA	NA	NA	NA	NA	NA	NA	NA	NA	NA	NA	NA	NA	NA	NA	NA	NA	NA	NA	NA	NA	NA	NA	NA	NA	NA
2016-11-07 10:40:21	2016-11-07 10:44:53	27	1977	Male	United Kingdom of Great Britain and Northern Ireland	UK	1	2	A few times	A few times	30-39	5-8	1-2	4	10	35	NA	NA	30	NA	NA	NA	NA	NA	NA	NA	NA	NA	NA	NA	NA	NA	NA	NA	NA	NA	NA	NA	NA	NA	NA	NA	NA	NA	NA	NA	NA	NA	NA
2016-11-07 14:55:49	2016-11-07 15:09:56	100	1976	Male	United States of America	USA	2	4-5	Regularly	Regularly	20-29	9-12	0	5	40	30	2	42	58	2	2	2	4	4	6	1	1	1	5	1	1	1	1	3	1	3	1	3	5	3	2	5	3	5	5	6	5	2	1
2016-11-08 08:30:16	2016-11-08 08:32:15	14	1981	Female	Ireland	Other	2	2	NA	NA	NA	NA	NA	NA	NA	30	NA	NA	30	NA	NA	NA	NA	NA	NA	NA	NA	NA	NA	NA	NA	NA	NA	NA	NA	NA	NA	NA	NA	NA	NA	NA	NA	NA	NA	NA	NA	NA	NA
2016-11-08 12:26:54	2016-11-08 13:00:38	100	1966	Male	Ireland	Other	3	4-5	Regularly	Regularly	20-29	13-16	1-2	3	27	37	1	42	53	3	4	2	4	3	5	2	2	4	2	1	1	2	2	1	1	3	1	3	4	3	3	3	5	4	6	6	6	5	3
2016-11-08 09:42:07	2016-11-08 09:43:18	3	NA	NA	NA	NA	NA	NA	NA	NA	NA	NA	NA	NA	NA	30	NA	NA	30	NA	NA	NA	NA	NA	NA	NA	NA	NA	NA	NA	NA	NA	NA	NA	NA	NA	NA	NA	NA	NA	NA	NA	NA	NA	NA	NA	NA	NA	NA
2016-11-08 10:01:30	2016-11-08 10:11:14	84	1970	Female	Ireland	Other	2	4-5	Regularly	Regularly	30-39	13-16	3-5	3	48	39	NA	NA	30	NA	NA	NA	NA	NA	NA	NA	NA	NA	NA	NA	NA	NA	NA	NA	NA	NA	NA	NA	NA	NA	NA	NA	NA	NA	NA	NA	NA	NA	NA
2016-11-08 11:53:05	2016-11-08 12:01:05	27	1985	Male	Ireland	Other	2	2	Never	Never	30-39	13-16	3-5	3	19	25	NA	NA	30	NA	NA	NA	NA	NA	NA	NA	NA	NA	NA	NA	NA	NA	NA	NA	NA	NA	NA	NA	NA	NA	NA	NA	NA	NA	NA	NA	NA	NA	NA
2016-11-08 12:42:00	2016-11-08 12:48:14	19	1969	Female	Ireland	Other	1	2	NA	NA	NA	NA	NA	NA	NA	30	NA	NA	30	NA	NA	NA	NA	NA	NA	NA	NA	NA	NA	NA	NA	NA	NA	NA	NA	NA	NA	NA	NA	NA	NA	NA	NA	NA	NA	NA	NA	NA	NA
2016-11-08 18:46:11	2016-11-08 18:52:35	19	1975	Female	Ireland	Other	2	3	Regularly	Regularly	20-29	13-16	3-5	3	51	52	NA	NA	30	NA	NA	NA	NA	NA	NA	NA	NA	NA	NA	NA	NA	NA	NA	NA	NA	NA	NA	NA	NA	NA	NA	NA	NA	NA	NA	NA	NA	NA	NA
2016-11-10 09:01:49	2016-11-10 09:19:58	100	1947	Male	United States of America	USA	20+	20+	Regularly	A few times	60+	9-12	3-5	3	21	0	NA	NA	30	2	3	3	4	3	7	5	1	1	2	1	1	1	1	5	1	7	1	4	1	3	3	3	4	4	7	7	6	6	1
2016-11-10 08:49:24	2016-11-10 09:22:21	100	1986	Male	United States of America	USA	6-9	10-14	Regularly	A few times	40-49	9-12	3-5	3	18	32	1	33	48	2	2	4	1	2	4	4	1	5	3	1	1	5	1	1	1	6	1	2	1	2	1	1	1	5	5	4	7	6	4
2016-11-10 09:11:02	2016-11-10 09:24:12	100	1990	Male	United States of America	USA	2	4-5	A few times	Regularly	20-29	13-16	3-5	3	28	16	1	41	35	2	4	4	5	4	6	6	1	2	6	1	7	5	1	1	1	4	1	5	5	5	4	3	5	5	6	6	5	5	2
2016-11-10 09:08:46	2016-11-10 09:28:55	100	1982	Male	United States of America	USA	1	1	Regularly	A few times	30-39	17+	3-5	4	0	30	1	52	0	2	2	5	3	2	6	6	1	4	3	1	6	6	1	1	1	7	2	4	5	4	3	5	5	5	7	7	7	4	7
2016-11-10 09:03:38	2016-11-10 09:32:05	100	1989	Male	United States of America	USA	6-9	4-5	Regularly	Regularly	30-39	13-16	1-2	3	45	48	NA	NA	30	4	2	2	4	3	3	2	1	1	3	1	1	5	1	1	2	5	2	2	5	2	1	4	4	3	6	6	6	5	3
2016-11-10 09:11:14	2016-11-10 09:37:21	100	1987	Male	United States of America	USA	2	1	Regularly	Regularly	30-39	9-12	3-5	3	40	22	1	46	52	3	2	2	2	3	4	6	2	6	4	2	6	5	2	5	5	5	3	2	4	2	2	3	4	4	5	5	5	6	4
2016-11-10 08:54:20	2016-11-10 09:47:53	100	1984	Male	United States of America	USA	4-5	10-14	Regularly	A few times	40-49	9-12	3-5	2	59	18	NA	NA	30	2	1	3	2	1	4	3	1	3	6	1	1	2	1	2	1	4	3	5	5	5	3	4	5	5	7	7	7	7	2
2016-11-10 09:45:35	2016-11-10 09:58:49	100	1987	Male	United States of America	USA	2	6-9	Regularly	Regularly	40-49	13-16	0	3	58	26	NA	NA	30	3	2	4	3	3	5	5	1	5	6	1	1	1	1	1	1	6	1	5	4	3	3	4	5	4	7	7	6	6	4
2016-11-10 09:47:02	2016-11-10 10:13:32	100	1959	Male	United States of America	USA	20+	15-19	A few times	Never	50-59	17+	9+	4	16	21	1	49	52	2	2	2	2	4	3	1	1	1	1	1	1	4	1	1	1	4	1	2	4	2	2	5	5	2	6	5	6	6	2
2016-11-10 09:59:16	2016-11-10 10:15:37	100	1977	Male	United States of America	USA	20+	20+	A few times	A few times	60+	17+	3-5	3	40	26	1	31	42	1	1	1	2	3	4	5	1	5	3	1	5	3	1	1	1	7	3	2	2	2	1	4	1	4	6	6	6	6	6
2016-11-10 10:01:41	2016-11-10 10:19:17	100	1977	Male	United States of America	USA	3	4-5	Regularly	Regularly	30-39	13-16	1-2	4	20	26	1	46	17	1	2	3	3	2	7	7	1	2	7	1	2	2	1	1	1	7	1	3	4	5	1	1	5	5	7	7	4	4	2
2016-11-10 09:58:12	2016-11-10 10:25:01	100	1994	Male	United States of America	USA	2	6-9	Regularly	Regularly	60+	17+	9+	2	51	1	1	26	50	2	2	4	4	3	5	2	1	1	2	1	1	1	1	1	1	3	1	3	3	3	2	4	4	5	5	5	6	5	4
2016-11-10 10:08:12	2016-11-10 10:29:31	100	1968	Female	United States of America	USA	4-5	6-9	A few times	A few times	30-39	5-8	3-5	5	25	4	2	37	30	4	4	3	4	3	5	1	1	4	5	1	1	1	1	2	1	2	1	2	3	4	2	3	4	4	4	4	5	1	1
2016-11-10 10:14:12	2016-11-10 10:29:45	100	1970	Female	United States of America	USA	6-9	6-9	Regularly	A few times	20-29	9-12	1-2	4	29	50	2	10	53	3	2	3	4	2	5	5	1	5	4	1	1	3	1	4	1	4	2	1	4	3	3	3	3	3	6	6	6	6	6
2016-11-10 10:19:26	2016-11-10 10:30:12	100	1993	Male	United States of America	USA	1	3	Never	A few times	20-29	13-16	3-5	4	44	46	2	5	0	4	4	3	4	4	7	6	1	1	1	1	5	5	1	1	1	6	4	4	4	3	1	5	5	5	6	4	6	1	1
2016-11-10 10:12:32	2016-11-10 10:41:19	100	1986	Female	United States of America	USA	4-5	6-9	A few times	Regularly	60+	9-12	0	3	8	42	1	32	0	2	2	1	2	1	7	6	1	2	4	1	4	2	1	1	1	5	3	5	5	5	5	5	5	5	7	7	7	6	1
2016-11-10 10:08:50	2016-11-10 10:41:32	100	1989	NA	United States of America	USA	6-9	4-5	Regularly	Regularly	60+	9-12	3-5	2	42	24	1	20	0	4	4	5	4	2	7	5	1	1	7	1	3	4	1	1	1	5	5	5	5	3	2	5	5	5	7	7	7	7	4
2016-11-10 10:24:09	2016-11-10 10:45:51	100	1975	Male	United States of America	USA	4-5	20+	Regularly	Regularly	60+	17+	9+	3	2	27	1	30	37	2	2	2	3	2	5	7	1	1	4	1	1	1	1	1	3	3	4	5	5	5	2	4	5	5	6	6	6	6	2
2016-11-10 10:16:38	2016-11-10 10:46:29	100	1959	Male	United States of America	USA	10-14	20+	Regularly	Regularly	40-49	13-16	6-8	3	31	6	1	45	2	2	2	4	4	1	5	5	1	2	4	1	1	1	1	4	5	5	2	3	4	3	3	4	5	3	6	6	6	7	5
2016-11-10 09:05:30	2016-11-10 10:47:05	100	1986	Female	United States of America	USA	3	6-9	Regularly	Regularly	50-59	17+	0	3	54	26	1	57	25	4	2	2	4	4	6	2	1	7	5	1	1	4	1	6	2	6	1	2	3	2	2	4	4	3	3	3	5	2	2
2016-11-10 10:42:30	2016-11-10 10:52:40	100	1983	Male	United States of America	USA	10-14	15-19	Regularly	Regularly	60+	13-16	9+	2	22	58	1	12	30	2	2	3	1	2	6	6	1	7	5	1	1	3	1	3	1	3	1	5	5	5	5	4	5	5	7	7	7	7	5
2016-11-10 10:49:51	2016-11-10 11:04:07	100	1964	Male	United States of America	USA	20+	10-14	Regularly	Regularly	60+	13-16	6-8	2	46	34	1	21	43	2	4	4	4	2	7	2	1	1	5	1	1	1	1	1	1	5	1	5	5	5	5	5	5	5	6	6	6	6	1
2016-11-10 11:07:38	2016-11-10 11:08:12	100	NA	NA	NA	NA	NA	NA	NA	NA	NA	NA	NA	NA	NA	30	NA	NA	30	NA	NA	NA	NA	NA	NA	NA	NA	NA	NA	NA	NA	NA	NA	NA	NA	NA	NA	NA	NA	NA	NA	NA	NA	NA	NA	NA	NA	NA	NA
2016-11-10 11:03:58	2016-11-10 11:21:47	100	1987	Male	United States of America	USA	1	2	A few times	Regularly	30-39	13-16	3-5	3	50	48	2	0	40	2	2	3	3	2	5	5	1	4	6	1	3	3	1	6	1	6	1	5	1	5	5	3	1	5	5	2	3	2	1
2016-11-10 11:17:05	2016-11-10 11:28:39	100	1982	Male	United States of America	USA	4-5	4-5	Regularly	A few times	30-39	13-16	3-5	4	53	8	1	57	54	1	3	4	1	3	3	1	1	1	4	1	1	1	1	1	1	2	2	5	4	3	2	3	5	3	6	7	7	7	7
2016-11-10 11:24:20	2016-11-10 11:38:45	100	1973	Male	United States of America	USA	20+	15-19	A few times	Regularly	60+	13-16	3-5	3	7	30	1	29	29	4	3	2	4	2	4	4	1	5	4	1	1	2	1	4	1	5	3	4	5	2	1	5	5	2	7	7	7	7	6
2016-11-10 11:28:19	2016-11-10 11:42:24	100	1982	Female	United States of America	USA	4-5	6-9	Regularly	Regularly	30-39	13-16	3-5	3	54	30	NA	NA	30	2	2	5	3	3	5	7	1	1	1	1	2	4	1	5	1	6	1	1	5	5	2	5	5	5	7	7	7	5	6
2016-11-10 11:34:38	2016-11-10 11:49:30	100	1984	Male	United States of America	USA	1	1	Regularly	Regularly	40-49	17+	3-5	4	31	33	2	1	50	3	2	3	2	1	6	3	1	4	5	1	1	1	1	4	2	3	3	4	4	4	3	4	3	4	7	7	7	4	1
2016-11-10 11:23:43	2016-11-10 11:53:03	100	1958	Male	United States of America	USA	6-9	6-9	A few times	A few times	40-49	13-16	3-5	3	35	38	NA	NA	30	4	3	5	4	2	7	7	1	2	6	1	3	6	1	7	1	6	1	5	4	3	1	3	5	5	6	6	6	5	2
2016-11-10 11:24:57	2016-11-10 11:57:50	100	1968	Male	United States of America	USA	6-9	20+	Regularly	Regularly	60+	17+	9+	2	58	20	1	27	35	2	3	3	5	3	5	6	3	1	3	4	1	1	2	1	2	3	2	5	5	5	4	4	5	5	6	6	6	6	5
2016-11-10 11:47:42	2016-11-10 12:03:17	100	1979	Male	United States of America	USA	20+	6-9	A few times	Regularly	50-59	17+	6-8	2	59	44	1	29	44	2	2	4	3	4	6	2	1	1	3	1	1	5	1	4	1	7	4	3	4	2	2	5	4	2	7	7	6	5	5
2016-11-10 11:27:43	2016-11-10 12:04:45	100	1981	Male	Canada	Other	4-5	4-5	Regularly	Regularly	40-49	17+	1-2	3	9	8	1	35	20	1	1	1	2	1	6	7	2	2	4	1	1	4	1	7	1	4	1	5	4	4	5	3	5	5	7	7	7	6	5
2016-11-10 12:01:11	2016-11-10 12:24:45	100	1981	Male	United States of America	USA	4-5	4-5	A few times	Regularly	40-49	13-16	6-8	3	16	58	1	35	43	2	2	2	4	4	7	7	1	7	7	1	5	4	1	4	3	6	1	5	4	4	5	1	4	5	7	7	7	6	5
2016-11-10 12:32:42	2016-11-10 12:33:36	100	NA	NA	NA	NA	NA	NA	NA	NA	NA	NA	NA	NA	NA	30	NA	NA	30	NA	NA	NA	NA	NA	NA	NA	NA	NA	NA	NA	NA	NA	NA	NA	NA	NA	NA	NA	NA	NA	NA	NA	NA	NA	NA	NA	NA	NA	NA
2016-11-10 12:32:06	2016-11-10 12:40:05	100	1994	Female	United States of America	USA	2	3	Regularly	Regularly	40-49	13-16	3-5	4	38	31	2	5	35	1	1	3	2	2	7	6	1	3	5	1	4	6	1	4	3	4	3	4	4	3	2	4	5	4	6	7	6	2	4
2016-11-10 12:25:39	2016-11-10 12:42:04	100	1968	Male	United States of America	USA	6-9	10-14	A few times	A few times	30-39	17+	6-8	3	35	36	NA	NA	30	NA	NA	NA	NA	NA	6	6	1	1	3	1	2	5	1	1	4	4	1	5	3	5	4	3	5	5	5	6	4	5	5
2016-11-10 12:32:31	2016-11-10 12:44:23	100	1991	Female	United States of America	USA	1	6-9	A few times	Regularly	20-29	17+	0	4	0	22	NA	NA	30	1	2	2	4	4	4	5	1	7	5	1	1	5	1	7	1	4	3	3	4	3	4	2	5	4	7	7	7	7	7
2016-11-10 08:43:22	2016-11-10 08:44:59	17	NA	NA	NA	NA	NA	NA	NA	NA	NA	NA	NA	NA	NA	30	NA	NA	30	NA	NA	NA	NA	NA	NA	NA	NA	NA	NA	NA	NA	NA	NA	NA	NA	NA	NA	NA	NA	NA	NA	NA	NA	NA	NA	NA	NA	NA	NA
2016-11-10 12:43:57	2016-11-10 12:45:32	100	NA	NA	NA	NA	NA	NA	NA	NA	NA	NA	NA	NA	NA	30	NA	NA	30	NA	NA	NA	NA	NA	NA	NA	NA	NA	NA	NA	NA	NA	NA	NA	NA	NA	NA	NA	NA	NA	NA	NA	NA	NA	NA	NA	NA	NA	NA
2016-11-10 12:34:50	2016-11-10 12:46:03	100	1979	Male	United States of America	USA	2	3	A few times	A few times	40-49	17+	3-5	4	34	59	2	5	4	4	4	5	4	4	6	7	1	4	4	1	4	1	1	4	1	NA	3	1	4	2	2	5	5	2	7	7	7	1	1
2016-11-10 12:38:07	2016-11-10 12:47:04	100	1980	Male	United States of America	USA	3	4-5	A few times	Regularly	50-59	13-16	0	4	41	30	2	10	30	2	3	4	4	2	6	4	1	1	1	1	1	5	1	1	1	5	2	2	3	2	2	4	2	4	5	6	3	1	1
2016-11-10 12:25:51	2016-11-10 12:47:29	100	1972	Male	United States of America	USA	3	6-9	Regularly	Regularly	60+	13-16	9+	2	51	48	1	24	18	4	4	1	4	1	5	5	1	3	5	4	4	4	1	5	4	3	1	5	4	4	3	3	5	4	6	6	5	4	1
2016-11-10 12:31:05	2016-11-10 12:47:47	100	1977	Female	Canada	Other	1	3	A few times	A few times	20-29	13-16	3-5	5	6	43	NA	NA	30	2	3	2	2	2	7	1	1	4	1	1	1	1	1	1	1	7	1	1	5	1	1	5	5	2	5	7	5	3	3
2016-11-10 12:33:09	2016-11-10 12:48:01	100	1981	Female	United States of America	USA	4-5	20+	Regularly	Regularly	40-49	13-16	3-5	3	26	1	NA	NA	30	4	4	5	4	2	7	1	1	2	7	1	4	4	1	2	1	7	1	1	3	1	1	3	4	5	7	7	7	5	5
2016-11-10 12:37:20	2016-11-10 12:49:01	100	1981	Female	United States of America	USA	1	2	Regularly	Regularly	20-29	13-16	1-2	4	56	32	2	32	43	1	2	4	2	1	5	1	1	2	5	1	1	1	1	2	1	4	1	1	3	3	3	5	2	4	5	5	6	1	1
2016-11-10 12:36:26	2016-11-10 12:49:39	100	1967	Male	India	Other	10-14	6-9	A few times	A few times	30-39	9-12	1-2	4	9	35	1	59	0	1	2	NA	2	1	6	2	2	2	5	2	2	3	2	2	2	6	1	1	4	2	2	4	3	NA	4	4	2	2	1
2016-11-10 12:36:15	2016-11-10 12:49:36	100	1987	Female	United States of America	USA	3	4-5	Regularly	A few times	30-39	13-16	3-5	5	44	51	2	25	42	4	3	5	2	2	6	2	1	5	5	1	1	1	1	4	2	2	1	2	4	2	2	2	2	5	7	7	7	2	2
2016-11-10 12:34:35	2016-11-10 12:50:59	100	1992	Female	United States of America	USA	1	3	A few times	Never	20-29	17+	1-2	6	57	30	3	17	30	1	2	3	3	4	6	7	1	1	1	1	1	1	1	7	5	7	5	1	5	2	1	5	1	4	5	6	6	2	3
2016-11-10 12:36:42	2016-11-10 12:52:40	100	1982	Female	United States of America	USA	3	3	Regularly	Regularly	40-49	13-16	3-5	4	12	30	1	45	30	2	5	1	5	4	4	6	1	6	2	1	1	6	1	6	1	4	1	5	1	5	1	1	5	5	7	7	6	7	4
2016-11-10 12:52:07	2016-11-10 12:53:07	100	NA	NA	NA	NA	NA	NA	NA	NA	NA	NA	NA	NA	NA	30	NA	NA	30	NA	NA	NA	NA	NA	NA	NA	NA	NA	NA	NA	NA	NA	NA	NA	NA	NA	NA	NA	NA	NA	NA	NA	NA	NA	NA	NA	NA	NA	NA
2016-11-10 12:41:43	2016-11-10 12:53:19	100	1976	Female	United States of America	USA	4-5	6-9	Never	Regularly	60+	17+	6-8	4	22	3	2	3	30	4	2	NA	NA	3	6	5	1	1	2	1	1	1	1	1	1	5	1	1	4	2	2	4	3	2	5	6	5	1	NA
2016-11-10 12:39:10	2016-11-10 12:53:40	100	1977	Female	Canada	Other	6-9	4-5	A few times	A few times	60+	13-16	0	3	31	26	NA	NA	30	2	2	2	2	2	3	4	1	1	1	1	1	1	1	1	1	3	1	3	1	3	2	3	4	5	5	5	6	4	4
2016-11-10 12:34:52	2016-11-10 12:54:38	100	1974	Female	United States of America	USA	6-9	6-9	A few times	A few times	30-39	13-16	9+	3	58	30	1	54	43	2	2	5	3	4	4	1	1	5	1	1	6	2	1	1	2	1	4	1	5	2	1	5	5	5	4	6	4	4	4
2016-11-10 12:38:12	2016-11-10 12:54:50	100	1981	Male	United States of America	USA	15-19	6-9	A few times	Never	60+	17+	9+	3	54	21	NA	NA	30	5	4	5	5	1	7	7	1	1	7	1	3	6	1	1	5	2	1	5	5	5	1	5	5	5	7	7	7	7	7
2016-11-10 12:33:56	2016-11-10 12:55:09	100	1985	Male	United States of America	USA	6-9	6-9	Regularly	Regularly	40-49	17+	3-5	3	22	37	1	41	24	2	2	4	4	2	5	1	2	7	6	1	1	1	1	7	2	2	2	4	4	3	2	5	5	4	7	7	7	5	5
2016-11-10 12:34:55	2016-11-10 12:56:14	100	1974	Female	Canada	Other	6-9	6-9	A few times	A few times	20-29	13-16	6-8	3	59	36	1	51	53	4	4	5	4	3	6	7	1	5	3	1	1	1	1	1	1	7	1	4	4	3	2	4	4	3	5	5	7	6	5
2016-11-10 12:32:34	2016-11-10 12:56:42	100	1969	Male	United States of America	USA	4-5	15-19	A few times	A few times	30-39	9-12	3-5	3	34	22	1	42	30	2	2	1	4	2	3	6	1	3	2	1	2	4	1	1	2	7	1	4	2	3	4	3	4	4	6	6	7	6	2
2016-11-10 12:40:24	2016-11-10 12:57:00	100	1967	Male	Canada	Other	20+	10-14	Never	Regularly	50-59	13-16	6-8	3	3	50	1	31	52	1	3	3	4	1	6	4	1	3	5	1	2	1	1	6	1	4	2	5	3	2	4	4	5	5	6	6	7	7	1
2016-11-10 12:31:15	2016-11-10 12:57:23	100	1985	Female	United States of America	USA	2	4-5	Regularly	A few times	20-29	13-16	3-5	5	25	30	2	21	5	1	2	3	4	1	7	6	1	2	3	1	3	4	1	7	4	5	1	2	3	3	1	5	5	5	7	7	6	5	1
2016-11-10 12:34:23	2016-11-10 12:57:16	100	1976	Male	United States of America	USA	2	1	A few times	Regularly	60+	13-16	9+	3	20	45	1	34	11	4	5	1	5	3	7	7	1	3	3	1	1	1	1	7	1	4	1	3	5	4	2	4	5	5	7	7	7	5	5
2016-11-10 12:39:08	2016-11-10 12:57:48	100	1977	Female	United States of America	USA	1	4-5	A few times	A few times	40-49	17+	3-5	6	20	30	2	48	30	2	2	2	4	3	6	4	1	1	1	1	2	1	1	2	2	5	1	1	1	1	1	2	2	1	6	6	4	2	1
2016-11-10 12:42:25	2016-11-10 12:58:08	100	1985	Female	United States of America	USA	6-9	6-9	A few times	A few times	30-39	13-16	3-5	3	30	37	1	45	4	1	2	2	4	2	6	7	1	6	2	1	6	6	1	1	1	2	1	2	4	2	2	3	5	4	6	6	5	5	1
2016-11-10 12:42:21	2016-11-10 12:58:24	100	1979	Male	United States of America	USA	4-5	4-5	Regularly	A few times	40-49	13-16	6-8	3	4	1	1	28	17	4	4	3	3	2	4	4	1	3	3	1	1	1	1	1	3	5	2	2	4	2	2	5	5	3	7	7	7	6	4
2016-11-10 12:31:35	2016-11-10 12:59:28	100	1962	Male	United States of America	USA	20+	15-19	Never	Regularly	50-59	17+	6-8	3	17	23	1	36	30	1	3	1	3	1	7	2	1	3	4	1	1	5	1	2	1	4	2	2	4	2	2	4	4	2	5	6	5	5	3
2016-11-10 12:45:01	2016-11-10 12:59:35	100	1980	Female	United States of America	USA	1	3	A few times	Regularly	20-29	17+	3-5	4	18	28	2	7	58	1	2	1	3	2	3	7	1	5	4	1	2	3	1	1	1	3	1	3	4	2	2	4	3	4	6	6	5	1	3
2016-11-10 12:42:32	2016-11-10 13:00:42	100	1984	Male	United Kingdom of Great Britain and Northern Ireland	UK	4-5	4-5	A few times	Regularly	30-39	9-12	3-5	3	27	30	1	35	30	2	4	4	5	4	6	3	2	6	4	1	5	2	2	5	1	3	2	5	5	5	4	2	5	5	7	7	7	6	4
2016-11-10 12:45:00	2016-11-10 13:00:59	100	1993	Female	United States of America	USA	4-5	4-5	A few times	Regularly	30-39	5-8	6-8	3	58	32	1	55	55	2	2	5	4	4	7	7	1	2	3	1	3	6	1	1	1	6	1	5	5	5	3	4	2	4	1	1	1	1	1
2016-11-10 12:31:45	2016-11-10 13:00:57	100	1951	Female	United States of America	USA	15-19	20+	Regularly	A few times	40-49	17+	3-5	4	28	30	2	4	1	3	2	5	2	2	6	2	1	1	3	1	1	1	1	1	1	7	1	2	5	2	1	5	5	2	7	7	7	7	1
2016-11-10 12:39:19	2016-11-10 13:01:03	100	1987	Female	United States of America	USA	2	3	A few times	A few times	30-39	13-16	3-5	5	13	54	2	31	0	2	3	4	4	3	6	6	1	5	5	1	1	3	1	1	1	5	4	2	3	4	1	4	2	2	5	3	6	4	2
2016-11-10 12:39:38	2016-11-10 13:01:52	100	1983	Female	United States of America	USA	4-5	4-5	Regularly	Regularly	50-59	13-16	6-8	2	52	37	1	24	12	1	4	1	5	2	7	2	1	2	7	1	1	1	1	2	2	5	1	1	1	1	1	3	1	1	7	7	7	7	1
2016-11-10 12:50:42	2016-11-10 13:01:57	100	1984	Male	United States of America	USA	1	2	Regularly	A few times	30-39	17+	1-2	3	57	44	1	53	57	2	2	4	2	3	5	6	1	1	2	1	1	4	1	1	1	7	4	5	5	3	2	4	5	5	4	5	1	1	1
2016-11-10 12:46:15	2016-11-10 13:02:37	100	1983	Female	United States of America	USA	2	3	Regularly	Regularly	40-49	13-16	3-5	3	39	49	1	46	48	2	4	4	5	1	6	6	1	1	2	1	1	1	1	1	6	4	1	5	4	3	1	3	4	3	6	6	6	6	5
2016-11-10 12:38:45	2016-11-10 13:02:36	100	1954	Male	Canada	Other	3	6-9	A few times	Regularly	50-59	17+	3-5	3	24	8	1	40	52	1	2	2	4	2	5	3	1	4	4	1	3	2	1	5	1	4	1	5	1	5	5	1	4	5	5	5	6	6	6
2016-11-10 12:47:27	2016-11-10 13:02:44	100	1979	Female	United States of America	USA	1	6-9	A few times	A few times	0-19	5-8	1-2	5	45	55	2	50	44	2	1	5	3	2	5	7	1	1	4	1	2	5	1	1	1	6	4	2	5	2	2	3	3	3	4	4	3	4	3
2016-11-10 13:01:57	2016-11-10 13:02:59	100	NA	NA	NA	NA	NA	NA	NA	NA	NA	NA	NA	NA	NA	30	NA	NA	30	NA	NA	NA	NA	NA	NA	NA	NA	NA	NA	NA	NA	NA	NA	NA	NA	NA	NA	NA	NA	NA	NA	NA	NA	NA	NA	NA	NA	NA	NA
2016-11-10 12:42:52	2016-11-10 13:03:44	100	1986	Female	United States of America	USA	4-5	4-5	Regularly	A few times	30-39	13-16	3-5	4	23	12	1	58	30	2	3	4	4	4	6	3	1	3	1	1	1	3	1	6	2	7	1	3	3	2	2	4	5	3	5	6	6	5	5
2016-11-10 12:47:42	2016-11-10 13:03:39	100	1993	Male	United States of America	USA	4-5	3	A few times	Regularly	40-49	13-16	3-5	3	23	53	1	44	54	1	1	5	1	1	6	7	1	7	2	1	7	7	1	6	4	6	5	5	4	4	1	5	4	1	7	7	7	7	7
2016-11-10 12:34:34	2016-11-10 13:04:12	100	1985	Female	United States of America	USA	4-5	3	A few times	A few times	30-39	13-16	3-5	4	47	32	2	4	2	4	3	5	3	1	6	7	1	1	1	1	1	1	1	1	1	7	1	1	5	1	1	5	5	1	5	7	4	1	1
2016-11-10 12:48:41	2016-11-10 13:04:43	100	1976	Female	Canada	Other	6-9	3	A few times	A few times	40-49	13-16	0	4	32	0	1	47	0	3	2	4	3	3	6	6	1	1	2	1	2	2	1	4	1	7	1	2	4	3	2	5	5	1	6	6	6	4	4
2016-11-10 12:35:13	2016-11-10 13:05:31	100	1963	Male	United States of America	USA	2	6-9	Regularly	Regularly	20-29	13-16	1-2	4	27	54	1	59	45	1	2	1	3	4	6	6	1	3	5	1	2	4	1	1	1	4	3	4	4	4	4	4	5	5	6	6	6	3	1
2016-11-10 08:57:13	2016-11-10 09:05:46	84	1975	Male	United States of America	USA	3	4-5	Regularly	A few times	40-49	17+	3-5	4	0	0	NA	NA	30	NA	NA	NA	NA	NA	NA	NA	NA	NA	NA	NA	NA	NA	NA	NA	NA	NA	NA	NA	NA	NA	NA	NA	NA	NA	NA	NA	NA	NA	NA
2016-11-10 12:38:51	2016-11-10 13:06:18	100	1970	Female	Canada	Other	1	20+	A few times	A few times	20-29	13-16	1-2	4	3	20	1	58	49	4	5	4	5	1	7	7	1	4	4	1	4	4	1	1	1	7	3	2	5	1	1	5	4	3	7	7	1	1	1
2016-11-10 12:55:28	2016-11-10 13:06:39	100	1993	Female	United States of America	USA	4-5	4-5	A few times	A few times	30-39	13-16	3-5	4	41	30	1	58	0	2	2	5	2	3	4	7	1	7	7	1	3	6	1	3	3	6	1	3	5	4	1	5	4	5	7	6	5	1	1
2016-11-10 12:53:02	2016-11-10 13:07:07	100	1975	Female	United States of America	USA	6-9	4-5	Never	Never	50-59	9-12	6-8	3	31	17	1	44	29	5	4	4	4	4	4	4	1	2	2	1	1	5	1	1	1	4	4	5	4	5	2	4	5	5	5	5	5	5	3
2016-11-10 12:39:40	2016-11-10 13:07:46	100	1966	Male	United States of America	USA	6-9	6-9	Regularly	Regularly	30-39	13-16	6-8	4	9	57	NA	NA	30	3	2	2	4	3	7	7	1	1	3	1	5	5	1	1	1	7	4	5	5	3	1	5	5	5	5	5	6	6	6
2016-11-10 12:46:02	2016-11-10 13:07:57	100	1972	Female	United States of America	USA	4-5	4-5	Never	Regularly	30-39	13-16	1-2	4	44	30	2	14	30	1	1	1	1	5	5	1	1	1	3	1	1	7	1	1	1	5	1	1	3	1	1	3	5	1	7	7	6	6	1
2016-11-10 12:44:10	2016-11-10 13:07:37	100	1974	Female	United States of America	USA	2	4-5	Regularly	Regularly	30-39	13-16	3-5	4	36	9	2	15	46	1	2	1	4	3	2	2	1	1	2	1	1	1	1	1	1	2	1	5	1	2	1	4	2	5	5	5	6	4	1
2016-11-10 12:43:12	2016-11-10 13:08:15	100	1958	Male	United States of America	USA	3	4-5	A few times	A few times	50-59	13-16	6-8	4	24	24	1	42	50	2	4	1	3	1	1	6	1	1	1	1	1	3	1	1	1	6	3	5	2	3	2	4	4	5	7	6	6	6	1
2016-11-10 08:47:19	2016-11-10 09:08:10	27	1971	Male	United Kingdom of Great Britain and Northern Ireland	UK	2	4-5	Regularly	Regularly	20-29	9-12	0	4	12	0	NA	NA	30	NA	NA	NA	NA	NA	NA	NA	NA	NA	NA	NA	NA	NA	NA	NA	NA	NA	NA	NA	NA	NA	NA	NA	NA	NA	NA	NA	NA	NA	NA
2016-11-10 12:40:17	2016-11-10 13:08:45	100	1990	Male	Lithuania	Other	4-5	10-14	Regularly	A few times	50-59	5-8	1-2	2	53	42	1	23	2	4	3	2	4	4	4	7	2	4	5	2	6	4	2	3	2	5	2	3	3	2	5	2	1	3	6	6	5	6	5
2016-11-10 12:34:26	2016-11-10 13:08:54	100	1984	Female	United States of America	USA	4-5	3	Regularly	A few times	20-29	17+	1-2	4	59	56	2	20	52	2	2	1	5	1	7	5	1	6	3	1	5	6	1	7	2	3	5	1	3	2	1	5	3	4	4	3	3	1	1
2016-11-10 12:42:49	2016-11-10 13:09:29	100	1971	Female	United States of America	USA	20+	20+	Regularly	Regularly	60+	17+	9+	3	15	7	1	31	1	3	4	5	2	2	5	6	1	1	4	1	1	4	1	1	1	4	2	4	5	3	2	5	5	5	7	7	7	NA	3
2016-11-10 12:31:56	2016-11-10 13:09:42	100	1963	Male	Canada	Other	2	NA	Regularly	A few times	40-49	17+	3-5	3	27	19	1	41	54	2	2	3	4	5	6	7	1	1	4	1	5	4	1	1	1	6	4	2	4	3	3	4	5	5	5	6	7	5	1
2016-11-10 12:52:34	2016-11-10 13:10:59	100	1971	Female	United States of America	USA	3	NA	Regularly	Regularly	40-49	17+	0	6	10	25	NA	NA	30	1	2	2	3	3	7	7	1	1	4	1	1	1	1	1	1	7	1	2	4	3	1	5	5	5	7	7	4	1	1
2016-11-10 12:50:22	2016-11-10 13:11:40	100	1960	Male	United States of America	USA	20+	20+	Regularly	Regularly	20-29	13-16	0	6	29	15	3	4	22	1	2	1	5	1	4	4	1	1	4	1	1	1	1	1	1	4	1	1	1	1	1	1	1	5	2	1	1	1	1
2016-11-10 12:56:57	2016-11-10 13:12:32	100	1988	Male	United States of America	USA	2	4-5	Regularly	Regularly	30-39	13-16	1-2	4	0	30	1	48	11	3	2	4	3	3	5	5	1	5	3	1	5	5	1	4	1	5	4	2	4	2	2	4	4	5	5	6	6	5	6
2016-11-10 12:48:58	2016-11-10 13:12:44	100	1969	Male	United States of America	USA	6-9	6-9	Regularly	Regularly	60+	9-12	6-8	2	52	6	1	27	51	1	2	3	3	1	3	5	2	4	4	2	1	2	2	3	1	3	1	3	4	3	4	2	3	5	5	6	6	5	4
2016-11-10 12:39:47	2016-11-10 13:12:30	100	1985	Female	United States of America	USA	10-14	6-9	Regularly	Regularly	60+	13-16	3-5	3	18	42	1	38	59	1	3	3	4	2	6	2	1	1	3	1	4	4	1	1	1	3	3	3	3	4	3	4	4	5	6	6	6	5	1
2016-11-10 13:06:07	2016-11-10 13:14:08	100	1973	Female	United States of America	USA	6-9	15-19	Regularly	A few times	20-29	13-16	1-2	3	54	30	1	53	0	1	3	5	5	3	7	1	1	1	1	1	1	1	1	1	1	6	1	2	4	2	2	1	4	2	7	7	4	2	2
2016-11-10 12:55:08	2016-11-10 13:14:11	100	NA	Female	United States of America	USA	1	3	A few times	Regularly	30-39	9-12	1-2	5	23	30	2	59	30	1	5	1	5	1	7	7	1	5	1	1	4	7	1	7	6	4	1	1	5	3	1	5	1	5	7	7	7	1	1
2016-11-10 12:56:39	2016-11-10 13:15:30	100	1994	Male	United States of America	USA	3	10-14	A few times	A few times	20-29	17+	6-8	3	18	30	1	40	30	1	2	4	4	4	7	7	1	3	6	1	2	2	1	1	4	7	4	1	5	1	1	5	1	5	4	5	5	1	1
2016-11-10 12:47:04	2016-11-10 13:15:29	100	1985	Female	United States of America	USA	3	10-14	A few times	A few times	30-39	9-12	3-5	3	16	15	1	38	28	2	2	3	4	2	6	7	1	5	3	1	6	6	1	1	2	5	3	4	4	3	2	5	4	5	5	6	7	5	3
2016-11-10 12:39:53	2016-11-10 13:15:21	100	1989	Female	United States of America	USA	2	4-5	Regularly	A few times	20-29	13-16	1-2	5	8	5	2	36	56	1	2	2	3	1	2	7	1	2	1	1	1	1	1	1	1	4	1	3	4	2	2	4	5	3	6	6	6	1	1
2016-11-10 12:45:30	2016-11-10 13:16:07	100	1980	Male	United States of America	USA	2	3	Regularly	Regularly	20-29	17+	3-5	3	24	51	1	39	15	1	2	4	2	2	7	5	1	4	6	2	3	6	1	4	1	4	3	3	5	2	2	4	5	4	7	7	7	7	6
2016-11-10 12:38:31	2016-11-10 13:17:07	100	1969	Male	United States of America	USA	6-9	20+	A few times	Regularly	40-49	9-12	0	3	58	59	NA	NA	30	4	4	4	5	4	7	5	1	3	7	7	1	2	7	6	1	6	4	5	4	5	4	5	5	5	3	3	3	1	3
2016-11-10 12:50:54	2016-11-10 13:17:27	100	1986	Male	United States of America	USA	1	4-5	Never	Regularly	20-29	17+	3-5	3	43	25	1	46	40	1	2	2	4	3	6	4	1	4	6	1	1	2	1	1	1	6	2	5	3	2	1	5	3	3	5	5	5	3	2
2016-11-10 13:05:44	2016-11-10 13:19:13	100	1992	Male	United States of America	USA	1	1	Regularly	Regularly	20-29	13-16	1-2	3	45	45	1	45	0	5	4	5	5	5	3	5	1	1	2	1	5	6	1	1	2	5	4	3	5	4	1	5	4	4	6	NA	4	4	5
2016-11-10 12:59:04	2016-11-10 13:19:58	100	1982	Female	United States of America	USA	1	1	Regularly	Regularly	30-39	13-16	3-5	4	41	27	2	14	40	1	1	1	1	1	6	7	1	5	5	1	5	5	1	1	1	5	1	1	1	1	1	2	2	2	6	6	6	3	4
2016-11-10 12:41:00	2016-11-10 13:20:02	100	1978	Male	France	Other	6-9	10-14	Regularly	Regularly	40-49	13-16	6-8	3	1	40	1	30	39	2	2	2	2	3	6	2	1	6	5	1	2	1	1	7	2	7	3	3	4	5	3	4	3	5	5	6	6	3	2
2016-11-10 12:46:59	2016-11-10 13:21:43	100	1988	Female	United States of America	USA	1	2	Regularly	A few times	30-39	13-16	3-5	4	34	41	1	57	18	3	3	4	3	2	6	6	1	3	5	1	3	5	1	1	1	4	4	3	4	3	1	5	3	5	5	4	4	2	2
2016-11-10 12:49:10	2016-11-10 13:21:53	100	1975	Female	United States of America	USA	6-9	6-9	A few times	Regularly	30-39	13-16	3-5	3	48	17	1	53	3	3	3	4	3	4	6	5	1	1	3	1	2	3	1	1	1	4	1	2	4	2	2	4	2	3	6	1	5	5	3
2016-11-10 12:46:00	2016-11-10 13:23:08	100	1980	Male	United States of America	USA	1	6-9	A few times	Regularly	40-49	17+	6-8	3	5	10	1	32	28	3	3	5	3	2	6	3	1	2	5	1	1	1	2	2	1	7	4	4	5	5	4	5	5	5	7	7	7	6	4
2016-11-10 12:41:05	2016-11-10 13:23:55	100	1981	Female	United States of America	USA	10-14	6-9	Regularly	A few times	20-29	9-12	3-5	4	45	30	2	12	34	4	3	4	4	4	5	3	1	4	5	1	2	6	1	2	1	4	5	4	5	4	3	5	5	4	6	6	6	4	4
2016-11-10 12:49:51	2016-11-10 13:24:09	100	1986	Male	United States of America	USA	3	4-5	Regularly	Regularly	20-29	17+	3-5	3	37	3	1	45	22	4	2	2	4	3	5	5	1	4	1	1	1	1	1	3	1	2	1	4	3	3	1	2	4	2	4	5	4	4	3
2016-11-10 13:02:24	2016-11-10 13:25:42	100	1968	Male	Ireland	Other	15-19	20+	A few times	A few times	30-39	17+	3-5	3	47	54	1	55	21	2	3	2	3	3	3	3	1	1	1	1	1	1	1	1	1	4	2	2	3	1	1	4	3	3	4	5	5	4	4
2016-11-10 12:57:55	2016-11-10 13:27:58	100	1968	Female	United States of America	USA	6-9	15-19	Regularly	Regularly	20-29	13-16	1-2	5	24	30	2	32	40	1	1	1	4	1	7	1	1	1	7	1	1	3	1	3	1	7	1	1	1	1	1	4	2	2	1	1	3	1	1
2016-11-10 13:02:04	2016-11-10 13:29:32	100	1991	Male	United States of America	USA	2	4-5	Regularly	A few times	40-49	13-16	3-5	3	15	56	1	31	58	1	2	2	3	1	5	6	1	1	5	1	1	3	1	1	1	5	2	2	4	2	1	4	4	5	4	5	6	6	1
2016-11-10 13:01:50	2016-11-10 13:29:57	100	1971	Male	United States of America	USA	2	3	Regularly	A few times	30-39	13-16	3-5	4	30	0	1	53	0	2	3	2	4	3	7	7	3	5	NA	6	2	6	6	1	7	2	1	5	4	3	2	4	5	4	6	6	7	2	1
2016-11-10 13:01:52	2016-11-10 13:31:10	100	1970	Male	United States of America	USA	6-9	20+	Regularly	Regularly	40-49	13-16	3-5	4	16	16	1	42	9	2	2	4	4	2	5	7	1	1	4	1	1	5	1	1	1	5	1	2	4	3	3	4	5	2	7	7	6	5	5
2016-11-10 09:15:32	2016-11-10 09:31:56	19	NA	Male	United States of America	USA	3	6-9	NA	NA	NA	NA	NA	NA	NA	30	NA	NA	30	NA	NA	NA	NA	NA	NA	NA	NA	NA	NA	NA	NA	NA	NA	NA	NA	NA	NA	NA	NA	NA	NA	NA	NA	NA	NA	NA	NA	NA	NA
2016-11-10 13:15:05	2016-11-10 13:32:20	100	1977	Female	United States of America	USA	4-5	10-14	A few times	Never	20-29	9-12	3-5	4	47	0	NA	NA	30	2	2	3	4	2	7	1	1	4	6	1	1	1	1	1	1	4	1	1	2	2	1	3	1	5	2	3	2	2	1
2016-11-10 12:32:46	2016-11-10 13:32:58	100	1972	Female	United States of America	USA	4-5	10-14	A few times	A few times	20-29	13-16	3-5	4	47	2	NA	NA	30	2	2	4	2	3	5	5	1	5	5	1	6	5	1	4	1	3	4	3	4	3	3	4	4	3	5	5	5	4	3
2016-11-10 13:00:39	2016-11-10 13:33:23	100	1957	Male	United States of America	USA	20+	20+	A few times	Regularly	30-39	13-16	3-5	4	5	43	2	3	51	2	2	2	3	1	5	5	1	2	2	1	2	5	1	1	3	3	3	3	4	2	2	4	3	3	6	6	6	5	5
2016-11-10 12:47:08	2016-11-10 13:33:15	100	1983	Male	United States of America	USA	4-5	3	Regularly	Regularly	50-59	13-16	3-5	3	45	0	1	45	54	2	3	1	4	5	7	6	1	3	7	1	4	4	1	2	1	3	1	5	1	5	5	1	5	5	7	7	7	3	2
2016-11-10 12:51:42	2016-11-10 13:34:12	100	1973	Male	United States of America	USA	4-5	4-5	Regularly	Regularly	40-49	9-12	1-2	3	9	26	1	34	31	1	1	1	4	1	6	2	1	5	2	1	1	1	1	4	4	2	1	3	4	2	2	4	5	5	7	7	7	7	6
2016-11-10 13:12:41	2016-11-10 13:34:11	100	1977	Male	United States of America	USA	10-14	3	Regularly	Regularly	50-59	13-16	1-2	3	57	47	1	53	24	2	4	4	5	4	5	3	1	4	5	1	3	4	1	2	1	2	1	4	4	3	3	2	4	4	4	4	5	2	2
2016-11-10 12:25:48	2016-11-10 13:34:29	100	1979	Male	United States of America	USA	1	6-9	Regularly	A few times	30-39	17+	3-5	3	22	16	1	32	49	2	2	2	2	3	1	4	1	1	1	1	5	5	1	1	1	4	1	2	3	2	1	4	4	5	4	7	5	1	1
2016-11-10 13:10:26	2016-11-10 13:34:58	100	1985	Male	United States of America	USA	1	4-5	A few times	A few times	20-29	13-16	1-2	4	26	50	2	4	18	3	2	2	4	3	3	5	1	2	3	1	2	3	1	2	1	3	2	3	3	3	3	2	3	4	4	5	2	1	1
2016-11-10 13:13:43	2016-11-10 13:35:19	100	1984	Female	United States of America	USA	6-9	10-14	Regularly	Regularly	30-39	9-12	1-2	3	10	14	1	34	14	4	4	5	4	3	5	2	1	1	4	1	1	1	2	1	1	2	3	4	4	4	2	5	4	5	5	5	6	6	4
2016-11-10 13:02:48	2016-11-10 13:35:27	100	1956	Male	United States of America	USA	6-9	4-5	A few times	Regularly	50-59	13-16	3-5	3	32	32	1	44	46	1	2	3	3	1	5	2	1	1	4	1	2	1	1	NA	1	4	1	5	4	4	3	3	5	5	6	6	6	5	1
2016-11-10 12:58:53	2016-11-10 13:36:27	100	1993	Female	United States of America	USA	1	2	Regularly	Regularly	20-29	13-16	3-5	4	39	16	2	15	13	1	1	5	2	1	7	2	1	6	5	1	3	4	1	5	3	6	3	1	3	2	1	5	3	2	5	5	5	4	5
2016-11-10 13:19:47	2016-11-10 13:37:05	100	1969	Male	United States of America	USA	1	4-5	Regularly	Regularly	40-49	17+	1-2	3	54	33	1	51	40	1	1	2	3	3	5	5	1	5	3	1	2	4	1	1	1	1	1	5	3	5	2	3	5	5	2	3	6	3	1
2016-11-10 13:11:25	2016-11-10 13:37:24	100	1980	Male	United States of America	USA	4-5	4-5	A few times	Regularly	50-59	17+	3-5	3	4	10	1	32	47	1	2	1	2	1	7	7	1	2	7	1	6	5	1	4	3	7	1	5	5	5	4	5	5	5	7	7	7	6	3
2016-11-10 13:16:52	2016-11-10 13:37:59	100	1977	Male	Ireland	Other	2	3	Regularly	Regularly	40-49	9-12	1-2	4	32	34	2	12	40	1	2	1	3	1	5	4	1	1	1	1	1	1	1	2	1	2	2	2	4	1	1	5	3	3	6	4	6	1	1
2016-11-10 13:09:58	2016-11-10 13:38:27	100	1977	Male	Norway	Other	15-19	4-5	A few times	A few times	60+	At most 4	3-5	3	41	22	1	29	59	1	5	1	5	1	7	5	1	1	6	1	1	1	1	1	1	4	2	4	3	2	1	4	1	3	6	5	2	1	1
2016-11-10 12:57:16	2016-11-10 13:38:50	100	1981	Female	United States of America	USA	1	1	Regularly	A few times	20-29	13-16	1-2	4	48	47	2	23	58	2	3	3	3	1	7	7	1	3	7	1	2	2	1	7	1	4	3	1	3	1	1	4	1	3	5	5	6	5	2
2016-11-10 13:14:21	2016-11-10 13:38:51	100	1975	Male	United Kingdom of Great Britain and Northern Ireland	UK	1	1	Regularly	Regularly	20-29	17+	1-2	3	47	53	1	53	6	1	1	1	2	1	7	7	1	1	7	1	3	6	1	1	1	3	5	1	5	3	3	5	3	5	5	4	5	3	1
2016-11-10 13:25:56	2016-11-10 13:43:19	100	1988	Male	United States of America	USA	1	6-9	Regularly	Regularly	30-39	17+	3-5	3	42	30	NA	NA	30	3	1	4	2	3	5	6	1	5	6	1	4	4	1	4	5	6	2	2	4	4	1	5	3	5	6	6	6	4	5
2016-11-10 09:39:24	2016-11-10 09:45:32	27	1976	Female	Canada	Other	1	3	Regularly	Regularly	50-59	13-16	3-5	4	17	39	NA	NA	30	NA	NA	NA	NA	NA	NA	NA	NA	NA	NA	NA	NA	NA	NA	NA	NA	NA	NA	NA	NA	NA	NA	NA	NA	NA	NA	NA	NA	NA	NA
2016-11-10 13:27:28	2016-11-10 13:48:24	100	1979	Male	United States of America	USA	1	3	A few times	Regularly	20-29	13-16	3-5	3	59	20	1	58	54	2	4	4	4	3	6	5	1	6	5	1	1	2	1	4	1	5	1	5	4	2	2	4	5	4	4	4	7	6	6
2016-11-10 13:16:50	2016-11-10 13:48:47	100	1989	Female	United States of America	USA	10-14	10-14	Regularly	Regularly	60+	13-16	6-8	3	15	28	1	37	17	4	3	5	4	4	7	3	1	4	5	1	3	5	1	3	4	6	2	3	4	2	2	4	5	5	6	6	5	5	4
2016-11-10 13:28:45	2016-11-10 13:49:39	100	1969	Female	United States of America	USA	6-9	10-14	Regularly	Regularly	30-39	13-16	3-5	4	46	42	2	20	30	2	2	3	2	2	4	7	1	1	6	1	2	2	1	1	1	4	1	3	4	3	2	4	4	3	5	6	6	6	6
2016-11-10 13:22:01	2016-11-10 13:49:42	100	1990	Female	United States of America	USA	1	4-5	Regularly	A few times	30-39	13-16	3-5	4	26	30	1	50	30	2	1	5	2	1	7	6	1	2	3	1	1	2	2	2	1	7	1	1	5	1	1	5	4	1	7	7	7	6	4
2016-11-10 08:43:05	2016-11-10 09:50:28	97	1964	Male	United States of America	USA	10-14	20+	A few times	Regularly	60+	13-16	9+	3	21	17	1	32	30	1	2	3	4	5	7	3	1	1	7	1	1	2	1	4	2	5	1	5	2	3	4	4	4	3	3	4	2	2	1
2016-11-10 13:22:55	2016-11-10 13:51:01	100	1959	Female	United States of America	USA	4-5	10-14	A few times	Regularly	30-39	17+	3-5	4	2	28	1	56	42	1	3	2	5	1	7	4	1	1	6	1	1	3	1	1	1	3	1	5	4	2	1	3	3	2	4	4	4	5	6
2016-11-10 13:23:52	2016-11-10 13:51:49	100	1985	Female	United States of America	USA	6-9	6-9	A few times	A few times	30-39	13-16	1-2	3	24	50	1	37	57	4	5	4	5	1	7	5	1	1	1	1	2	5	1	3	4	3	1	2	3	2	2	3	4	2	7	7	7	5	1
2016-11-10 13:26:40	2016-11-10 13:52:06	100	1978	Male	United States of America	USA	6-9	20+	A few times	Regularly	60+	17+	6-8	3	4	43	1	32	2	2	2	1	5	2	7	4	2	5	2	2	1	1	2	5	1	3	1	5	4	5	5	1	5	5	7	7	7	7	5
2016-11-10 13:38:07	2016-11-10 13:53:30	100	1985	Female	United States of America	USA	2	6-9	A few times	Regularly	30-39	13-16	3-5	3	58	40	1	50	0	4	4	4	4	2	4	1	1	3	3	1	3	2	1	5	1	7	1	3	4	2	1	1	2	5	4	6	6	4	2
2016-11-10 13:17:59	2016-11-10 13:55:51	100	1980	Female	United States of America	USA	6-9	4-5	Regularly	A few times	30-39	17+	3-5	4	1	38	NA	NA	30	2	3	2	3	4	5	3	1	1	4	1	1	2	1	1	1	7	3	3	4	4	1	5	4	4	5	6	6	4	5
2016-11-10 13:40:28	2016-11-10 13:55:53	100	1991	Female	United States of America	USA	2	2	Regularly	Regularly	30-39	13-16	3-5	3	29	28	NA	NA	30	4	4	2	4	4	4	6	1	1	3	1	5	5	1	3	2	6	2	2	4	4	3	4	3	5	5	5	4	3	1
2016-11-10 13:34:03	2016-11-10 13:56:32	100	1986	Female	United States of America	USA	2	4-5	Never	Never	30-39	13-16	1-2	4	14	26	NA	NA	30	4	2	4	2	4	3	3	1	2	2	1	3	2	1	1	4	5	1	2	5	1	1	3	5	1	7	7	7	6	6
2016-11-10 13:30:41	2016-11-10 13:56:27	100	1980	Male	United States of America	USA	4-5	4-5	Regularly	Regularly	30-39	17+	3-5	3	44	28	1	49	58	2	2	4	4	1	6	2	1	1	6	1	2	5	1	3	1	6	1	2	3	2	2	1	3	4	7	6	6	4	3
2016-11-10 13:46:16	2016-11-10 13:57:06	100	1987	Female	United States of America	USA	1	3	Never	Never	30-39	13-16	1-2	5	10	31	NA	NA	30	2	2	2	4	4	3	6	6	6	5	2	2	1	2	2	1	5	4	3	3	2	3	4	2	2	4	3	5	2	2
2016-11-10 13:37:32	2016-11-10 13:57:26	100	1981	Female	United States of America	USA	4-5	15-19	Regularly	Regularly	30-39	13-16	6-8	4	39	40	2	1	12	2	1	2	1	1	7	4	1	5	3	1	1	1	1	1	1	7	4	5	5	5	1	4	5	5	7	7	7	4	1
2016-11-10 13:56:15	2016-11-10 13:58:05	100	NA	NA	NA	NA	NA	NA	NA	NA	NA	NA	NA	NA	NA	30	NA	NA	30	NA	NA	NA	NA	NA	NA	NA	NA	NA	NA	NA	NA	NA	NA	NA	NA	NA	NA	NA	NA	NA	NA	NA	NA	NA	NA	NA	NA	NA	NA
2016-11-10 13:12:26	2016-11-10 13:57:48	100	1972	Female	United States of America	USA	1	2	A few times	A few times	30-39	9-12	0	4	30	24	1	58	41	2	2	4	2	2	4	3	1	1	3	1	1	1	1	1	1	5	3	2	5	2	1	5	4	4	7	7	7	5	5
2016-11-10 13:06:01	2016-11-10 13:58:03	100	1990	Female	Canada	Other	1	1	Regularly	Regularly	30-39	9-12	3-5	3	43	20	1	47	20	2	2	2	4	4	5	5	1	6	4	1	4	5	1	4	1	7	1	4	3	2	2	4	2	3	4	4	4	3	3
2016-11-10 13:44:28	2016-11-10 13:58:33	100	1972	Female	United States of America	USA	3	6-9	Regularly	Regularly	30-39	17+	3-5	4	29	55	2	11	5	1	3	3	4	2	6	6	1	5	7	1	1	2	1	6	1	4	3	2	4	2	2	4	5	1	6	6	6	5	6
2016-11-10 13:44:07	2016-11-10 13:59:34	100	1973	Male	United States of America	USA	1	1	Regularly	Regularly	30-39	13-16	3-5	4	35	16	2	12	33	1	1	3	3	1	2	1	1	1	4	1	7	7	1	5	1	4	2	1	5	1	1	5	5	5	5	6	4	1	1
2016-11-10 13:25:56	2016-11-10 14:00:20	100	1994	Male	United States of America	USA	6-9	6-9	Regularly	Regularly	40-49	5-8	1-2	3	13	36	1	33	7	4	4	4	4	4	7	7	1	7	7	1	5	7	1	2	2	6	4	4	4	4	2	4	2	4	7	7	7	7	7
2016-11-10 13:41:31	2016-11-10 14:00:46	100	1988	Female	United States of America	USA	1	2	Never	A few times	30-39	17+	3-5	4	5	40	1	59	34	1	1	3	2	1	7	4	1	1	7	1	1	1	1	1	1	6	5	1	4	1	1	5	4	1	6	6	6	5	4
2016-11-10 13:43:45	2016-11-10 14:01:55	100	1983	Female	United States of America	USA	1	2	A few times	Never	40-49	13-16	3-5	4	30	5	NA	NA	30	1	3	2	4	2	6	4	1	5	6	1	6	4	1	7	1	2	1	1	2	1	1	4	1	1	3	2	5	2	5
2016-11-10 13:35:04	2016-11-10 14:01:56	100	1978	Male	United States of America	USA	3	4-5	Regularly	A few times	40-49	13-16	3-5	3	31	0	NA	NA	30	2	2	3	2	2	6	6	1	5	2	1	6	5	1	5	2	3	2	2	4	4	4	4	5	5	7	7	7	7	6
2016-11-10 12:54:04	2016-11-10 14:02:45	100	1968	Male	United States of America	USA	4-5	4-5	A few times	A few times	40-49	13-16	6-8	3	26	37	1	44	14	1	1	3	2	1	5	3	1	2	3	1	3	2	2	1	1	5	1	4	3	3	2	4	4	4	6	5	6	6	4
2016-11-10 11:36:11	2016-11-10 14:03:01	100	1966	Male	United States of America	USA	1	6-9	A few times	Regularly	30-39	17+	3-5	4	10	46	1	59	59	1	4	4	4	2	7	2	1	1	5	1	5	5	1	2	2	4	3	5	3	5	4	4	1	5	5	5	6	5	1
2016-11-10 13:18:59	2016-11-10 14:03:27	100	1973	Male	United States of America	USA	1	4-5	Regularly	Regularly	50-59	13-16	3-5	4	56	14	2	15	45	1	1	4	1	3	7	7	1	2	1	1	5	5	1	5	1	7	4	4	4	3	1	4	4	5	7	6	6	2	1
2016-11-10 13:43:35	2016-11-10 14:03:36	100	1984	Female	United States of America	USA	3	4-5	Regularly	Regularly	40-49	9-12	3-5	3	38	48	1	42	51	3	3	5	4	4	7	6	1	1	1	1	4	2	1	1	1	5	1	3	4	2	1	4	4	2	6	6	5	3	3
2016-11-10 13:30:36	2016-11-10 14:05:33	100	1952	Female	United States of America	USA	10-14	4-5	Regularly	Regularly	30-39	17+	9+	4	23	45	2	NA	30	1	5	1	2	5	7	7	1	2	7	1	1	5	1	1	1	5	1	5	3	5	2	4	5	5	6	6	7	6	1
2016-11-10 13:38:10	2016-11-10 14:05:33	100	1973	Male	United Kingdom of Great Britain and Northern Ireland	UK	2	2	Regularly	Regularly	20-29	At most 4	1-2	4	10	28	1	52	12	2	2	3	5	2	6	5	1	5	4	1	1	6	1	4	1	3	5	4	5	4	2	5	5	4	6	6	5	2	1
2016-11-10 13:46:09	2016-11-10 14:06:45	100	1964	Female	United States of America	USA	6-9	10-14	A few times	Regularly	0-19	13-16	3-5	5	27	44	2	38	14	1	2	1	5	1	7	7	4	3	3	1	3	5	1	3	1	3	1	3	1	3	1	3	1	5	4	4	4	1	4
2016-11-10 13:04:32	2016-11-10 14:08:43	100	1956	Male	United States of America	USA	6-9	6-9	Regularly	Regularly	30-39	13-16	1-2	3	34	16	NA	NA	30	3	2	4	4	4	7	5	1	1	6	1	7	7	1	1	2	2	1	5	4	3	4	3	5	5	4	4	5	6	3
2016-11-10 13:45:53	2016-11-10 14:08:59	100	1981	Male	United States of America	USA	4-5	4-5	A few times	Regularly	30-39	17+	6-8	4	38	16	2	8	59	2	4	4	4	4	5	5	1	5	4	1	4	6	1	5	3	6	1	3	4	2	3	2	5	3	5	5	5	2	3
2016-11-10 13:27:23	2016-11-10 14:10:42	100	1978	Male	United Kingdom of Great Britain and Northern Ireland	UK	1	3	A few times	Regularly	40-49	9-12	3-5	2	43	45	NA	NA	30	2	2	4	2	1	2	5	1	2	3	1	2	1	1	2	1	2	3	4	4	3	4	4	5	4	5	6	5	6	5
2016-11-10 13:47:51	2016-11-10 14:11:30	100	1961	Female	Canada	Other	10-14	6-9	Regularly	Regularly	50-59	17+	3-5	3	40	13	1	47	36	2	2	1	3	3	7	7	1	1	5	1	4	6	1	2	2	7	4	4	3	5	2	5	5	5	7	NA	6	7	1
2016-11-10 13:52:47	2016-11-10 14:11:48	100	1991	Female	United States of America	USA	3	4-5	A few times	Regularly	20-29	13-16	0	4	23	58	2	6	33	2	2	2	4	2	7	7	1	3	5	1	3	3	1	1	3	7	1	2	3	2	2	3	3	1	5	6	5	3	2
2016-11-10 13:33:46	2016-11-10 14:12:15	100	1986	Male	United States of America	USA	10-14	6-9	Regularly	Regularly	60+	17+	6-8	2	31	40	1	16	8	3	2	4	2	2	7	7	1	1	7	1	1	7	1	1	1	7	4	2	5	4	1	5	5	5	7	7	7	7	1
2016-11-10 13:46:23	2016-11-10 14:12:31	100	1984	Male	United States of America	USA	2	3	Regularly	Regularly	30-39	13-16	1-2	3	58	30	1	58	41	2	2	3	5	2	4	3	1	6	3	1	3	3	1	1	1	6	4	2	5	3	3	5	2	3	4	4	5	2	3
2016-11-10 13:25:10	2016-11-10 14:13:17	100	1955	Male	United States of America	USA	20+	20+	Regularly	Regularly	60+	13-16	3-5	3	49	27	1	55	21	2	2	2	2	2	4	2	1	2	2	1	3	4	1	1	6	6	1	3	2	3	2	3	4	5	3	4	6	2	1
2016-11-10 10:04:20	2016-11-10 10:12:55	27	1990	Female	United States of America	USA	4-5	3	Never	Never	30-39	13-16	1-2	5	2	0	NA	NA	30	NA	NA	NA	NA	NA	NA	NA	NA	NA	NA	NA	NA	NA	NA	NA	NA	NA	NA	NA	NA	NA	NA	NA	NA	NA	NA	NA	NA	NA	NA
2016-11-10 13:44:16	2016-11-10 14:15:45	100	1976	Male	United States of America	USA	2	4-5	A few times	Regularly	40-49	17+	3-5	3	30	9	1	45	58	2	2	3	3	1	6	3	1	4	4	1	4	1	1	3	2	6	2	3	4	3	2	4	5	4	6	6	7	6	3
2016-11-10 13:53:44	2016-11-10 14:16:48	100	1989	Female	United States of America	USA	1	4-5	Regularly	Regularly	30-39	17+	3-5	3	53	1	1	52	29	1	2	4	3	4	5	2	1	2	4	1	3	2	2	1	1	4	3	2	4	3	2	4	2	3	5	6	5	6	4
2016-11-10 14:03:56	2016-11-10 14:17:02	100	1980	Female	United States of America	USA	6-9	6-9	Regularly	Regularly	60+	13-16	9+	2	57	2	NA	NA	30	2	2	2	5	2	4	2	1	2	4	1	1	2	1	4	1	4	3	1	3	2	3	4	4	3	6	7	6	5	5
2016-11-10 14:04:53	2016-11-10 14:17:09	100	1980	Female	United States of America	USA	4-5	15-19	Regularly	A few times	30-39	13-16	3-5	4	21	30	NA	NA	30	2	2	2	3	1	5	1	1	1	2	1	1	1	1	1	3	5	1	2	1	2	2	1	3	2	1	1	5	1	1
2016-11-10 13:45:10	2016-11-10 14:18:00	100	1951	Female	United States of America	USA	6-9	20+	A few times	A few times	20-29	13-16	3-5	5	12	10	2	16	23	1	4	1	3	4	7	1	1	2	7	1	1	1	1	1	1	6	2	5	4	3	5	4	4	4	5	5	5	5	5
2016-11-10 13:59:16	2016-11-10 14:18:04	100	1980	Male	Spain	Other	10-14	4-5	Regularly	Regularly	60+	9-12	1-2	2	28	41	1	14	2	2	3	4	4	1	7	7	1	5	7	1	5	3	1	1	1	6	2	3	4	2	2	5	4	4	6	6	7	6	1
2016-11-10 10:09:23	2016-11-10 10:18:42	42	1994	Female	United States of America	USA	4-5	4-5	A few times	Regularly	40-49	13-16	3-5	3	33	34	NA	NA	30	NA	NA	NA	NA	NA	NA	NA	NA	NA	NA	NA	NA	NA	NA	NA	NA	NA	NA	NA	NA	NA	NA	NA	NA	NA	NA	NA	NA	NA	NA
2016-11-10 13:59:29	2016-11-10 14:21:55	100	1977	Male	Ireland	Other	6-9	6-9	Regularly	Regularly	50-59	17+	6-8	2	59	46	1	31	25	2	2	3	2	2	4	2	2	1	5	5	2	2	4	2	1	4	1	5	4	3	3	4	4	5	6	6	6	6	6
2016-11-10 14:10:08	2016-11-10 14:22:35	100	1983	Female	United States of America	USA	6-9	10-14	A few times	Regularly	20-29	13-16	1-2	5	0	49	2	22	48	2	1	3	4	2	6	7	1	3	5	1	1	3	1	2	1	6	2	1	1	1	1	4	2	3	5	5	5	2	2
2016-11-10 12:32:50	2016-11-10 14:22:39	100	1988	Male	United States of America	USA	3	4-5	Regularly	A few times	30-39	13-16	3-5	3	46	58	1	49	29	3	2	4	2	3	6	3	1	4	5	1	1	1	1	4	1	7	4	3	4	3	1	5	5	3	6	7	6	4	3
2016-11-10 13:38:25	2016-11-10 14:22:45	100	1978	Male	United States of America	USA	10-14	10-14	Regularly	A few times	60+	17+	6-8	3	21	25	1	37	52	2	2	2	3	2	6	7	1	2	5	1	1	5	1	3	5	6	3	3	4	2	2	4	4	4	7	7	7	5	4
2016-11-10 14:03:55	2016-11-10 14:23:10	100	1963	Female	United States of America	USA	10-14	6-9	Regularly	Regularly	50-59	17+	3-5	3	49	38	1	54	5	1	1	4	2	3	6	3	1	1	4	1	2	4	1	1	1	5	4	2	5	1	1	5	5	3	7	7	7	7	5
2016-11-10 14:00:34	2016-11-10 14:23:28	100	1991	Female	United States of America	USA	20+	6-9	Regularly	Regularly	50-59	17+	3-5	3	29	11	1	46	23	2	1	2	1	1	5	1	1	1	3	1	1	1	1	1	1	4	3	5	5	3	2	5	5	5	7	7	7	4	1
2016-11-10 14:14:13	2016-11-10 14:23:42	100	1993	Female	United States of America	USA	4-5	6-9	A few times	Regularly	60+	9-12	1-2	3	19	6	NA	NA	30	2	1	2	2	2	7	7	1	3	4	1	6	5	1	1	1	4	2	2	4	2	2	4	3	4	2	1	3	4	1
2016-11-10 13:55:39	2016-11-10 14:25:06	100	1980	Female	United States of America	USA	4-5	4-5	A few times	Regularly	50-59	17+	3-5	3	42	30	1	45	44	4	3	3	4	4	7	6	1	4	4	1	4	1	1	4	1	4	3	3	5	3	1	5	5	5	7	7	6	4	1
2016-11-10 14:04:10	2016-11-10 14:25:35	100	1981	Female	United States of America	USA	2	6-9	A few times	A few times	20-29	13-16	3-5	4	12	30	2	5	23	2	2	3	4	1	4	7	1	3	6	1	2	4	1	1	1	4	1	3	5	3	1	5	3	3	3	NA	6	4	3
2016-11-10 10:25:32	2016-11-10 10:25:57	0	NA	NA	NA	NA	NA	NA	NA	NA	NA	NA	NA	NA	NA	30	NA	NA	30	NA	NA	NA	NA	NA	NA	NA	NA	NA	NA	NA	NA	NA	NA	NA	NA	NA	NA	NA	NA	NA	NA	NA	NA	NA	NA	NA	NA	NA	NA
2016-11-10 13:50:40	2016-11-10 14:25:54	100	1965	Female	United States of America	USA	10-14	10-14	A few times	Regularly	30-39	13-16	3-5	4	1	15	1	58	33	2	2	4	NA	NA	5	3	1	1	5	1	2	2	1	2	1	6	NA	2	NA	2	2	NA	NA	NA	1	2	3	3	1
2016-11-10 14:05:33	2016-11-10 14:27:57	100	1992	Female	United States of America	USA	2	3	Regularly	Regularly	30-39	13-16	1-2	4	36	44	2	2	56	4	3	4	3	3	7	6	1	4	7	1	7	7	1	1	5	7	1	4	4	2	2	5	5	3	6	7	7	4	1
2016-11-10 14:04:10	2016-11-10 14:28:26	100	1992	Female	United States of America	USA	2	3	Regularly	Regularly	60+	17+	9+	3	22	4	1	37	34	2	2	2	3	1	6	7	1	5	5	1	5	2	1	1	1	7	1	2	5	4	3	4	5	4	7	7	7	7	5
2016-11-10 14:10:48	2016-11-10 14:29:29	100	1982	Female	United States of America	USA	1	6-9	Regularly	A few times	30-39	9-12	6-8	6	23	30	2	44	30	1	2	3	4	3	7	7	1	1	3	1	1	1	1	2	1	7	1	3	3	4	2	2	1	4	1	2	1	1	1
2016-11-10 13:51:45	2016-11-10 14:32:22	100	1968	Male	United States of America	USA	10-14	10-14	A few times	A few times	30-39	At most 4	1-2	4	17	35	1	50	0	3	3	2	4	4	5	6	1	1	6	1	4	5	1	1	1	5	4	2	3	2	1	5	4	3	5	6	6	6	4
2016-11-10 14:18:11	2016-11-10 14:33:17	100	1986	Female	United States of America	USA	3	3	Regularly	Regularly	30-39	13-16	3-5	3	24	9	1	41	56	2	2	4	4	2	6	6	1	2	2	1	5	5	1	1	1	4	1	5	2	4	5	2	4	4	6	6	6	6	5
2016-11-10 14:18:26	2016-11-10 14:33:42	100	1983	Female	United States of America	USA	1	1	A few times	A few times	20-29	9-12	0	4	2	30	1	52	35	1	1	4	4	1	7	7	1	1	4	1	1	2	1	3	1	6	2	2	5	1	1	5	2	5	6	6	6	2	1
2016-11-10 13:58:23	2016-11-10 14:36:08	100	1989	Female	United States of America	USA	1	2	Regularly	A few times	30-39	13-16	0	NA	NA	30	2	13	35	1	2	2	4	1	3	6	1	5	5	1	2	1	1	2	2	3	4	4	3	2	2	5	2	4	6	6	5	3	2
2016-11-10 09:33:51	2016-11-10 10:36:45	27	1981	Male	United States of America	USA	3	4-5	Regularly	A few times	30-39	13-16	6-8	3	29	10	NA	NA	30	NA	NA	NA	NA	NA	NA	NA	NA	NA	NA	NA	NA	NA	NA	NA	NA	NA	NA	NA	NA	NA	NA	NA	NA	NA	NA	NA	NA	NA	NA
2016-11-10 13:52:32	2016-11-10 14:36:59	100	1975	Male	United States of America	USA	10-14	10-14	Regularly	Regularly	40-49	13-16	3-5	3	16	28	NA	NA	30	4	4	4	5	1	7	7	1	1	6	1	5	7	1	2	1	6	1	5	5	4	1	5	5	5	3	3	6	3	2
2016-11-10 14:19:43	2016-11-10 14:38:26	100	1971	Male	United States of America	USA	10-14	10-14	Regularly	Regularly	60+	9-12	3-5	3	1	16	1	28	46	3	2	2	4	4	6	7	1	1	2	1	4	6	1	1	1	4	4	3	5	2	2	5	5	5	7	7	7	6	4
2016-11-10 12:36:16	2016-11-10 14:39:25	100	1973	Male	United States of America	USA	4-5	4-5	Regularly	Never	0-19	17+	3-5	4	37	18	NA	NA	30	2	2	1	3	2	7	5	1	5	7	1	2	4	1	3	3	7	3	1	3	2	1	4	3	1	4	4	6	4	3
2016-11-10 14:25:13	2016-11-10 14:39:34	100	1974	Female	United States of America	USA	20+	6-9	Regularly	Regularly	40-49	13-16	3-5	4	9	13	1	59	11	2	3	4	2	1	3	1	1	1	3	1	1	1	1	1	1	4	4	2	3	2	2	4	3	3	4	5	2	1	1
2016-11-10 14:23:52	2016-11-10 14:39:43	100	1985	Female	France	Other	1	4-5	A few times	A few times	0-19	13-16	1-2	3	59	8	1	59	39	4	3	5	5	1	2	3	7	5	1	7	1	1	7	7	4	7	5	5	5	1	5	5	5	5	7	5	7	7	7
2016-11-10 14:21:53	2016-11-10 14:40:05	100	1946	Male	United States of America	USA	6-9	4-5	Regularly	A few times	40-49	17+	3-5	4	35	50	2	8	3	1	2	4	3	2	6	3	1	3	7	1	1	2	1	2	1	7	1	2	4	4	1	4	5	2	6	6	6	5	2
2016-11-10 14:13:16	2016-11-10 14:42:43	100	1982	Male	United States of America	USA	4-5	3	A few times	A few times	30-39	9-12	1-2	3	19	53	1	38	55	3	4	4	4	4	5	3	1	7	6	1	1	2	1	5	2	4	4	4	4	2	3	5	4	4	6	6	6	6	3
2016-11-10 14:26:36	2016-11-10 14:43:25	100	1963	Female	United States of America	USA	10-14	10-14	A few times	A few times	30-39	13-16	1-2	5	45	0	NA	NA	30	2	2	4	2	1	6	6	1	2	6	1	1	1	1	1	1	3	1	1	3	2	1	4	2	1	4	4	3	1	1
2016-11-10 14:29:22	2016-11-10 14:43:38	100	1968	Male	Canada	Other	3	10-14	A few times	A few times	30-39	13-16	3-5	4	12	58	2	6	30	2	1	4	4	2	7	3	2	5	7	2	6	4	1	1	1	4	4	2	3	2	1	5	4	4	4	6	5	3	1
2016-11-10 13:58:32	2016-11-10 14:44:09	100	1968	Male	United States of America	USA	6-9	2	Regularly	Regularly	30-39	13-16	3-5	3	24	56	1	39	25	2	2	2	4	2	5	6	1	4	5	2	4	5	3	2	2	2	3	5	4	5	2	4	4	5	6	6	6	6	6
2016-11-10 14:29:00	2016-11-10 14:44:11	100	1973	Female	United Kingdom of Great Britain and Northern Ireland	UK	3	20+	Regularly	Regularly	30-39	13-16	3-5	5	8	30	2	15	30	3	2	3	3	2	6	5	1	3	1	1	1	1	1	1	1	3	4	2	4	3	2	4	3	4	5	5	4	4	3
2016-11-10 14:29:40	2016-11-10 14:44:43	100	1988	Male	United States of America	USA	10-14	2	Regularly	Regularly	30-39	At most 4	0	5	27	35	1	58	0	4	4	4	2	2	7	1	1	1	6	1	1	1	1	1	1	7	2	1	3	1	1	5	5	1	7	7	7	7	7
2016-11-10 14:14:03	2016-11-10 14:45:01	100	1973	Male	United States of America	USA	6-9	6-9	Regularly	Regularly	50-59	17+	1-2	3	7	15	1	32	30	5	4	4	4	3	1	4	1	2	1	1	2	2	1	1	1	5	3	5	5	5	5	5	5	5	7	6	6	1	NA
2016-11-10 13:21:55	2016-11-10 14:45:07	100	1966	Female	United States of America	USA	20+	6-9	Regularly	Regularly	30-39	13-16	3-5	3	55	11	1	48	34	4	NA	NA	NA	NA	7	3	1	1	5	1	4	3	1	1	1	6	NA	NA	NA	NA	NA	5	NA	NA	6	6	6	5	1
2016-11-10 14:30:51	2016-11-10 14:45:34	100	1963	Female	Canada	Other	10-14	6-9	Regularly	Regularly	40-49	13-16	9+	3	57	32	1	50	2	2	3	4	3	2	6	1	1	1	2	1	1	1	1	2	2	2	2	3	3	3	3	4	4	3	5	6	6	5	5
2016-11-10 14:29:03	2016-11-10 14:46:47	100	1984	Female	United States of America	USA	2	2	A few times	Regularly	30-39	9-12	1-2	3	53	35	NA	NA	30	2	1	2	3	1	7	4	1	5	5	1	1	3	1	3	3	4	2	2	4	1	1	5	4	2	5	4	6	6	4
2016-11-10 14:10:31	2016-11-10 14:48:46	100	1973	Male	United States of America	USA	3	3	A few times	A few times	20-29	13-16	1-2	4	36	27	2	4	4	2	2	5	2	1	7	2	2	6	6	6	5	2	4	3	2	4	4	3	5	2	1	4	5	4	7	7	7	3	4
2016-11-10 14:14:13	2016-11-10 14:48:56	100	1988	Female	United Kingdom of Great Britain and Northern Ireland	UK	1	15-19	Regularly	Regularly	30-39	17+	3-5	3	8	46	NA	NA	30	2	2	5	4	4	7	7	1	1	6	1	1	3	1	1	1	7	4	3	4	5	1	5	5	5	7	7	7	7	3
2016-11-10 14:33:53	2016-11-10 14:50:56	100	1965	Female	United States of America	USA	4-5	15-19	A few times	A few times	40-49	17+	6-8	4	24	39	2	0	35	4	3	3	3	4	6	6	1	2	3	1	5	6	1	1	1	6	4	2	5	2	2	5	5	2	4	5	4	3	3
2016-11-10 10:33:19	2016-11-10 10:50:28	84	1976	Male	United States of America	USA	4-5	4-5	Regularly	A few times	30-39	9-12	1-2	4	56	0	2	15	38	NA	NA	NA	NA	NA	NA	NA	NA	NA	NA	NA	NA	NA	NA	NA	NA	NA	NA	NA	NA	NA	NA	NA	NA	NA	NA	NA	NA	NA	NA
2016-11-10 14:24:37	2016-11-10 14:51:23	100	1983	Male	United States of America	USA	2	4-5	Regularly	A few times	50-59	13-16	3-5	3	55	10	1	56	42	2	2	4	2	2	4	2	2	1	3	2	1	2	2	4	1	2	1	3	4	3	3	3	5	4	6	6	6	6	6
2016-11-10 13:36:03	2016-11-10 14:52:50	100	1971	Male	United Kingdom of Great Britain and Northern Ireland	UK	1	3	Regularly	A few times	40-49	13-16	9+	3	39	2	1	47	27	2	2	4	2	2	5	7	1	5	6	1	1	7	1	5	1	7	4	3	5	1	2	5	4	2	6	7	7	6	6
2016-11-10 14:23:43	2016-11-10 14:53:24	100	1963	Male	United States of America	USA	3	4-5	A few times	Regularly	20-29	13-16	3-5	3	59	31	1	58	44	1	1	1	4	1	6	4	2	6	5	2	4	5	1	3	2	6	3	1	4	4	1	4	4	4	5	6	7	6	2
2016-11-10 12:45:12	2016-11-10 14:54:02	100	1967	Male	United States of America	USA	10-14	10-14	Regularly	Regularly	40-49	17+	9+	3	36	30	1	42	30	2	2	1	2	4	7	6	1	2	2	1	7	4	1	6	1	7	1	4	5	3	2	5	5	5	6	6	6	5	2
2016-11-10 14:21:21	2016-11-10 14:55:04	100	1992	Female	United States of America	USA	2	3	A few times	Regularly	30-39	17+	3-5	4	0	1	1	57	30	4	4	4	4	4	4	4	1	2	2	1	7	6	1	1	5	5	4	4	5	3	3	4	5	4	7	6	7	5	1
2016-11-10 14:01:15	2016-11-10 14:55:58	100	1975	Male	United States of America	USA	10-14	6-9	A few times	A few times	30-39	5-8	0	4	26	55	2	4	12	2	2	2	2	4	2	7	1	4	4	1	4	2	1	4	4	4	1	2	3	2	4	2	4	2	6	5	5	6	3
2016-11-10 14:39:39	2016-11-10 14:56:22	100	1966	Male	United States of America	USA	20+	15-19	Regularly	Regularly	40-49	17+	3-5	3	27	8	1	38	41	3	3	4	4	4	5	1	1	1	6	1	2	3	2	5	1	6	2	4	4	2	2	4	3	3	6	6	5	2	1
2016-11-10 14:45:52	2016-11-10 14:56:22	100	1967	Female	United States of America	USA	20+	15-19	Regularly	A few times	60+	17+	6-8	3	39	55	NA	NA	30	3	2	4	3	2	6	2	1	1	4	1	1	1	1	1	1	3	1	3	4	3	3	4	5	5	6	6	5	4	3
2016-11-10 10:44:42	2016-11-10 10:57:11	97	1984	Male	United States of America	USA	2	4-5	Regularly	A few times	30-39	13-16	3-5	3	45	20	1	52	9	2	2	2	3	2	5	2	1	1	1	1	2	5	1	4	1	4	3	2	4	1	1	4	5	2	6	6	6	5	3
2016-11-10 14:24:59	2016-11-10 14:57:35	100	1978	Male	United States of America	USA	10-14	4-5	Never	Never	40-49	13-16	3-5	3	40	26	1	34	58	5	5	3	5	1	7	1	1	2	6	1	2	1	1	1	1	6	1	4	3	5	5	1	5	5	1	2	7	2	4
2016-11-10 14:18:26	2016-11-10 14:59:10	100	1986	Female	United States of America	USA	4-5	6-9	Regularly	Regularly	40-49	13-16	3-5	4	1	27	1	57	59	4	4	4	5	3	5	6	2	6	5	2	3	3	2	2	1	6	1	2	5	2	2	5	5	4	5	5	7	5	5
2016-11-10 14:29:56	2016-11-10 14:59:23	100	1977	Male	United States of America	USA	1	6-9	A few times	A few times	20-29	13-16	3-5	3	48	50	1	51	51	2	3	3	2	1	5	6	2	3	4	2	4	6	2	2	1	4	1	3	3	3	2	3	2	4	4	5	5	4	4
2016-11-10 14:08:46	2016-11-10 14:59:54	100	1973	Female	United States of America	USA	1	3	Regularly	Regularly	30-39	17+	3-5	4	11	22	1	59	12	NA	NA	NA	NA	NA	7	7	1	2	2	1	2	6	1	2	1	7	1	5	1	5	5	4	1	5	5	7	7	7	4
2016-11-10 14:49:23	2016-11-10 15:00:06	100	1986	Female	United States of America	USA	2	4-5	A few times	Regularly	20-29	17+	1-2	4	51	4	2	23	30	1	4	4	3	4	5	6	1	3	3	1	2	2	1	5	2	6	4	5	5	5	1	5	4	5	6	6	5	3	2
2016-11-10 14:35:35	2016-11-10 15:00:49	100	1980	Male	United States of America	USA	6-9	4-5	Regularly	Regularly	40-49	9-12	3-5	3	58	28	1	59	55	2	3	3	2	1	5	6	1	3	4	1	5	6	1	5	2	6	1	3	2	3	3	3	4	3	6	6	6	3	3
2016-11-10 14:33:48	2016-11-10 15:01:16	100	1990	Female	United States of America	USA	2	4-5	Regularly	A few times	20-29	9-12	1-2	4	59	27	2	22	39	2	3	2	5	4	7	2	1	1	6	1	4	5	1	1	1	7	4	3	4	2	1	5	3	5	5	5	6	4	1
2016-11-10 14:35:32	2016-11-10 15:01:50	100	1988	Female	United States of America	USA	1	4-5	A few times	Regularly	40-49	5-8	3-5	3	55	2	1	58	55	1	1	5	2	1	6	6	1	5	6	1	1	2	1	7	3	3	1	4	3	2	2	1	3	4	7	7	7	7	2
2016-11-10 14:48:05	2016-11-10 15:02:31	100	1966	Male	United States of America	USA	1	10-14	Never	A few times	30-39	17+	1-2	3	39	6	1	50	0	1	1	2	2	1	5	7	1	1	5	1	5	5	1	5	1	1	3	5	4	4	2	4	3	4	2	4	1	1	1
2016-11-10 14:50:59	2016-11-10 15:03:18	100	1964	Male	United States of America	USA	10-14	4-5	Regularly	Regularly	20-29	17+	1-2	4	20	30	2	0	30	3	3	3	4	2	6	6	1	2	4	1	5	4	1	1	2	6	1	4	3	2	2	4	2	4	4	4	5	4	4
2016-11-10 14:35:20	2016-11-10 15:03:52	100	1977	Male	United States of America	USA	4-5	4-5	Regularly	Regularly	40-49	17+	6-8	5	18	42	2	15	47	2	3	1	3	5	6	1	1	1	1	1	2	1	1	1	1	2	1	2	5	3	1	5	5	1	4	4	6	3	3
2016-11-10 14:36:42	2016-11-10 15:04:29	100	1982	Male	United States of America	USA	1	1	Regularly	A few times	30-39	13-16	3-5	3	57	16	1	56	17	1	1	1	2	4	3	5	1	1	3	1	1	3	1	4	1	3	1	3	2	3	3	2	1	3	6	5	3	1	1
2016-11-10 14:47:43	2016-11-10 15:04:47	100	1963	Male	United States of America	USA	15-19	6-9	Never	Never	50-59	9-12	3-5	3	24	31	1	38	15	4	4	4	4	3	7	5	1	2	6	1	1	5	1	1	1	4	4	4	4	4	4	5	5	4	6	6	6	5	2
2016-11-10 10:10:14	2016-11-10 11:05:03	3	NA	NA	NA	NA	NA	NA	NA	NA	NA	NA	NA	NA	NA	30	NA	NA	30	NA	NA	NA	NA	NA	NA	NA	NA	NA	NA	NA	NA	NA	NA	NA	NA	NA	NA	NA	NA	NA	NA	NA	NA	NA	NA	NA	NA	NA	NA
2016-11-10 10:56:35	2016-11-10 11:05:37	84	1970	Male	United States of America	USA	10-14	20+	A few times	Never	30-39	13-16	1-2	4	0	57	NA	NA	30	NA	NA	NA	NA	NA	NA	NA	NA	NA	NA	NA	NA	NA	NA	NA	NA	NA	NA	NA	NA	NA	NA	NA	NA	NA	NA	NA	NA	NA	NA
2016-11-10 14:37:18	2016-11-10 15:05:51	100	1981	Male	United States of America	USA	6-9	10-14	Regularly	Regularly	50-59	17+	0	2	57	14	1	29	2	1	2	2	5	1	5	5	1	5	4	1	6	1	1	1	1	3	1	5	2	4	4	4	4	5	6	6	7	6	4
2016-11-10 14:41:52	2016-11-10 15:05:57	100	1967	Male	United States of America	USA	20+	6-9	A few times	A few times	40-49	13-16	9+	3	17	8	1	36	55	2	3	3	4	4	7	2	1	5	6	1	4	5	2	2	2	4	2	3	4	4	1	2	4	5	6	6	6	6	6
2016-11-10 11:05:35	2016-11-10 11:05:51	2	NA	NA	NA	NA	NA	NA	NA	NA	NA	NA	NA	NA	NA	30	NA	NA	30	NA	NA	NA	NA	NA	NA	NA	NA	NA	NA	NA	NA	NA	NA	NA	NA	NA	NA	NA	NA	NA	NA	NA	NA	NA	NA	NA	NA	NA	NA
2016-11-10 15:06:03	2016-11-10 15:06:37	100	NA	NA	NA	NA	NA	NA	NA	NA	NA	NA	NA	NA	NA	30	NA	NA	30	NA	NA	NA	NA	NA	NA	NA	NA	NA	NA	NA	NA	NA	NA	NA	NA	NA	NA	NA	NA	NA	NA	NA	NA	NA	NA	NA	NA	NA	NA
2016-11-10 14:12:38	2016-11-10 15:07:01	100	1989	Female	United States of America	USA	10-14	6-9	Regularly	Regularly	60+	17+	3-5	3	0	8	1	28	0	5	5	4	4	4	7	4	1	1	7	1	2	6	1	1	2	7	4	3	4	2	2	5	5	2	7	7	7	7	6
2016-11-10 14:37:39	2016-11-10 15:07:17	100	1977	Female	United States of America	USA	4-5	10-14	Regularly	Regularly	20-29	13-16	1-2	5	8	39	2	22	44	1	2	2	4	2	5	5	1	2	4	1	3	4	1	4	1	3	1	2	3	2	2	3	4	4	3	3	5	2	2
2016-11-10 14:47:54	2016-11-10 15:08:24	100	1975	Male	United States of America	USA	20+	6-9	Regularly	Regularly	60+	13-16	6-8	3	7	48	1	29	0	3	4	4	4	4	6	2	3	3	5	1	4	4	1	1	1	4	2	5	4	4	3	4	4	5	5	6	7	5	3
2016-11-10 14:58:24	2016-11-10 15:08:50	100	1980	Male	United States of America	USA	20+	6-9	A few times	A few times	20-29	5-8	3-5	4	28	54	2	14	50	2	2	3	3	2	4	4	1	1	4	3	NA	NA	NA	1	NA	NA	NA	2	4	2	2	4	3	3	6	NA	NA	6	6
2016-11-10 14:46:37	2016-11-10 15:09:30	100	1968	Female	Canada	Other	6-9	10-14	A few times	Regularly	20-29	13-16	3-5	4	24	20	NA	NA	30	2	2	2	4	2	4	5	1	1	1	1	1	3	1	1	1	3	1	2	3	3	3	3	3	2	6	5	1	1	1
2016-11-10 14:58:34	2016-11-10 15:10:07	100	1986	Male	United States of America	USA	2	3	Regularly	Regularly	30-39	17+	6-8	3	35	35	1	45	6	4	4	5	4	4	6	5	2	7	4	1	3	3	2	7	2	3	1	3	5	3	1	5	5	2	7	7	7	5	2
2016-11-10 11:08:27	2016-11-10 11:10:14	14	1994	Female	United States of America	USA	1	2	NA	NA	NA	NA	NA	NA	NA	30	NA	NA	30	NA	NA	NA	NA	NA	NA	NA	NA	NA	NA	NA	NA	NA	NA	NA	NA	NA	NA	NA	NA	NA	NA	NA	NA	NA	NA	NA	NA	NA	NA
2016-11-10 14:52:12	2016-11-10 15:11:02	100	1968	Male	United States of America	USA	20+	20+	A few times	Regularly	60+	17+	6-8	2	39	47	1	20	39	1	1	1	1	1	6	2	1	3	6	1	4	3	2	2	1	3	3	2	5	2	2	5	5	3	5	5	4	3	1
2016-11-10 14:09:19	2016-11-10 15:12:52	100	1991	Male	Canada	Other	2	4-5	A few times	Never	20-29	13-16	1-2	3	55	7	2	0	50	1	1	2	1	2	6	4	1	5	2	1	1	1	1	4	1	6	4	2	3	3	1	4	3	4	3	3	3	2	1
2016-11-10 15:02:33	2016-11-10 15:15:27	100	1980	Male	United States of America	USA	4-5	4-5	Regularly	Regularly	30-39	13-16	1-2	4	6	14	2	3	1	3	2	2	4	4	7	1	7	2	4	6	2	2	4	1	1	6	4	5	4	4	5	4	4	5	5	5	4	4	1
2016-11-10 14:42:05	2016-11-10 15:15:27	100	1991	Female	United States of America	USA	2	4-5	Regularly	Regularly	40-49	13-16	1-2	3	31	46	1	43	8	2	4	2	4	3	4	6	1	3	3	1	5	3	1	7	1	2	2	2	3	2	2	4	4	2	6	7	6	7	4
2016-11-10 14:50:50	2016-11-10 15:17:17	100	1961	Female	United States of America	USA	4-5	6-9	Regularly	Regularly	50-59	13-16	6-8	4	4	36	2	2	15	1	2	4	4	2	6	5	1	1	6	1	6	4	1	1	1	6	2	2	3	4	2	4	4	4	6	6	6	2	1
2016-11-10 08:59:59	2016-11-10 11:17:25	97	1963	Female	United States of America	USA	15-19	10-14	A few times	A few times	50-59	17+	6-8	3	46	13	1	45	57	3	2	3	3	4	3	7	1	2	1	1	2	5	1	1	1	4	1	5	4	2	2	4	4	5	5	6	6	6	1
2016-11-10 14:26:01	2016-11-10 15:19:38	100	1991	Female	United States of America	USA	1	4-5	Regularly	Regularly	20-29	9-12	1-2	4	34	55	1	57	32	1	1	4	2	1	7	7	1	1	1	1	4	4	1	1	1	4	1	4	4	4	5	3	4	5	5	7	6	7	6
2016-11-10 09:20:24	2016-11-10 11:19:31	91	1950	Male	United States of America	USA	20+	20+	A few times	Never	50-59	17+	6-8	4	0	24	NA	NA	30	NA	NA	NA	NA	NA	NA	NA	NA	NA	NA	NA	NA	NA	NA	NA	NA	NA	NA	NA	NA	NA	NA	NA	NA	NA	NA	NA	NA	NA	NA
2016-11-10 14:54:29	2016-11-10 15:20:48	100	1986	Female	United States of America	USA	6-9	6-9	Regularly	Regularly	50-59	13-16	6-8	3	28	6	1	40	10	2	2	4	2	3	6	7	1	6	3	1	7	5	1	7	5	4	1	4	4	2	1	5	5	4	7	7	7	7	7
2016-11-10 15:02:52	2016-11-10 15:23:43	100	1966	Female	United States of America	USA	20+	15-19	A few times	A few times	30-39	9-12	3-5	5	3	0	NA	NA	30	1	2	2	3	1	5	7	1	1	6	1	4	6	1	1	1	3	1	4	2	2	2	5	3	5	5	5	6	5	5
2016-11-10 14:14:04	2016-11-10 15:24:31	100	1985	Male	United States of America	USA	15-19	10-14	Regularly	Regularly	60+	17+	3-5	2	43	18	1	21	20	2	2	3	2	3	4	2	1	4	2	1	2	1	1	1	1	7	5	3	5	3	3	5	5	4	6	6	6	6	4
2016-11-10 14:09:22	2016-11-10 15:24:44	100	1989	Male	United States of America	USA	1	1	Regularly	Regularly	30-39	9-12	3-5	5	15	37	2	25	49	3	2	5	2	3	7	1	1	1	3	1	1	1	1	4	4	4	1	5	5	2	1	5	5	2	7	7	7	1	1
2016-11-10 11:23:23	2016-11-10 11:24:54	3	NA	NA	NA	NA	NA	NA	NA	NA	NA	NA	NA	NA	NA	30	NA	NA	30	NA	NA	NA	NA	NA	NA	NA	NA	NA	NA	NA	NA	NA	NA	NA	NA	NA	NA	NA	NA	NA	NA	NA	NA	NA	NA	NA	NA	NA	NA
2016-11-10 14:58:49	2016-11-10 15:25:50	100	1978	Male	United States of America	USA	6-9	4-5	Regularly	Regularly	40-49	13-16	3-5	3	2	26	1	27	6	3	5	5	3	4	6	4	3	6	3	2	2	2	2	7	1	4	1	3	3	3	4	2	3	4	7	7	6	6	4
2016-11-10 15:05:35	2016-11-10 15:26:23	100	1965	Female	United States of America	USA	1	6-9	Regularly	A few times	30-39	13-16	3-5	4	55	22	2	22	44	2	3	2	4	4	6	7	1	5	6	1	7	7	1	1	1	3	1	3	4	3	1	5	1	5	2	2	4	NA	1
2016-11-10 14:44:48	2016-11-10 15:26:27	100	1967	Female	United States of America	USA	20+	10-14	Never	A few times	40-49	17+	6-8	3	53	20	1	57	26	3	3	2	4	4	5	2	1	1	3	1	3	6	1	2	1	3	1	3	3	4	3	4	4	3	6	7	6	5	5
2016-11-10 14:20:43	2016-11-10 15:26:39	100	1973	Female	Lithuania	Other	1	3	Regularly	Regularly	30-39	17+	0	4	20	5	NA	NA	30	1	2	1	2	2	7	6	1	2	4	1	2	1	1	4	2	7	5	1	1	1	5	5	1	3	4	4	1	2	1
2016-11-10 15:06:49	2016-11-10 15:30:26	100	1989	Female	United States of America	USA	1	2	Regularly	Regularly	50-59	17+	0	3	49	32	1	47	3	3	4	5	5	3	7	7	1	1	6	1	1	1	1	1	1	7	2	3	5	4	1	4	5	5	6	6	6	4	1
2016-11-10 15:12:42	2016-11-10 15:30:38	100	1993	Female	United States of America	USA	2	3	A few times	A few times	30-39	13-16	1-2	4	3	40	NA	NA	30	2	3	4	4	4	4	5	1	5	2	1	2	4	1	7	5	4	1	2	2	1	1	4	3	4	2	4	5	1	1
2016-11-10 15:08:46	2016-11-10 15:30:57	100	1964	Female	United States of America	USA	10-14	20+	Regularly	Regularly	30-39	13-16	6-8	4	7	22	1	48	41	4	2	4	5	1	4	5	1	2	2	1	6	6	1	1	1	6	1	3	3	3	1	2	3	4	6	6	6	6	3
2016-11-10 15:18:27	2016-11-10 15:32:10	100	1987	Male	United States of America	USA	10-14	6-9	Regularly	Regularly	40-49	13-16	3-5	3	13	40	1	37	4	4	2	5	4	4	7	7	1	7	5	1	2	6	1	4	1	7	5	5	5	5	1	5	5	5	7	7	7	4	6
2016-11-10 15:04:58	2016-11-10 15:33:46	100	1979	Female	United States of America	USA	1	3	Regularly	Regularly	30-39	17+	1-2	5	37	15	2	39	36	1	1	1	3	1	7	7	1	1	3	1	4	1	1	1	1	4	1	1	1	1	1	1	4	5	6	6	5	3	1
2016-11-10 15:18:56	2016-11-10 15:33:54	100	1986	Male	United States of America	USA	1	4-5	Regularly	Regularly	20-29	9-12	3-5	6	5	15	2	30	0	3	2	3	1	1	7	6	1	5	7	1	1	1	1	1	1	7	1	5	5	3	1	5	4	4	7	7	7	1	1
2016-11-10 13:50:23	2016-11-10 15:34:58	100	1959	Male	United States of America	USA	10-14	15-19	Regularly	Regularly	40-49	17+	3-5	3	40	52	1	44	30	3	4	4	4	3	7	3	4	1	7	4	7	4	7	1	1	5	5	5	5	3	1	5	5	5	7	7	7	7	7
2016-11-10 11:35:57	2016-11-10 11:36:29	17	NA	NA	NA	NA	NA	NA	NA	NA	NA	NA	NA	NA	NA	30	NA	NA	30	NA	NA	NA	NA	NA	NA	NA	NA	NA	NA	NA	NA	NA	NA	NA	NA	NA	NA	NA	NA	NA	NA	NA	NA	NA	NA	NA	NA	NA	NA
2016-11-10 11:35:31	2016-11-10 11:36:45	2	NA	NA	NA	NA	NA	NA	NA	NA	NA	NA	NA	NA	NA	30	NA	NA	30	NA	NA	NA	NA	NA	NA	NA	NA	NA	NA	NA	NA	NA	NA	NA	NA	NA	NA	NA	NA	NA	NA	NA	NA	NA	NA	NA	NA	NA	NA
2016-11-10 15:16:36	2016-11-10 15:38:15	100	1968	Female	United States of America	USA	20+	15-19	Regularly	Regularly	50-59	17+	3-5	3	41	52	1	44	58	2	1	3	2	2	6	5	1	5	3	1	5	5	1	1	5	7	2	2	4	1	2	5	5	3	7	7	7	6	3
2016-11-10 15:14:03	2016-11-10 15:38:48	100	1969	Female	United States of America	USA	6-9	10-14	Regularly	Regularly	40-49	13-16	6-8	4	23	25	1	56	20	2	2	4	4	4	7	7	1	4	5	1	6	7	1	4	7	7	3	2	5	5	1	5	5	5	7	6	7	2	1
2016-11-10 15:20:26	2016-11-10 15:40:28	100	1984	Male	United States of America	USA	6-9	6-9	Regularly	A few times	20-29	13-16	1-2	4	17	46	1	57	24	3	2	5	2	3	7	7	1	1	4	1	3	6	1	3	1	4	1	5	4	5	3	4	5	5	7	5	1	3	2
2016-11-10 15:21:31	2016-11-10 15:41:12	100	1976	Female	United States of America	USA	3	2	Regularly	Regularly	30-39	17+	3-5	4	18	18	2	8	0	1	2	3	4	3	6	6	1	3	6	1	3	3	1	1	1	7	1	4	3	4	2	4	3	5	5	5	3	4	2
2016-11-10 15:15:48	2016-11-10 15:41:18	100	1981	Female	United States of America	USA	1	2	Regularly	A few times	0-19	17+	3-5	6	32	14	2	52	30	2	4	3	4	4	5	4	1	1	1	1	6	5	1	1	1	4	1	1	3	2	1	4	2	2	3	4	4	1	1
2016-11-10 15:19:10	2016-11-10 15:42:18	100	1987	Female	United States of America	USA	4-5	6-9	A few times	A few times	20-29	13-16	3-5	5	31	30	2	31	30	2	3	2	3	4	6	4	1	4	3	1	4	3	1	4	1	7	1	1	3	1	1	4	1	3	7	5	7	1	1
2016-11-10 15:24:43	2016-11-10 15:42:47	100	1979	Female	United States of America	USA	3	20+	A few times	Regularly	20-29	13-16	3-5	3	12	31	NA	NA	30	4	3	4	4	2	4	6	1	1	3	1	1	3	1	1	2	4	1	4	5	4	2	5	5	4	6	6	6	4	2
2016-11-10 15:31:20	2016-11-10 15:42:43	100	1973	Male	United States of America	USA	20+	10-14	Regularly	Regularly	40-49	13-16	6-8	3	19	30	1	36	47	3	2	2	5	4	5	2	1	1	5	1	1	2	1	7	1	5	1	5	4	4	2	2	4	4	3	4	5	4	1
2016-11-10 15:18:30	2016-11-10 15:43:02	100	1994	Female	United States of America	USA	1	1	Regularly	Regularly	30-39	17+	3-5	5	1	26	NA	NA	30	4	2	4	4	2	5	5	1	1	4	1	2	6	1	6	1	6	4	5	5	4	2	5	4	5	6	7	7	7	6
2016-11-10 14:58:17	2016-11-10 15:43:45	100	1982	Male	United States of America	USA	15-19	15-19	Regularly	Regularly	40-49	17+	6-8	2	58	15	1	28	10	2	2	1	5	2	6	7	1	1	3	1	3	2	1	1	2	2	4	5	5	5	3	3	5	5	7	7	5	6	1
2016-11-10 11:38:05	2016-11-10 11:43:34	27	1990	Male	Canada	Other	3	3	A few times	Regularly	40-49	13-16	3-5	3	29	56	NA	NA	30	NA	NA	NA	NA	NA	NA	NA	NA	NA	NA	NA	NA	NA	NA	NA	NA	NA	NA	NA	NA	NA	NA	NA	NA	NA	NA	NA	NA	NA	NA
2016-11-10 12:48:07	2016-11-10 15:44:26	100	1992	Female	United States of America	USA	1	2	Never	Never	20-29	17+	1-2	5	54	28	2	42	7	2	4	2	4	4	5	2	1	1	6	1	1	1	1	1	1	3	1	2	1	1	2	4	1	1	5	6	6	5	5
2016-11-10 14:08:12	2016-11-10 15:44:37	100	1976	Female	United States of America	USA	3	20+	Never	Regularly	50-59	13-16	3-5	3	21	11	1	37	28	1	5	1	5	1	6	5	1	1	1	1	1	5	1	1	1	6	2	4	4	4	2	2	4	5	4	4	2	2	2
2016-11-10 15:28:47	2016-11-10 15:44:40	100	1981	Female	United States of America	USA	4-5	3	Never	Never	20-29	5-8	1-2	6	45	30	NA	NA	30	2	2	4	5	5	7	7	1	7	4	1	1	6	1	6	2	3	5	5	5	5	5	5	5	5	1	5	6	1	1
2016-11-10 15:06:25	2016-11-10 15:44:56	100	1963	Male	United States of America	USA	3	4-5	Regularly	Regularly	40-49	13-16	3-5	3	25	13	1	38	36	1	2	3	3	4	6	7	1	1	3	1	2	3	1	1	1	5	1	5	4	4	2	4	5	4	7	7	7	6	1
2016-11-10 15:19:01	2016-11-10 15:46:18	100	1984	Male	United States of America	USA	2	4-5	Never	Never	0-19	13-16	3-5	4	6	34	1	57	0	4	5	4	5	4	7	NA	1	5	2	1	4	6	5	5	4	5	1	5	5	5	5	4	5	5	3	2	4	2	3
2016-11-10 15:23:16	2016-11-10 15:46:58	100	1972	Male	United Kingdom of Great Britain and Northern Ireland	UK	4-5	6-9	Regularly	Regularly	30-39	13-16	1-2	4	50	35	1	55	39	4	4	4	4	4	7	4	2	1	5	1	1	3	1	2	1	4	1	3	4	4	3	3	4	4	4	5	4	3	1
2016-11-10 15:29:37	2016-11-10 15:48:13	100	1972	Female	United States of America	USA	6-9	6-9	A few times	Never	0-19	13-16	3-5	5	30	32	2	36	31	1	2	1	3	2	7	4	1	1	3	1	1	1	1	6	1	4	1	4	3	3	2	5	2	5	4	3	3	1	1
2016-11-10 14:07:41	2016-11-10 15:50:32	100	1992	Male	United States of America	USA	2	4-5	Regularly	Regularly	40-49	13-16	3-5	3	33	21	NA	NA	30	4	4	5	4	5	6	7	1	1	1	1	5	5	2	4	1	7	4	5	5	3	1	5	5	5	7	6	7	1	4
2016-11-10 11:49:37	2016-11-10 11:51:19	2	NA	NA	NA	NA	NA	NA	NA	NA	NA	NA	NA	NA	NA	30	NA	NA	30	NA	NA	NA	NA	NA	NA	NA	NA	NA	NA	NA	NA	NA	NA	NA	NA	NA	NA	NA	NA	NA	NA	NA	NA	NA	NA	NA	NA	NA	NA
2016-11-10 15:28:08	2016-11-10 15:53:55	100	1984	Female	United States of America	USA	2	6-9	Regularly	Regularly	30-39	9-12	3-5	4	21	54	2	8	16	1	1	5	1	1	6	5	1	2	2	1	1	1	1	1	1	5	1	5	5	3	4	5	5	4	4	NA	5	4	1
2016-11-10 11:53:56	2016-11-10 11:54:41	2	NA	NA	NA	NA	NA	NA	NA	NA	NA	NA	NA	NA	NA	30	NA	NA	30	NA	NA	NA	NA	NA	NA	NA	NA	NA	NA	NA	NA	NA	NA	NA	NA	NA	NA	NA	NA	NA	NA	NA	NA	NA	NA	NA	NA	NA	NA
2016-11-10 15:44:43	2016-11-10 15:55:50	100	1969	Female	United States of America	USA	6-9	10-14	Regularly	Regularly	40-49	13-16	1-2	4	17	25	NA	NA	30	1	2	3	2	2	6	4	1	2	3	1	2	2	1	1	1	5	1	3	2	3	1	4	5	5	5	6	7	1	2
2016-11-10 15:41:47	2016-11-10 15:57:08	100	1979	Female	United States of America	USA	3	3	Regularly	A few times	30-39	13-16	3-5	4	45	53	2	18	27	2	3	3	4	2	5	2	1	1	1	1	1	1	1	2	1	2	2	3	3	4	3	3	3	4	4	5	5	3	3
2016-11-10 11:48:43	2016-11-10 11:57:03	27	1988	Female	United States of America	USA	3	3	Regularly	A few times	50-59	9-12	6-8	3	32	34	NA	NA	30	NA	NA	NA	NA	NA	NA	NA	NA	NA	NA	NA	NA	NA	NA	NA	NA	NA	NA	NA	NA	NA	NA	NA	NA	NA	NA	NA	NA	NA	NA
2016-11-10 15:24:35	2016-11-10 15:57:40	100	1979	Male	United States of America	USA	6-9	4-5	Regularly	Regularly	60+	9-12	9+	2	48	50	NA	NA	30	3	2	4	5	2	6	7	1	1	5	1	5	6	1	1	1	2	1	5	5	4	5	1	5	5	7	7	7	6	5
2016-11-10 15:36:37	2016-11-10 15:58:01	100	1986	Female	United States of America	USA	15-19	6-9	A few times	Regularly	60+	9-12	6-8	3	7	45	1	34	46	2	3	5	4	3	7	2	1	6	5	1	1	1	1	1	1	6	2	2	4	4	4	2	2	2	6	6	6	6	6
2016-11-10 15:34:21	2016-11-10 15:58:43	100	1966	Female	United States of America	USA	10-14	10-14	Regularly	A few times	30-39	13-16	1-2	5	14	57	2	33	49	2	1	3	2	1	6	7	1	5	2	1	1	4	1	2	1	5	1	1	3	4	1	5	3	3	5	4	5	2	2
2016-11-10 15:37:13	2016-11-10 15:58:51	100	1982	Male	United States of America	USA	4-5	3	Regularly	Regularly	60+	13-16	6-8	3	14	8	1	36	29	2	4	4	3	1	6	6	1	1	3	1	3	4	1	1	4	5	2	4	4	3	2	4	4	4	6	6	6	5	2
2016-11-10 11:40:05	2016-11-10 11:58:58	97	1991	Female	United States of America	USA	3	2	Regularly	A few times	30-39	5-8	0	3	33	30	1	32	30	3	4	4	5	3	6	2	1	3	4	1	3	6	1	4	1	6	1	2	5	2	2	5	4	5	6	7	5	6	4
2016-11-10 15:51:54	2016-11-10 16:02:23	100	1956	Female	United States of America	USA	6-9	4-5	Regularly	A few times	50-59	5-8	0	3	29	3	1	44	35	2	2	4	2	2	7	1	1	2	2	1	1	1	1	1	1	6	5	5	4	4	2	5	5	5	7	7	7	7	7
2016-11-10 15:10:06	2016-11-10 16:04:27	100	1970	Male	United States of America	USA	4-5	20+	Regularly	Regularly	50-59	17+	3-5	3	39	19	NA	NA	30	2	5	3	5	5	4	2	1	6	2	1	1	1	1	1	2	2	3	5	4	5	2	4	2	5	5	5	7	7	1
2016-11-10 15:44:42	2016-11-10 16:05:37	100	1974	Male	United States of America	USA	10-14	4-5	Regularly	Regularly	20-29	13-16	1-2	4	5	30	2	1	53	2	1	4	3	2	3	4	2	3	4	1	2	3	1	2	2	4	1	3	2	3	2	2	3	4	4	5	5	2	2
2016-11-10 11:48:41	2016-11-10 12:08:16	97	1994	Female	United States of America	USA	2	3	Regularly	Regularly	30-39	9-12	1-2	3	44	15	1	49	28	2	3	5	4	5	5	7	1	1	3	1	3	3	1	1	4	5	3	4	4	3	2	4	5	3	6	5	7	7	5
2016-11-10 15:40:05	2016-11-10 16:09:12	100	1965	Male	United States of America	USA	6-9	20+	A few times	Regularly	50-59	17+	9+	3	5	44	1	32	6	3	3	3	5	4	6	4	2	1	6	2	1	5	2	1	1	6	1	3	4	3	2	4	5	5	6	6	6	6	3
2016-11-10 15:56:18	2016-11-10 16:09:36	100	1987	Female	United States of America	USA	1	2	Never	A few times	0-19	17+	1-2	5	43	30	NA	NA	30	1	3	2	2	4	6	4	1	5	4	1	1	1	1	2	1	7	3	2	3	1	1	5	2	1	1	2	2	1	1
2016-11-10 15:57:51	2016-11-10 16:12:00	100	1991	Female	United States of America	USA	3	10-14	Regularly	A few times	30-39	13-16	3-5	3	34	44	1	44	11	2	1	4	2	1	5	6	1	6	2	2	2	5	1	1	1	6	2	1	5	2	1	5	5	5	5	6	5	5	3
2016-11-10 14:24:03	2016-11-10 16:12:59	100	1970	Male	United States of America	USA	20+	20+	Regularly	Regularly	50-59	13-16	6-8	3	2	56	1	30	37	4	3	2	4	4	7	6	1	2	4	1	2	3	1	1	2	4	2	2	3	4	3	2	4	4	5	6	6	5	3
2016-11-10 15:58:20	2016-11-10 16:13:06	100	1990	Male	United States of America	USA	1	2	Regularly	A few times	30-39	13-16	3-5	3	57	48	1	51	0	2	1	4	2	2	7	6	1	5	6	1	1	5	1	5	5	4	3	3	5	3	2	5	2	2	5	5	5	1	3
2016-11-10 16:01:59	2016-11-10 16:13:14	100	1976	Female	Australia	Other	1	6-9	A few times	A few times	20-29	17+	3-5	4	20	30	NA	NA	30	1	2	2	2	3	7	1	1	1	5	1	1	1	1	2	1	4	3	3	4	3	1	4	2	3	4	4	5	1	1
2016-11-10 15:59:20	2016-11-10 16:13:28	100	1963	Female	United States of America	USA	20+	10-14	Regularly	Regularly	20-29	17+	6-8	4	45	30	2	5	30	3	3	3	3	3	6	6	1	1	1	1	4	6	1	1	1	6	1	5	4	3	1	4	4	5	5	5	4	2	2
2016-11-10 16:00:32	2016-11-10 16:13:59	100	1988	Female	United States of America	USA	3	3	A few times	Never	30-39	9-12	3-5	3	39	10	1	47	30	3	4	1	5	1	5	7	3	3	3	2	2	3	4	1	2	6	3	4	4	3	3	3	3	5	6	6	6	5	3
2016-11-10 15:52:14	2016-11-10 16:14:39	100	1992	Female	United States of America	USA	6-9	6-9	Regularly	A few times	60+	9-12	3-5	3	28	9	NA	NA	30	2	2	4	3	2	6	7	1	4	3	1	1	6	1	3	2	6	1	3	3	4	2	4	4	3	6	6	6	5	2
2016-11-10 12:11:01	2016-11-10 12:16:05	27	1980	Female	United States of America	USA	2	10-14	A few times	A few times	30-39	17+	1-2	6	30	30	NA	NA	30	NA	NA	NA	NA	NA	NA	NA	NA	NA	NA	NA	NA	NA	NA	NA	NA	NA	NA	NA	NA	NA	NA	NA	NA	NA	NA	NA	NA	NA	NA
2016-11-10 15:58:55	2016-11-10 16:16:27	100	1986	Female	United States of America	USA	6-9	3	A few times	Regularly	30-39	5-8	3-5	4	3	30	1	59	30	1	3	4	3	3	7	7	1	1	2	1	1	1	1	1	1	4	1	1	3	1	1	5	1	1	5	6	7	4	1
2016-11-10 11:56:35	2016-11-10 12:17:09	14	1969	Male	United States of America	USA	4-5	2	NA	NA	NA	NA	NA	NA	NA	30	NA	NA	30	NA	NA	NA	NA	NA	NA	NA	NA	NA	NA	NA	NA	NA	NA	NA	NA	NA	NA	NA	NA	NA	NA	NA	NA	NA	NA	NA	NA	NA	NA
2016-11-10 15:55:33	2016-11-10 16:18:14	100	1966	Female	Switzerland	Other	1	2	Regularly	A few times	30-39	13-16	1-2	4	9	50	NA	NA	30	1	1	3	2	1	7	1	2	7	7	1	1	7	1	1	1	4	4	1	5	2	1	4	5	5	3	5	7	1	1
2016-11-10 15:57:05	2016-11-10 16:18:25	100	1952	Male	United States of America	USA	20+	20+	Regularly	Regularly	50-59	17+	3-5	3	49	59	1	59	0	2	1	1	1	1	7	7	1	1	4	1	1	7	1	4	1	6	1	5	1	5	5	1	5	5	1	1	7	7	1
2016-11-10 15:37:02	2016-11-10 16:18:41	100	1964	Female	United States of America	USA	20+	15-19	Regularly	Regularly	40-49	9-12	1-2	3	51	49	NA	NA	30	1	1	3	3	4	5	7	1	4	6	1	1	3	1	1	1	4	1	3	2	3	2	2	3	4	5	4	5	3	1
2016-11-10 15:59:09	2016-11-10 16:19:07	100	1990	Female	United States of America	USA	2	10-14	A few times	A few times	40-49	13-16	1-2	3	28	2	1	38	5	2	3	4	4	1	5	7	1	4	1	1	1	1	1	6	1	7	3	4	5	1	1	5	5	4	7	7	7	7	1
2016-11-10 15:55:33	2016-11-10 16:19:37	100	1986	Male	United States of America	USA	3	3	Regularly	Regularly	30-39	13-16	1-2	4	15	0	1	58	54	1	1	2	4	3	7	7	1	6	7	1	2	3	1	2	1	6	1	5	1	2	3	4	4	5	4	5	7	1	1
2016-11-10 16:00:10	2016-11-10 16:19:38	100	1975	Female	United States of America	USA	3	6-9	Regularly	Regularly	30-39	13-16	6-8	4	37	0	2	7	0	2	1	4	1	2	6	1	1	1	3	1	1	4	1	1	1	5	1	2	3	2	2	4	4	4	3	3	5	2	1
2016-11-10 16:07:57	2016-11-10 16:19:50	100	1981	Female	United States of America	USA	1	6-9	A few times	Regularly	30-39	17+	6-8	5	28	34	NA	NA	30	2	2	2	4	2	6	3	1	5	6	2	7	7	1	1	2	1	4	3	3	2	1	5	2	4	5	5	6	1	1
2016-11-10 15:59:35	2016-11-10 16:20:03	100	1980	Female	United States of America	USA	1	3	A few times	A few times	20-29	17+	3-5	5	54	23	2	46	55	1	2	2	4	2	6	7	1	5	5	1	6	6	1	2	2	5	3	3	5	3	1	5	2	4	5	4	1	1	1
2016-11-10 14:20:08	2016-11-10 16:20:05	100	1979	Female	United States of America	USA	1	1	Regularly	Regularly	20-29	17+	1-2	5	14	54	2	32	39	2	2	4	2	2	6	2	1	2	4	1	2	2	1	2	1	4	2	3	4	3	3	4	3	4	4	4	3	2	2
2016-11-10 16:02:37	2016-11-10 16:21:03	100	1961	Male	United States of America	USA	20+	20+	Never	Never	50-59	At most 4	3-5	4	5	20	NA	NA	30	4	3	3	3	3	5	7	1	1	3	1	7	7	1	4	1	1	1	5	1	3	5	1	2	5	3	5	3	1	1
2016-11-10 12:21:05	2016-11-10 12:21:39	2	NA	NA	NA	NA	NA	NA	NA	NA	NA	NA	NA	NA	NA	30	NA	NA	30	NA	NA	NA	NA	NA	NA	NA	NA	NA	NA	NA	NA	NA	NA	NA	NA	NA	NA	NA	NA	NA	NA	NA	NA	NA	NA	NA	NA	NA	NA
2016-11-10 12:19:40	2016-11-10 12:21:35	2	NA	NA	NA	NA	NA	NA	NA	NA	NA	NA	NA	NA	NA	30	NA	NA	30	NA	NA	NA	NA	NA	NA	NA	NA	NA	NA	NA	NA	NA	NA	NA	NA	NA	NA	NA	NA	NA	NA	NA	NA	NA	NA	NA	NA	NA	NA
2016-11-10 15:52:13	2016-11-10 16:23:25	100	1959	Male	United Kingdom of Great Britain and Northern Ireland	UK	4-5	4-5	A few times	Regularly	30-39	9-12	3-5	3	43	30	1	35	30	1	1	1	5	1	3	1	1	1	1	1	2	1	1	4	1	6	1	5	5	2	1	2	5	4	7	7	7	7	6
2016-11-10 16:06:48	2016-11-10 16:23:49	100	1979	Female	United Kingdom of Great Britain and Northern Ireland	UK	20+	6-9	A few times	Regularly	40-49	13-16	3-5	3	23	17	NA	NA	30	2	2	2	1	2	5	4	2	5	4	2	5	5	2	2	3	5	3	3	4	3	3	4	5	4	5	5	5	5	5
2016-11-10 15:58:30	2016-11-10 16:25:17	100	1991	Female	Netherlands	Other	1	2	A few times	Never	20-29	9-12	1-2	5	10	34	2	24	38	1	1	2	2	1	6	3	1	5	5	1	1	1	1	2	1	5	4	1	5	2	2	5	3	2	6	6	6	1	2
2016-11-10 12:47:57	2016-11-10 16:25:23	100	1990	Female	United States of America	USA	6-9	6-9	A few times	Regularly	30-39	13-16	3-5	3	24	0	1	42	18	2	1	4	4	2	6	2	1	2	2	1	1	2	1	2	1	2	3	3	5	4	2	5	5	4	5	5	6	2	1
2016-11-10 16:01:07	2016-11-10 16:25:24	100	1967	Female	United States of America	USA	4-5	20+	Regularly	Regularly	50-59	13-16	6-8	3	58	16	1	54	36	2	1	4	4	2	7	1	1	4	7	1	1	1	1	1	2	7	1	5	5	4	2	5	4	5	6	6	6	6	1
2016-11-10 16:04:36	2016-11-10 16:26:31	100	1982	Female	Canada	Other	2	1	Never	Never	20-29	13-16	3-5	4	20	6	2	10	45	1	1	1	4	2	6	7	1	2	5	2	2	6	1	6	1	5	1	2	4	1	3	3	1	3	6	5	5	1	3
2016-11-10 16:00:32	2016-11-10 16:28:17	100	1974	Female	United States of America	USA	20+	20+	Regularly	Regularly	30-39	13-16	6-8	3	50	13	1	49	22	2	2	2	4	2	5	2	1	1	3	1	3	3	1	3	3	6	1	5	5	3	2	4	4	5	6	6	6	5	1
2016-11-10 16:04:57	2016-11-10 16:28:29	100	1966	Male	United States of America	USA	20+	6-9	Regularly	A few times	30-39	13-16	3-5	3	18	47	1	39	42	3	1	4	2	3	3	4	1	4	2	1	6	6	1	1	1	4	4	4	5	4	1	5	5	5	7	5	7	7	7
2016-11-10 16:13:45	2016-11-10 16:29:15	100	1968	Male	Canada	Other	10-14	10-14	A few times	Regularly	50-59	17+	6-8	3	7	57	1	33	32	1	3	4	5	1	6	7	1	2	4	1	7	5	1	4	1	6	1	2	5	4	4	2	5	5	6	6	6	6	1
2016-11-10 16:15:35	2016-11-10 16:29:45	100	1993	Male	Ireland	Other	1	1	A few times	A few times	30-39	9-12	3-5	3	30	7	1	35	0	3	2	3	2	1	1	1	1	4	1	1	1	1	1	1	1	4	3	2	4	1	3	5	5	3	7	6	6	5	1
2016-11-10 16:17:59	2016-11-10 16:31:24	100	1989	Female	United States of America	USA	2	3	Regularly	Regularly	0-19	13-16	3-5	4	6	30	2	1	27	2	1	4	3	1	5	7	1	3	5	1	1	3	1	3	1	7	1	5	4	2	1	5	4	2	4	5	7	1	1
2016-11-10 15:08:02	2016-11-10 16:31:28	100	1982	Male	United States of America	USA	4-5	6-9	Regularly	Regularly	60+	13-16	3-5	3	8	30	1	25	18	2	2	4	3	4	5	7	1	4	6	1	5	6	1	4	1	5	4	5	4	5	5	5	5	5	7	7	7	7	1
2016-11-10 12:30:53	2016-11-10 12:32:46	2	NA	NA	NA	NA	NA	NA	NA	NA	NA	NA	NA	NA	NA	30	NA	NA	30	NA	NA	NA	NA	NA	NA	NA	NA	NA	NA	NA	NA	NA	NA	NA	NA	NA	NA	NA	NA	NA	NA	NA	NA	NA	NA	NA	NA	NA	NA
2016-11-10 16:20:16	2016-11-10 16:32:50	100	1988	Female	United States of America	USA	10-14	6-9	Regularly	A few times	30-39	13-16	3-5	4	8	6	NA	NA	30	2	1	4	1	1	7	2	1	1	5	1	3	3	1	1	3	4	1	2	4	5	2	5	5	5	7	7	6	6	6
2016-11-10 16:16:18	2016-11-10 16:33:06	100	1968	Female	United Kingdom of Great Britain and Northern Ireland	UK	3	4-5	Regularly	A few times	20-29	13-16	3-5	3	55	20	1	49	38	2	3	2	4	5	6	1	1	1	4	1	1	1	1	1	1	3	2	3	3	2	2	4	2	3	3	3	3	3	1
2016-11-10 12:32:15	2016-11-10 12:33:08	3	NA	NA	NA	NA	NA	NA	NA	NA	NA	NA	NA	NA	NA	30	NA	NA	30	NA	NA	NA	NA	NA	NA	NA	NA	NA	NA	NA	NA	NA	NA	NA	NA	NA	NA	NA	NA	NA	NA	NA	NA	NA	NA	NA	NA	NA	NA
2016-11-10 12:30:36	2016-11-10 12:32:52	19	1976	Male	United States of America	USA	3	6-9	NA	NA	NA	NA	NA	NA	NA	30	NA	NA	30	NA	NA	NA	NA	NA	NA	NA	NA	NA	NA	NA	NA	NA	NA	NA	NA	NA	NA	NA	NA	NA	NA	NA	NA	NA	NA	NA	NA	NA	NA
2016-11-10 12:30:43	2016-11-10 12:32:20	14	1973	Male	United States of America	USA	6-9	3	NA	NA	NA	NA	NA	NA	NA	30	NA	NA	30	NA	NA	NA	NA	NA	NA	NA	NA	NA	NA	NA	NA	NA	NA	NA	NA	NA	NA	NA	NA	NA	NA	NA	NA	NA	NA	NA	NA	NA	NA
2016-11-10 12:31:28	2016-11-10 12:33:01	3	NA	NA	NA	NA	NA	NA	NA	NA	NA	NA	NA	NA	NA	30	NA	NA	30	NA	NA	NA	NA	NA	NA	NA	NA	NA	NA	NA	NA	NA	NA	NA	NA	NA	NA	NA	NA	NA	NA	NA	NA	NA	NA	NA	NA	NA	NA
2016-11-10 12:21:45	2016-11-10 12:32:36	27	1980	Female	United States of America	USA	6-9	10-14	Regularly	Regularly	60+	9-12	3-5	3	22	15	NA	NA	30	NA	NA	NA	NA	NA	NA	NA	NA	NA	NA	NA	NA	NA	NA	NA	NA	NA	NA	NA	NA	NA	NA	NA	NA	NA	NA	NA	NA	NA	NA
2016-11-10 12:32:48	2016-11-10 12:33:34	2	NA	NA	NA	NA	NA	NA	NA	NA	NA	NA	NA	NA	NA	30	NA	NA	30	NA	NA	NA	NA	NA	NA	NA	NA	NA	NA	NA	NA	NA	NA	NA	NA	NA	NA	NA	NA	NA	NA	NA	NA	NA	NA	NA	NA	NA	NA
2016-11-10 16:15:27	2016-11-10 16:34:12	100	1977	Male	United States of America	USA	6-9	3	Regularly	Regularly	30-39	13-16	3-5	3	38	40	1	43	35	3	4	2	4	4	7	3	1	1	6	1	1	5	1	1	1	6	3	3	5	5	2	4	2	5	1	6	5	6	3
2016-11-10 16:17:14	2016-11-10 16:34:47	100	1969	Male	Canada	Other	4-5	6-9	A few times	Regularly	50-59	17+	9+	2	59	18	1	29	52	1	2	4	4	1	6	7	1	3	5	1	3	4	1	2	3	3	3	2	4	2	3	4	3	5	6	6	7	5	4
2016-11-10 16:02:21	2016-11-10 16:35:17	100	1991	Female	United States of America	USA	1	3	A few times	Regularly	20-29	17+	1-2	4	46	36	2	16	37	1	1	3	4	2	5	3	1	5	4	1	5	2	2	1	1	5	1	3	4	4	2	5	3	5	3	2	4	1	1
2016-11-10 15:54:19	2016-11-10 16:35:38	100	1993	Female	United States of America	USA	3	4-5	A few times	Regularly	30-39	9-12	1-2	3	34	38	1	48	52	1	1	4	3	2	5	6	1	1	1	1	1	1	1	1	1	4	2	5	3	5	5	4	5	5	5	5	6	2	1
2016-11-10 16:11:09	2016-11-10 16:35:41	100	1991	Male	Belgium	Other	3	3	Regularly	Regularly	50-59	13-16	3-5	2	56	38	1	26	32	1	1	1	5	5	5	4	2	2	5	1	6	1	1	6	1	7	3	2	5	4	2	4	5	4	6	6	7	6	4
2016-11-10 12:31:00	2016-11-10 12:35:40	27	1985	Male	United States of America	USA	NA	6-9	Regularly	Regularly	60+	13-16	9+	2	59	46	NA	NA	30	NA	NA	NA	NA	NA	NA	NA	NA	NA	NA	NA	NA	NA	NA	NA	NA	NA	NA	NA	NA	NA	NA	NA	NA	NA	NA	NA	NA	NA	NA
2016-11-10 15:52:50	2016-11-10 16:35:56	100	1988	Female	United States of America	USA	1	4-5	A few times	Regularly	30-39	13-16	3-5	4	11	30	1	57	50	1	5	4	2	4	7	7	1	5	5	1	5	5	1	1	5	4	1	1	5	3	1	5	3	3	7	6	6	4	5
2016-11-10 12:31:01	2016-11-10 12:35:44	14	1989	Male	United States of America	USA	1	10-14	NA	NA	NA	NA	NA	NA	NA	30	NA	NA	30	NA	NA	NA	NA	NA	NA	NA	NA	NA	NA	NA	NA	NA	NA	NA	NA	NA	NA	NA	NA	NA	NA	NA	NA	NA	NA	NA	NA	NA	NA
2016-11-10 12:31:55	2016-11-10 12:35:47	2	NA	NA	NA	NA	NA	NA	NA	NA	NA	NA	NA	NA	NA	30	NA	NA	30	NA	NA	NA	NA	NA	NA	NA	NA	NA	NA	NA	NA	NA	NA	NA	NA	NA	NA	NA	NA	NA	NA	NA	NA	NA	NA	NA	NA	NA	NA
2016-11-10 12:34:53	2016-11-10 12:36:20	2	NA	NA	NA	NA	NA	NA	NA	NA	NA	NA	NA	NA	NA	30	NA	NA	30	NA	NA	NA	NA	NA	NA	NA	NA	NA	NA	NA	NA	NA	NA	NA	NA	NA	NA	NA	NA	NA	NA	NA	NA	NA	NA	NA	NA	NA	NA
2016-11-10 16:00:18	2016-11-10 16:36:43	100	1978	Female	United States of America	USA	4-5	6-9	Never	Never	30-39	17+	1-2	4	57	12	2	22	30	1	3	3	3	2	7	6	1	4	4	1	1	2	1	4	1	6	1	5	1	5	2	1	4	5	5	6	6	4	1
2016-11-10 12:31:37	2016-11-10 12:36:51	27	1969	Male	United States of America	USA	20+	15-19	Regularly	Regularly	60+	9-12	9+	3	1	12	NA	NA	30	NA	NA	NA	NA	NA	NA	NA	NA	NA	NA	NA	NA	NA	NA	NA	NA	NA	NA	NA	NA	NA	NA	NA	NA	NA	NA	NA	NA	NA	NA
2016-11-10 12:31:56	2016-11-10 12:37:33	27	1977	Male	United States of America	USA	20+	6-9	Regularly	Regularly	60+	17+	6-8	2	54	10	NA	NA	30	NA	NA	NA	NA	NA	NA	NA	NA	NA	NA	NA	NA	NA	NA	NA	NA	NA	NA	NA	NA	NA	NA	NA	NA	NA	NA	NA	NA	NA	NA
2016-11-10 14:44:28	2016-11-10 16:37:41	100	1992	Male	United Kingdom of Great Britain and Northern Ireland	UK	3	1	Never	A few times	20-29	5-8	1-2	3	11	22	1	32	14	3	5	4	5	5	6	6	1	2	5	1	2	4	1	7	2	7	1	5	5	5	5	3	2	5	1	7	7	7	7
2016-11-10 12:33:49	2016-11-10 12:37:47	14	1995	Male	United States of America	USA	1	4-5	NA	NA	NA	NA	NA	NA	NA	30	NA	NA	30	NA	NA	NA	NA	NA	NA	NA	NA	NA	NA	NA	NA	NA	NA	NA	NA	NA	NA	NA	NA	NA	NA	NA	NA	NA	NA	NA	NA	NA	NA
2016-11-10 16:20:06	2016-11-10 16:38:24	100	1981	Male	United States of America	USA	3	3	Regularly	A few times	50-59	17+	6-8	4	23	59	2	9	30	2	2	4	1	2	6	3	2	1	1	1	1	2	1	1	1	4	1	2	3	2	2	3	2	3	3	5	6	3	3
2016-11-10 12:35:53	2016-11-10 12:38:21	19	1986	Male	United States of America	USA	3	3	NA	NA	NA	NA	NA	NA	NA	30	NA	NA	30	NA	NA	NA	NA	NA	NA	NA	NA	NA	NA	NA	NA	NA	NA	NA	NA	NA	NA	NA	NA	NA	NA	NA	NA	NA	NA	NA	NA	NA	NA
2016-11-10 12:36:03	2016-11-10 12:38:30	3	NA	NA	NA	NA	NA	NA	NA	NA	NA	NA	NA	NA	NA	30	NA	NA	30	NA	NA	NA	NA	NA	NA	NA	NA	NA	NA	NA	NA	NA	NA	NA	NA	NA	NA	NA	NA	NA	NA	NA	NA	NA	NA	NA	NA	NA	NA
2016-11-10 12:37:35	2016-11-10 12:38:27	2	NA	NA	NA	NA	NA	NA	NA	NA	NA	NA	NA	NA	NA	30	NA	NA	30	NA	NA	NA	NA	NA	NA	NA	NA	NA	NA	NA	NA	NA	NA	NA	NA	NA	NA	NA	NA	NA	NA	NA	NA	NA	NA	NA	NA	NA	NA
2016-11-10 12:36:44	2016-11-10 12:38:31	2	NA	NA	NA	NA	NA	NA	NA	NA	NA	NA	NA	NA	NA	30	NA	NA	30	NA	NA	NA	NA	NA	NA	NA	NA	NA	NA	NA	NA	NA	NA	NA	NA	NA	NA	NA	NA	NA	NA	NA	NA	NA	NA	NA	NA	NA	NA
2016-11-10 12:37:50	2016-11-10 12:38:44	2	NA	NA	NA	NA	NA	NA	NA	NA	NA	NA	NA	NA	NA	30	NA	NA	30	NA	NA	NA	NA	NA	NA	NA	NA	NA	NA	NA	NA	NA	NA	NA	NA	NA	NA	NA	NA	NA	NA	NA	NA	NA	NA	NA	NA	NA	NA
2016-11-10 12:33:20	2016-11-10 12:38:42	27	1990	Male	Colombia	Other	1	3	Regularly	A few times	20-29	17+	1-2	4	14	57	NA	NA	30	NA	NA	NA	NA	NA	NA	NA	NA	NA	NA	NA	NA	NA	NA	NA	NA	NA	NA	NA	NA	NA	NA	NA	NA	NA	NA	NA	NA	NA	NA
2016-11-10 16:14:45	2016-11-10 16:39:10	100	1983	Male	United States of America	USA	4-5	4-5	Regularly	Regularly	50-59	17+	1-2	2	58	58	1	29	53	1	2	1	2	1	6	4	5	3	6	7	2	4	5	1	1	2	1	4	5	3	5	3	5	5	6	7	7	4	6
2016-11-10 16:20:05	2016-11-10 16:39:11	100	1987	Female	United States of America	USA	6-9	6-9	Regularly	Regularly	30-39	9-12	1-2	3	27	35	1	42	6	4	3	4	4	3	3	4	1	5	3	1	1	2	1	4	4	4	3	4	4	4	3	4	4	4	5	5	6	5	5
2016-11-10 16:12:03	2016-11-10 16:39:15	100	1979	Female	United States of America	USA	2	10-14	A few times	A few times	20-29	13-16	1-2	5	24	44	2	34	16	1	2	1	2	1	6	1	1	1	6	1	1	1	1	1	1	3	3	1	4	2	2	4	2	2	7	7	5	5	1
2016-11-10 12:32:31	2016-11-10 12:38:55	27	1983	Male	Norway	Other	NA	10-14	Regularly	Regularly	40-49	17+	3-5	3	12	2	NA	NA	30	NA	NA	NA	NA	NA	NA	NA	NA	NA	NA	NA	NA	NA	NA	NA	NA	NA	NA	NA	NA	NA	NA	NA	NA	NA	NA	NA	NA	NA	NA
2016-11-10 12:35:25	2016-11-10 12:39:25	27	1976	Female	United States of America	USA	6-9	10-14	Regularly	Regularly	50-59	17+	0	3	16	23	NA	NA	30	NA	NA	NA	NA	NA	NA	NA	NA	NA	NA	NA	NA	NA	NA	NA	NA	NA	NA	NA	NA	NA	NA	NA	NA	NA	NA	NA	NA	NA	NA
2016-11-10 15:56:39	2016-11-10 16:39:41	100	1975	Male	United States of America	USA	2	3	Regularly	Never	30-39	13-16	3-5	3	47	42	1	49	48	2	2	2	2	2	5	7	1	1	2	1	4	4	1	1	1	5	1	3	5	3	3	3	4	4	5	5	7	2	2
2016-11-10 12:34:09	2016-11-10 12:39:47	27	1978	Female	United States of America	USA	6-9	6-9	A few times	Regularly	30-39	9-12	3-5	4	0	22	NA	NA	30	NA	NA	NA	NA	NA	NA	NA	NA	NA	NA	NA	NA	NA	NA	NA	NA	NA	NA	NA	NA	NA	NA	NA	NA	NA	NA	NA	NA	NA	NA
2016-11-10 12:36:53	2016-11-10 12:40:11	14	1988	Female	United States of America	USA	4-5	6-9	NA	NA	NA	NA	NA	NA	NA	30	NA	NA	30	NA	NA	NA	NA	NA	NA	NA	NA	NA	NA	NA	NA	NA	NA	NA	NA	NA	NA	NA	NA	NA	NA	NA	NA	NA	NA	NA	NA	NA	NA
2016-11-10 12:39:30	2016-11-10 12:40:03	2	NA	NA	NA	NA	NA	NA	NA	NA	NA	NA	NA	NA	NA	30	NA	NA	30	NA	NA	NA	NA	NA	NA	NA	NA	NA	NA	NA	NA	NA	NA	NA	NA	NA	NA	NA	NA	NA	NA	NA	NA	NA	NA	NA	NA	NA	NA
2016-11-10 16:19:16	2016-11-10 16:40:46	100	1962	Male	United States of America	USA	10-14	6-9	Regularly	A few times	40-49	17+	3-5	4	1	33	1	56	18	4	4	4	4	4	5	1	1	2	3	1	1	1	1	2	3	4	3	4	3	4	3	3	4	4	6	6	6	4	5
2016-11-10 16:20:50	2016-11-10 16:40:49	100	1980	Female	United States of America	USA	4-5	6-9	A few times	A few times	20-29	9-12	1-2	4	13	30	2	6	0	3	2	3	4	2	4	1	1	2	2	1	2	5	1	1	1	3	3	3	4	2	2	4	4	3	5	5	5	5	4
2016-11-10 12:34:57	2016-11-10 12:41:12	27	1975	Male	United States of America	USA	3	6-9	Regularly	Regularly	20-29	9-12	3-5	4	20	7	NA	NA	30	NA	NA	NA	NA	NA	NA	NA	NA	NA	NA	NA	NA	NA	NA	NA	NA	NA	NA	NA	NA	NA	NA	NA	NA	NA	NA	NA	NA	NA	NA
2016-11-10 12:35:31	2016-11-10 12:41:25	19	1953	Female	United States of America	USA	1	10-14	NA	NA	NA	NA	NA	NA	NA	30	NA	NA	30	NA	NA	NA	NA	NA	NA	NA	NA	NA	NA	NA	NA	NA	NA	NA	NA	NA	NA	NA	NA	NA	NA	NA	NA	NA	NA	NA	NA	NA	NA
2016-11-10 12:33:32	2016-11-10 12:41:38	27	1976	Male	United States of America	USA	4-5	10-14	A few times	A few times	40-49	9-12	3-5	3	56	0	NA	NA	30	NA	NA	NA	NA	NA	NA	NA	NA	NA	NA	NA	NA	NA	NA	NA	NA	NA	NA	NA	NA	NA	NA	NA	NA	NA	NA	NA	NA	NA	NA
2016-11-10 12:32:21	2016-11-10 12:41:41	27	1974	Female	United States of America	USA	1	3	A few times	A few times	20-29	5-8	1-2	4	55	30	NA	NA	30	NA	NA	NA	NA	NA	NA	NA	NA	NA	NA	NA	NA	NA	NA	NA	NA	NA	NA	NA	NA	NA	NA	NA	NA	NA	NA	NA	NA	NA	NA
2016-11-10 16:28:47	2016-11-10 16:41:56	100	1977	Male	United Kingdom of Great Britain and Northern Ireland	UK	6-9	4-5	Never	Regularly	20-29	5-8	1-2	4	26	31	NA	NA	30	1	2	1	5	1	7	7	1	1	1	1	1	1	1	1	1	1	1	5	5	3	3	5	3	2	7	7	7	7	4
2016-11-10 12:34:19	2016-11-10 12:42:22	84	1969	Male	United States of America	USA	4-5	6-9	Regularly	Regularly	40-49	17+	3-5	4	40	30	NA	NA	30	NA	NA	NA	NA	NA	NA	NA	NA	NA	NA	NA	NA	NA	NA	NA	NA	NA	NA	NA	NA	NA	NA	NA	NA	NA	NA	NA	NA	NA	NA
2016-11-10 12:38:46	2016-11-10 12:42:37	27	1984	Female	United States of America	USA	2	4-5	Regularly	A few times	20-29	13-16	1-2	5	29	30	NA	NA	30	NA	NA	NA	NA	NA	NA	NA	NA	NA	NA	NA	NA	NA	NA	NA	NA	NA	NA	NA	NA	NA	NA	NA	NA	NA	NA	NA	NA	NA	NA
2016-11-10 12:36:50	2016-11-10 12:42:19	27	1992	Female	United States of America	USA	2	4-5	Never	Never	20-29	13-16	1-2	5	34	22	NA	NA	30	NA	NA	NA	NA	NA	NA	NA	NA	NA	NA	NA	NA	NA	NA	NA	NA	NA	NA	NA	NA	NA	NA	NA	NA	NA	NA	NA	NA	NA	NA
2016-11-10 12:37:38	2016-11-10 12:42:48	84	1992	Female	United States of America	USA	1	1	A few times	Never	30-39	17+	0	5	30	0	NA	NA	30	NA	NA	NA	NA	NA	NA	NA	NA	NA	NA	NA	NA	NA	NA	NA	NA	NA	NA	NA	NA	NA	NA	NA	NA	NA	NA	NA	NA	NA	NA
2016-11-10 12:33:09	2016-11-10 12:42:30	27	1986	Female	United States of America	USA	2	6-9	Regularly	Regularly	30-39	17+	3-5	3	57	3	NA	NA	30	NA	NA	NA	NA	NA	NA	NA	NA	NA	NA	NA	NA	NA	NA	NA	NA	NA	NA	NA	NA	NA	NA	NA	NA	NA	NA	NA	NA	NA	NA
2016-11-10 12:39:43	2016-11-10 12:43:06	14	1985	Female	United States of America	USA	2	4-5	NA	NA	NA	NA	NA	NA	NA	30	NA	NA	30	NA	NA	NA	NA	NA	NA	NA	NA	NA	NA	NA	NA	NA	NA	NA	NA	NA	NA	NA	NA	NA	NA	NA	NA	NA	NA	NA	NA	NA	NA
2016-11-10 12:41:40	2016-11-10 12:43:00	3	NA	NA	NA	NA	NA	NA	NA	NA	NA	NA	NA	NA	NA	30	NA	NA	30	NA	NA	NA	NA	NA	NA	NA	NA	NA	NA	NA	NA	NA	NA	NA	NA	NA	NA	NA	NA	NA	NA	NA	NA	NA	NA	NA	NA	NA	NA
2016-11-10 12:31:31	2016-11-10 12:43:09	84	1977	Male	Brazil	Other	10-14	6-9	A few times	Regularly	50-59	13-16	3-5	3	8	9	1	34	20	NA	NA	NA	NA	NA	NA	NA	NA	NA	NA	NA	NA	NA	NA	NA	NA	NA	NA	NA	NA	NA	NA	NA	NA	NA	NA	NA	NA	NA	NA
2016-11-10 12:38:08	2016-11-10 12:42:54	27	1972	Female	Ireland	Other	2	2	A few times	A few times	40-49	13-16	3-5	4	20	59	NA	NA	30	NA	NA	NA	NA	NA	NA	NA	NA	NA	NA	NA	NA	NA	NA	NA	NA	NA	NA	NA	NA	NA	NA	NA	NA	NA	NA	NA	NA	NA	NA
2016-11-10 12:41:03	2016-11-10 12:43:22	3	NA	NA	NA	NA	NA	NA	NA	NA	NA	NA	NA	NA	NA	30	NA	NA	30	NA	NA	NA	NA	NA	NA	NA	NA	NA	NA	NA	NA	NA	NA	NA	NA	NA	NA	NA	NA	NA	NA	NA	NA	NA	NA	NA	NA	NA	NA
2016-11-10 12:39:11	2016-11-10 12:43:42	27	1989	Female	United States of America	USA	6-9	4-5	Regularly	Regularly	40-49	9-12	3-5	3	41	30	NA	NA	30	NA	NA	NA	NA	NA	NA	NA	NA	NA	NA	NA	NA	NA	NA	NA	NA	NA	NA	NA	NA	NA	NA	NA	NA	NA	NA	NA	NA	NA	NA
2016-11-10 16:05:38	2016-11-10 16:43:52	100	1965	Male	United States of America	USA	6-9	10-14	A few times	Regularly	20-29	13-16	3-5	5	33	31	2	42	57	2	3	4	4	3	NA	4	1	1	5	1	1	4	1	2	1	6	3	3	5	2	1	5	5	4	5	6	5	5	5
2016-11-10 14:10:19	2016-11-10 16:43:59	100	1987	Male	United States of America	USA	3	10-14	Regularly	Regularly	30-39	9-12	1-2	3	16	24	1	32	6	2	2	4	2	4	6	7	1	4	5	1	2	7	1	2	1	4	4	3	5	5	2	4	5	5	7	7	7	6	6
2016-11-10 12:41:30	2016-11-10 12:43:49	19	1976	Female	United States of America	USA	6-9	4-5	NA	NA	NA	NA	NA	NA	NA	30	NA	NA	30	NA	NA	NA	NA	NA	NA	NA	NA	NA	NA	NA	NA	NA	NA	NA	NA	NA	NA	NA	NA	NA	NA	NA	NA	NA	NA	NA	NA	NA	NA
2016-11-10 12:39:17	2016-11-10 12:44:00	84	1984	Female	United States of America	USA	2	10-14	A few times	Never	20-29	13-16	1-2	4	50	30	NA	NA	30	NA	NA	NA	NA	NA	NA	NA	NA	NA	NA	NA	NA	NA	NA	NA	NA	NA	NA	NA	NA	NA	NA	NA	NA	NA	NA	NA	NA	NA	NA
2016-11-10 16:43:49	2016-11-10 16:44:13	100	NA	NA	NA	NA	NA	NA	NA	NA	NA	NA	NA	NA	NA	30	NA	NA	30	NA	NA	NA	NA	NA	NA	NA	NA	NA	NA	NA	NA	NA	NA	NA	NA	NA	NA	NA	NA	NA	NA	NA	NA	NA	NA	NA	NA	NA	NA
2016-11-10 12:37:16	2016-11-10 12:44:11	27	1972	Male	United States of America	USA	1	2	A few times	A few times	30-39	17+	3-5	5	26	4	NA	NA	30	NA	NA	NA	NA	NA	NA	NA	NA	NA	NA	NA	NA	NA	NA	NA	NA	NA	NA	NA	NA	NA	NA	NA	NA	NA	NA	NA	NA	NA	NA
2016-11-10 12:31:29	2016-11-10 12:44:17	97	1973	Female	United States of America	USA	4-5	15-19	Regularly	Never	20-29	9-12	1-2	5	54	30	2	31	30	4	2	2	5	2	7	7	1	2	6	1	5	7	1	NA	7	5	2	2	3	2	2	4	1	2	1	1	1	1	1
2016-11-10 12:41:40	2016-11-10 12:44:43	14	1976	Male	United States of America	USA	4-5	20+	NA	NA	NA	NA	NA	NA	NA	30	NA	NA	30	NA	NA	NA	NA	NA	NA	NA	NA	NA	NA	NA	NA	NA	NA	NA	NA	NA	NA	NA	NA	NA	NA	NA	NA	NA	NA	NA	NA	NA	NA
2016-11-10 12:43:46	2016-11-10 12:44:40	2	NA	NA	NA	NA	NA	NA	NA	NA	NA	NA	NA	NA	NA	30	NA	NA	30	NA	NA	NA	NA	NA	NA	NA	NA	NA	NA	NA	NA	NA	NA	NA	NA	NA	NA	NA	NA	NA	NA	NA	NA	NA	NA	NA	NA	NA	NA
2016-11-10 12:41:21	2016-11-10 12:44:57	27	1994	Female	United States of America	USA	3	4-5	Regularly	Regularly	40-49	13-16	6-8	3	30	51	NA	NA	30	NA	NA	NA	NA	NA	NA	NA	NA	NA	NA	NA	NA	NA	NA	NA	NA	NA	NA	NA	NA	NA	NA	NA	NA	NA	NA	NA	NA	NA	NA
2016-11-10 12:41:16	2016-11-10 12:45:07	14	1971	Female	United States of America	USA	20+	6-9	NA	NA	NA	NA	NA	NA	NA	30	NA	NA	30	NA	NA	NA	NA	NA	NA	NA	NA	NA	NA	NA	NA	NA	NA	NA	NA	NA	NA	NA	NA	NA	NA	NA	NA	NA	NA	NA	NA	NA	NA
2016-11-10 16:13:40	2016-11-10 16:45:15	100	1968	Male	United States of America	USA	2	2	A few times	A few times	50-59	13-16	3-5	3	54	12	1	48	38	3	2	4	4	2	7	6	1	1	6	1	5	7	1	2	1	7	3	5	4	4	1	5	5	5	6	6	6	7	1
2016-11-10 12:33:48	2016-11-10 12:44:52	27	1988	Male	United States of America	USA	10-14	10-14	A few times	A few times	60+	9-12	1-2	3	0	57	NA	NA	30	NA	NA	NA	NA	NA	NA	NA	NA	NA	NA	NA	NA	NA	NA	NA	NA	NA	NA	NA	NA	NA	NA	NA	NA	NA	NA	NA	NA	NA	NA
2016-11-10 16:29:52	2016-11-10 16:45:53	100	1978	Male	United States of America	USA	1	6-9	A few times	Regularly	50-59	17+	6-8	3	28	34	1	41	41	4	1	5	5	5	5	2	1	1	2	1	2	3	1	1	2	3	5	3	4	2	1	5	3	5	5	7	5	5	6
2016-11-10 12:35:13	2016-11-10 12:45:58	97	1994	Female	United States of America	USA	1	6-9	A few times	Regularly	40-49	17+	3-5	3	53	11	1	53	44	1	1	4	3	5	5	3	1	2	6	1	5	4	1	1	1	4	2	2	3	2	1	2	2	1	6	4	5	NA	1
2016-11-10 12:35:33	2016-11-10 12:46:07	14	1986	Male	United States of America	USA	2	6-9	NA	NA	NA	NA	NA	NA	NA	30	NA	NA	30	NA	NA	NA	NA	NA	NA	NA	NA	NA	NA	NA	NA	NA	NA	NA	NA	NA	NA	NA	NA	NA	NA	NA	NA	NA	NA	NA	NA	NA	NA
2016-11-10 12:34:58	2016-11-10 12:46:12	97	1982	Female	United States of America	USA	4-5	10-14	Regularly	Regularly	30-39	13-16	3-5	4	4	6	1	58	8	1	2	3	5	3	6	2	1	1	5	1	1	2	1	1	1	7	3	2	3	3	2	3	3	5	5	6	6	5	1
2016-11-10 12:38:54	2016-11-10 12:46:30	27	1967	Male	United States of America	USA	3	4-5	Never	A few times	30-39	13-16	3-5	3	43	53	NA	NA	30	NA	NA	NA	NA	NA	NA	NA	NA	NA	NA	NA	NA	NA	NA	NA	NA	NA	NA	NA	NA	NA	NA	NA	NA	NA	NA	NA	NA	NA	NA
2016-11-10 12:36:49	2016-11-10 12:46:25	97	1979	Female	United States of America	USA	4-5	4-5	Regularly	Regularly	40-49	17+	6-8	3	17	20	1	37	30	2	2	3	3	2	6	2	1	2	3	1	2	3	1	1	1	4	4	3	4	3	2	4	4	3	6	6	6	6	5
2016-11-10 16:21:06	2016-11-10 16:46:46	100	1977	Female	United States of America	USA	10-14	10-14	Regularly	Regularly	30-39	13-16	3-5	3	31	34	1	45	37	2	1	4	4	4	7	7	1	6	1	1	1	5	2	3	5	5	2	1	4	2	2	2	1	4	6	6	2	2	1
2016-11-10 12:43:45	2016-11-10 12:46:29	14	1983	Female	United States of America	USA	1	10-14	NA	NA	NA	NA	NA	NA	NA	30	NA	NA	30	NA	NA	NA	NA	NA	NA	NA	NA	NA	NA	NA	NA	NA	NA	NA	NA	NA	NA	NA	NA	NA	NA	NA	NA	NA	NA	NA	NA	NA	NA
2016-11-10 12:42:44	2016-11-10 12:46:38	27	1991	Male	United States of America	USA	10-14	6-9	Regularly	Regularly	50-59	13-16	3-5	3	4	8	NA	NA	30	NA	NA	NA	NA	NA	NA	NA	NA	NA	NA	NA	NA	NA	NA	NA	NA	NA	NA	NA	NA	NA	NA	NA	NA	NA	NA	NA	NA	NA	NA
2016-11-10 12:38:26	2016-11-10 12:46:52	97	1969	Female	United States of America	USA	20+	6-9	A few times	A few times	60+	9-12	3-5	3	44	45	NA	NA	30	4	4	4	4	2	4	4	1	1	3	1	3	4	1	1	4	5	1	2	4	2	2	4	4	2	3	6	6	3	2
2016-11-10 12:40:40	2016-11-10 12:47:30	27	1968	Male	United States of America	USA	6-9	6-9	Regularly	Regularly	50-59	5-8	0	3	29	14	NA	NA	30	NA	NA	NA	NA	NA	NA	NA	NA	NA	NA	NA	NA	NA	NA	NA	NA	NA	NA	NA	NA	NA	NA	NA	NA	NA	NA	NA	NA	NA	NA
2016-11-10 13:14:53	2016-11-10 16:47:41	100	1978	Female	United States of America	USA	3	NA	A few times	Regularly	40-49	17+	6-8	3	33	10	NA	NA	30	1	1	1	4	1	4	1	1	1	4	1	1	1	1	1	1	3	1	3	4	4	1	5	4	3	7	7	7	4	1
2016-11-10 16:32:34	2016-11-10 16:47:48	100	1989	Female	United States of America	USA	2	3	A few times	A few times	30-39	13-16	3-5	4	22	30	2	7	41	2	2	2	3	2	7	6	1	4	1	1	1	3	1	3	1	5	1	3	4	3	2	5	5	4	6	6	7	5	5
2016-11-10 12:47:01	2016-11-10 12:47:53	3	NA	NA	NA	NA	NA	NA	NA	NA	NA	NA	NA	NA	NA	30	NA	NA	30	NA	NA	NA	NA	NA	NA	NA	NA	NA	NA	NA	NA	NA	NA	NA	NA	NA	NA	NA	NA	NA	NA	NA	NA	NA	NA	NA	NA	NA	NA
2016-11-10 12:34:29	2016-11-10 12:47:38	27	1987	Male	Ireland	Other	1	3	Regularly	Regularly	30-39	5-8	3-5	3	49	30	NA	NA	30	NA	NA	NA	NA	NA	NA	NA	NA	NA	NA	NA	NA	NA	NA	NA	NA	NA	NA	NA	NA	NA	NA	NA	NA	NA	NA	NA	NA	NA	NA
2016-11-10 12:40:37	2016-11-10 12:47:20	27	1981	Male	United States of America	USA	2	2	A few times	A few times	30-39	13-16	3-5	3	15	52	NA	NA	30	NA	NA	NA	NA	NA	NA	NA	NA	NA	NA	NA	NA	NA	NA	NA	NA	NA	NA	NA	NA	NA	NA	NA	NA	NA	NA	NA	NA	NA	NA
2016-11-10 12:46:59	2016-11-10 12:47:48	2	NA	NA	NA	NA	NA	NA	NA	NA	NA	NA	NA	NA	NA	30	NA	NA	30	NA	NA	NA	NA	NA	NA	NA	NA	NA	NA	NA	NA	NA	NA	NA	NA	NA	NA	NA	NA	NA	NA	NA	NA	NA	NA	NA	NA	NA	NA
2016-11-10 12:44:18	2016-11-10 12:48:23	84	1991	Female	United States of America	USA	2	2	A few times	A few times	20-29	17+	1-2	5	14	15	NA	NA	30	NA	NA	NA	NA	NA	NA	NA	NA	NA	NA	NA	NA	NA	NA	NA	NA	NA	NA	NA	NA	NA	NA	NA	NA	NA	NA	NA	NA	NA	NA
2016-11-10 12:39:38	2016-11-10 12:48:23	27	1981	Female	United States of America	USA	2	6-9	Never	A few times	20-29	13-16	1-2	5	8	16	NA	NA	30	NA	NA	NA	NA	NA	NA	NA	NA	NA	NA	NA	NA	NA	NA	NA	NA	NA	NA	NA	NA	NA	NA	NA	NA	NA	NA	NA	NA	NA	NA
2016-11-10 12:46:28	2016-11-10 12:48:13	2	NA	NA	NA	NA	NA	NA	NA	NA	NA	NA	NA	NA	NA	30	NA	NA	30	NA	NA	NA	NA	NA	NA	NA	NA	NA	NA	NA	NA	NA	NA	NA	NA	NA	NA	NA	NA	NA	NA	NA	NA	NA	NA	NA	NA	NA	NA
2016-11-10 12:37:23	2016-11-10 12:48:35	97	1984	Male	Ireland	Other	1	1	Regularly	A few times	30-39	13-16	3-5	3	29	3	1	43	30	1	5	1	5	1	4	6	1	7	4	1	3	1	1	6	1	1	1	5	5	3	3	3	5	5	4	6	4	1	1
2016-11-10 12:41:17	2016-11-10 12:48:31	27	1969	Male	United States of America	USA	6-9	4-5	Regularly	A few times	30-39	9-12	3-5	3	10	22	NA	NA	30	NA	NA	NA	NA	NA	NA	NA	NA	NA	NA	NA	NA	NA	NA	NA	NA	NA	NA	NA	NA	NA	NA	NA	NA	NA	NA	NA	NA	NA	NA
2016-11-10 16:48:07	2016-11-10 16:49:00	100	NA	NA	NA	NA	NA	NA	NA	NA	NA	NA	NA	NA	NA	30	NA	NA	30	NA	NA	NA	NA	NA	NA	NA	NA	NA	NA	NA	NA	NA	NA	NA	NA	NA	NA	NA	NA	NA	NA	NA	NA	NA	NA	NA	NA	NA	NA
2016-11-10 12:42:59	2016-11-10 12:48:49	27	1981	Female	United States of America	USA	6-9	15-19	Regularly	Regularly	30-39	17+	3-5	4	3	22	NA	NA	30	NA	NA	NA	NA	NA	NA	NA	NA	NA	NA	NA	NA	NA	NA	NA	NA	NA	NA	NA	NA	NA	NA	NA	NA	NA	NA	NA	NA	NA	NA
2016-11-10 12:45:40	2016-11-10 12:48:57	19	1980	Male	United States of America	USA	2	3	NA	NA	NA	NA	NA	NA	NA	30	NA	NA	30	NA	NA	NA	NA	NA	NA	NA	NA	NA	NA	NA	NA	NA	NA	NA	NA	NA	NA	NA	NA	NA	NA	NA	NA	NA	NA	NA	NA	NA	NA
2016-11-10 11:44:27	2016-11-10 12:49:15	97	1992	Male	United States of America	USA	1	4-5	Never	A few times	20-29	13-16	1-2	4	33	3	1	43	2	2	1	4	4	2	6	7	2	6	2	2	2	7	2	1	1	5	4	4	3	4	3	3	3	5	5	5	6	6	7
2016-11-10 16:32:29	2016-11-10 16:49:24	100	1981	Female	United States of America	USA	6-9	6-9	Regularly	Regularly	40-49	13-16	0	NA	NA	30	1	57	38	1	5	1	5	1	6	6	1	5	2	1	1	2	1	1	1	4	4	1	5	4	2	5	5	4	5	5	6	3	3
2016-11-10 12:40:56	2016-11-10 12:49:29	27	1990	Female	United States of America	USA	1	3	Regularly	A few times	20-29	13-16	1-2	5	0	46	NA	NA	30	NA	NA	NA	NA	NA	NA	NA	NA	NA	NA	NA	NA	NA	NA	NA	NA	NA	NA	NA	NA	NA	NA	NA	NA	NA	NA	NA	NA	NA	NA
2016-11-10 12:48:19	2016-11-10 12:49:53	3	NA	NA	NA	NA	NA	NA	NA	NA	NA	NA	NA	NA	NA	30	NA	NA	30	NA	NA	NA	NA	NA	NA	NA	NA	NA	NA	NA	NA	NA	NA	NA	NA	NA	NA	NA	NA	NA	NA	NA	NA	NA	NA	NA	NA	NA	NA
2016-11-10 12:47:08	2016-11-10 12:50:00	14	1984	Female	Ireland	Other	1	1	NA	NA	NA	NA	NA	NA	NA	30	NA	NA	30	NA	NA	NA	NA	NA	NA	NA	NA	NA	NA	NA	NA	NA	NA	NA	NA	NA	NA	NA	NA	NA	NA	NA	NA	NA	NA	NA	NA	NA	NA
2016-11-10 12:43:47	2016-11-10 12:50:29	27	1982	Male	United States of America	USA	6-9	4-5	A few times	A few times	20-29	5-8	1-2	4	9	0	NA	NA	30	NA	NA	NA	NA	NA	NA	NA	NA	NA	NA	NA	NA	NA	NA	NA	NA	NA	NA	NA	NA	NA	NA	NA	NA	NA	NA	NA	NA	NA	NA
2016-11-10 16:33:17	2016-11-10 16:50:32	100	1982	Female	United States of America	USA	20+	6-9	Regularly	Regularly	40-49	13-16	3-5	3	58	0	1	56	0	3	3	5	5	4	7	7	1	5	6	1	1	4	1	2	1	7	1	2	4	2	2	4	5	3	7	7	7	6	1
2016-11-10 12:40:54	2016-11-10 12:50:42	84	1987	Male	United States of America	USA	1	4-5	Regularly	Regularly	40-49	17+	0	3	44	35	NA	NA	30	NA	NA	NA	NA	NA	NA	NA	NA	NA	NA	NA	NA	NA	NA	NA	NA	NA	NA	NA	NA	NA	NA	NA	NA	NA	NA	NA	NA	NA	NA
2016-11-10 16:49:21	2016-11-10 16:51:19	100	NA	NA	NA	NA	NA	NA	NA	NA	NA	NA	NA	NA	NA	30	NA	NA	30	NA	NA	NA	NA	NA	NA	NA	NA	NA	NA	NA	NA	NA	NA	NA	NA	NA	NA	NA	NA	NA	NA	NA	NA	NA	NA	NA	NA	NA	NA
2016-11-10 16:34:24	2016-11-10 16:51:39	100	1950	Female	United States of America	USA	1	2	Never	Never	30-39	17+	3-5	5	42	23	NA	NA	30	1	5	NA	4	5	6	1	1	1	1	1	1	1	1	1	1	5	1	3	3	5	1	4	1	4	6	6	6	6	1
2016-11-10 12:51:24	2016-11-10 12:51:52	3	NA	NA	NA	NA	NA	NA	NA	NA	NA	NA	NA	NA	NA	30	NA	NA	30	NA	NA	NA	NA	NA	NA	NA	NA	NA	NA	NA	NA	NA	NA	NA	NA	NA	NA	NA	NA	NA	NA	NA	NA	NA	NA	NA	NA	NA	NA
2016-11-10 12:50:29	2016-11-10 12:52:20	2	NA	NA	NA	NA	NA	NA	NA	NA	NA	NA	NA	NA	NA	30	NA	NA	30	NA	NA	NA	NA	NA	NA	NA	NA	NA	NA	NA	NA	NA	NA	NA	NA	NA	NA	NA	NA	NA	NA	NA	NA	NA	NA	NA	NA	NA	NA
2016-11-10 12:48:33	2016-11-10 12:52:26	19	1982	Female	United States of America	USA	4-5	6-9	NA	NA	NA	NA	NA	NA	NA	30	NA	NA	30	NA	NA	NA	NA	NA	NA	NA	NA	NA	NA	NA	NA	NA	NA	NA	NA	NA	NA	NA	NA	NA	NA	NA	NA	NA	NA	NA	NA	NA	NA
2016-11-10 12:42:18	2016-11-10 12:52:19	27	1979	Male	United Kingdom of Great Britain and Northern Ireland	UK	2	3	Regularly	Regularly	30-39	13-16	6-8	3	38	26	NA	NA	30	NA	NA	NA	NA	NA	NA	NA	NA	NA	NA	NA	NA	NA	NA	NA	NA	NA	NA	NA	NA	NA	NA	NA	NA	NA	NA	NA	NA	NA	NA
2016-11-10 16:33:48	2016-11-10 16:52:47	100	1977	Female	Ireland	Other	6-9	10-14	A few times	Regularly	40-49	17+	6-8	3	10	56	1	33	2	4	4	5	5	3	6	6	1	1	3	1	4	2	1	1	1	5	2	3	4	4	2	3	5	4	6	6	6	6	4
2016-11-10 12:40:39	2016-11-10 12:52:52	97	1988	Female	United States of America	USA	4-5	6-9	Regularly	Never	30-39	13-16	3-5	4	5	13	1	58	22	2	2	2	2	2	5	1	1	7	2	1	4	1	1	7	1	2	4	4	4	2	2	4	4	4	6	6	6	6	6
2016-11-10 12:42:54	2016-11-10 12:52:47	84	1987	Male	United Kingdom of Great Britain and Northern Ireland	UK	3	3	Never	Regularly	30-39	9-12	1-2	3	40	34	NA	NA	30	NA	NA	NA	NA	NA	NA	NA	NA	NA	NA	NA	NA	NA	NA	NA	NA	NA	NA	NA	NA	NA	NA	NA	NA	NA	NA	NA	NA	NA	NA
2016-11-10 16:34:44	2016-11-10 16:52:59	100	1971	Female	United States of America	USA	4-5	6-9	Regularly	Regularly	30-39	13-16	3-5	3	54	17	1	51	25	4	4	5	5	4	6	5	1	5	3	1	6	2	1	1	1	4	3	2	4	5	4	3	5	5	6	6	7	4	1
2016-11-10 12:51:39	2016-11-10 12:52:32	3	NA	NA	NA	NA	NA	NA	NA	NA	NA	NA	NA	NA	NA	30	NA	NA	30	NA	NA	NA	NA	NA	NA	NA	NA	NA	NA	NA	NA	NA	NA	NA	NA	NA	NA	NA	NA	NA	NA	NA	NA	NA	NA	NA	NA	NA	NA
2016-11-10 16:37:45	2016-11-10 16:53:04	100	1973	Male	United States of America	USA	20+	10-14	Regularly	Regularly	60+	9-12	3-5	2	56	29	1	24	57	4	3	5	5	4	6	7	1	4	3	2	6	5	2	1	5	2	4	5	5	5	5	5	4	5	7	7	7	6	5
2016-11-10 12:48:57	2016-11-10 12:53:06	27	1971	Female	United States of America	USA	6-9	3	Regularly	A few times	30-39	9-12	3-5	4	55	0	NA	NA	30	NA	NA	NA	NA	NA	NA	NA	NA	NA	NA	NA	NA	NA	NA	NA	NA	NA	NA	NA	NA	NA	NA	NA	NA	NA	NA	NA	NA	NA	NA
2016-11-10 12:31:55	2016-11-10 12:53:20	97	1980	Female	United States of America	USA	20+	10-14	Regularly	Regularly	30-39	13-16	3-5	3	40	53	1	48	58	3	3	4	3	3	5	5	1	3	3	1	2	4	1	1	1	5	1	5	5	4	1	5	5	5	7	7	7	4	5
2016-11-10 12:41:57	2016-11-10 12:53:06	84	1981	Female	United States of America	USA	6-9	6-9	Never	Never	40-49	9-12	3-5	4	12	30	NA	NA	30	NA	NA	NA	NA	NA	NA	NA	NA	NA	NA	NA	NA	NA	NA	NA	NA	NA	NA	NA	NA	NA	NA	NA	NA	NA	NA	NA	NA	NA	NA
2016-11-10 12:47:53	2016-11-10 12:53:10	27	1985	Female	United States of America	USA	4-5	6-9	Regularly	Regularly	60+	17+	0	3	31	19	NA	NA	30	NA	NA	NA	NA	NA	NA	NA	NA	NA	NA	NA	NA	NA	NA	NA	NA	NA	NA	NA	NA	NA	NA	NA	NA	NA	NA	NA	NA	NA	NA
2016-11-10 12:50:48	2016-11-10 12:53:47	14	1992	Male	United States of America	USA	1	1	NA	NA	NA	NA	NA	NA	NA	30	NA	NA	30	NA	NA	NA	NA	NA	NA	NA	NA	NA	NA	NA	NA	NA	NA	NA	NA	NA	NA	NA	NA	NA	NA	NA	NA	NA	NA	NA	NA	NA	NA
2016-11-10 12:47:13	2016-11-10 12:54:03	84	1965	Female	United States of America	USA	20+	10-14	A few times	A few times	60+	17+	9+	4	7	30	NA	NA	30	NA	NA	NA	NA	NA	NA	NA	NA	NA	NA	NA	NA	NA	NA	NA	NA	NA	NA	NA	NA	NA	NA	NA	NA	NA	NA	NA	NA	NA	NA
2016-11-10 12:32:39	2016-11-10 12:54:11	92	1980	Female	United Kingdom of Great Britain and Northern Ireland	UK	2	3	A few times	A few times	0-19	9-12	0	5	10	30	NA	NA	30	2	2	3	4	1	7	4	1	1	6	1	1	1	1	3	2	5	1	4	3	4	2	4	3	4	5	5	5	2	1
2016-11-10 12:50:18	2016-11-10 12:54:49	27	1976	Female	United States of America	USA	2	3	Regularly	Regularly	30-39	13-16	6-8	4	32	26	NA	NA	30	NA	NA	NA	NA	NA	NA	NA	NA	NA	NA	NA	NA	NA	NA	NA	NA	NA	NA	NA	NA	NA	NA	NA	NA	NA	NA	NA	NA	NA	NA
2016-11-10 16:47:26	2016-11-10 16:55:05	100	1960	Male	United States of America	USA	1	2	Regularly	A few times	60+	17+	9+	4	51	30	NA	NA	30	4	NA	4	NA	4	7	7	1	6	7	1	7	7	1	3	1	7	NA	NA	5	NA	NA	NA	5	NA	NA	NA	NA	NA	NA
2016-11-10 12:54:31	2016-11-10 12:55:42	2	NA	NA	NA	NA	NA	NA	NA	NA	NA	NA	NA	NA	NA	30	NA	NA	30	NA	NA	NA	NA	NA	NA	NA	NA	NA	NA	NA	NA	NA	NA	NA	NA	NA	NA	NA	NA	NA	NA	NA	NA	NA	NA	NA	NA	NA	NA
2016-11-10 12:52:58	2016-11-10 12:56:09	19	1995	Female	United States of America	USA	2	2	NA	NA	NA	NA	NA	NA	NA	30	NA	NA	30	NA	NA	NA	NA	NA	NA	NA	NA	NA	NA	NA	NA	NA	NA	NA	NA	NA	NA	NA	NA	NA	NA	NA	NA	NA	NA	NA	NA	NA	NA
2016-11-10 12:48:13	2016-11-10 12:56:05	3	1969	Male	United States of America	USA	10-14	6-9	NA	NA	NA	NA	NA	NA	NA	30	NA	NA	30	NA	NA	NA	NA	NA	NA	NA	NA	NA	NA	NA	NA	NA	NA	NA	NA	NA	NA	NA	NA	NA	NA	NA	NA	NA	NA	NA	NA	NA	NA
2016-11-10 12:47:55	2016-11-10 12:56:32	84	1978	Male	United States of America	USA	6-9	15-19	Never	Never	0-19	17+	1-2	4	22	32	2	6	43	NA	NA	NA	NA	NA	NA	NA	NA	NA	NA	NA	NA	NA	NA	NA	NA	NA	NA	NA	NA	NA	NA	NA	NA	NA	NA	NA	NA	NA	NA
2016-11-10 12:35:21	2016-11-10 12:56:26	93	1995	Male	France	Other	1	4-5	A few times	Regularly	20-29	5-8	0	3	1	46	1	29	7	2	2	4	4	4	NA	NA	NA	NA	NA	NA	NA	NA	NA	NA	NA	NA	4	4	5	4	4	4	4	4	7	7	6	6	5
2016-11-10 16:24:28	2016-11-10 16:56:47	100	1972	Female	South Africa	Other	1	3	Regularly	Regularly	20-29	13-16	0	4	38	40	1	58	30	1	1	3	5	1	4	1	1	1	1	1	6	3	1	1	1	6	1	1	4	2	1	5	4	5	7	7	7	6	1
2016-11-10 12:34:08	2016-11-10 12:57:07	97	1980	Female	United States of America	USA	2	4-5	A few times	Regularly	20-29	13-16	3-5	6	17	30	2	47	5	2	2	3	3	2	5	3	1	2	5	1	1	2	1	1	1	7	3	1	5	2	2	5	3	4	4	4	3	2	1
2016-11-10 12:50:01	2016-11-10 12:56:57	27	1989	Male	United States of America	USA	3	3	A few times	Regularly	20-29	13-16	3-5	3	56	0	NA	NA	30	NA	NA	NA	NA	NA	NA	NA	NA	NA	NA	NA	NA	NA	NA	NA	NA	NA	NA	NA	NA	NA	NA	NA	NA	NA	NA	NA	NA	NA	NA
2016-11-10 12:51:06	2016-11-10 12:57:25	27	1981	Female	United Kingdom of Great Britain and Northern Ireland	UK	3	6-9	A few times	Never	30-39	17+	0	4	16	47	NA	NA	30	NA	NA	NA	NA	NA	NA	NA	NA	NA	NA	NA	NA	NA	NA	NA	NA	NA	NA	NA	NA	NA	NA	NA	NA	NA	NA	NA	NA	NA	NA
2016-11-10 12:43:32	2016-11-10 12:56:58	97	1987	Male	United States of America	USA	1	1	A few times	A few times	30-39	13-16	1-2	3	58	59	1	49	14	1	3	4	5	NA	7	6	1	6	6	1	3	3	1	6	2	3	4	4	5	4	1	5	4	1	6	6	5	4	2
2016-11-10 12:56:24	2016-11-10 12:57:25	3	NA	NA	NA	NA	NA	NA	NA	NA	NA	NA	NA	NA	NA	30	NA	NA	30	NA	NA	NA	NA	NA	NA	NA	NA	NA	NA	NA	NA	NA	NA	NA	NA	NA	NA	NA	NA	NA	NA	NA	NA	NA	NA	NA	NA	NA	NA
2016-11-10 16:40:18	2016-11-10 16:58:18	100	1973	Male	United States of America	USA	6-9	4-5	A few times	A few times	50-59	9-12	3-5	3	17	52	1	31	14	4	5	4	4	4	7	7	3	2	6	4	6	7	3	2	1	7	1	5	5	4	2	4	5	5	7	7	7	7	1
2016-11-10 12:41:02	2016-11-10 12:58:00	84	1982	Male	The former Yugoslav Republic of Macedonia	Other	3	2	Regularly	Regularly	50-59	9-12	6-8	3	25	3	1	40	4	NA	NA	NA	NA	NA	NA	NA	NA	NA	NA	NA	NA	NA	NA	NA	NA	NA	NA	NA	NA	NA	NA	NA	NA	NA	NA	NA	NA	NA	NA
2016-11-10 12:52:27	2016-11-10 12:58:22	19	1986	Male	United States of America	USA	6-9	4-5	NA	NA	NA	NA	NA	NA	NA	30	NA	NA	30	NA	NA	NA	NA	NA	NA	NA	NA	NA	NA	NA	NA	NA	NA	NA	NA	NA	NA	NA	NA	NA	NA	NA	NA	NA	NA	NA	NA	NA	NA
2016-11-10 12:54:18	2016-11-10 12:58:50	27	1969	Female	United States of America	USA	3	15-19	A few times	A few times	30-39	At most 4	1-2	4	56	5	NA	NA	30	NA	NA	NA	NA	NA	NA	NA	NA	NA	NA	NA	NA	NA	NA	NA	NA	NA	NA	NA	NA	NA	NA	NA	NA	NA	NA	NA	NA	NA	NA
2016-11-10 16:36:30	2016-11-10 16:58:55	100	1972	Male	Belgium	Other	6-9	6-9	A few times	A few times	60+	5-8	3-5	3	8	8	1	32	12	2	2	1	2	1	1	3	1	1	5	1	1	3	1	1	2	5	1	2	2	3	2	2	4	2	4	4	2	2	1
2016-11-10 12:51:34	2016-11-10 12:59:06	84	1993	Male	United States of America	USA	3	4-5	Regularly	Regularly	50-59	5-8	3-5	NA	NA	30	NA	NA	30	NA	NA	NA	NA	NA	NA	NA	NA	NA	NA	NA	NA	NA	NA	NA	NA	NA	NA	NA	NA	NA	NA	NA	NA	NA	NA	NA	NA	NA	NA
2016-11-10 12:53:16	2016-11-10 12:59:04	2	NA	NA	NA	NA	NA	NA	NA	NA	NA	NA	NA	NA	NA	30	NA	NA	30	NA	NA	NA	NA	NA	NA	NA	NA	NA	NA	NA	NA	NA	NA	NA	NA	NA	NA	NA	NA	NA	NA	NA	NA	NA	NA	NA	NA	NA	NA
2016-11-10 12:48:57	2016-11-10 12:58:53	27	1975	Male	United Kingdom of Great Britain and Northern Ireland	UK	3	4-5	A few times	Regularly	30-39	13-16	1-2	3	47	9	NA	NA	30	NA	NA	NA	NA	NA	NA	NA	NA	NA	NA	NA	NA	NA	NA	NA	NA	NA	NA	NA	NA	NA	NA	NA	NA	NA	NA	NA	NA	NA	NA
2016-11-10 12:53:23	2016-11-10 12:59:10	27	1982	Male	United Kingdom of Great Britain and Northern Ireland	UK	2	4-5	Regularly	Regularly	40-49	13-16	3-5	2	55	52	NA	NA	30	NA	NA	NA	NA	NA	NA	NA	NA	NA	NA	NA	NA	NA	NA	NA	NA	NA	NA	NA	NA	NA	NA	NA	NA	NA	NA	NA	NA	NA	NA
2016-11-10 12:35:42	2016-11-10 12:59:25	97	1989	Male	United States of America	USA	4-5	3	Regularly	Regularly	40-49	5-8	3-5	3	1	16	NA	NA	30	2	3	4	4	2	7	3	1	1	5	1	5	1	1	1	2	3	4	5	5	5	1	5	5	5	7	6	6	5	5
2016-11-10 12:31:02	2016-11-10 12:59:23	84	1986	Female	United States of America	USA	4-5	3	A few times	Regularly	20-29	5-8	3-5	3	17	29	NA	NA	30	NA	NA	NA	NA	NA	NA	NA	NA	NA	NA	NA	NA	NA	NA	NA	NA	NA	NA	NA	NA	NA	NA	NA	NA	NA	NA	NA	NA	NA	NA
2016-11-10 12:51:29	2016-11-10 12:59:29	27	1963	Male	Canada	Other	2	6-9	Regularly	A few times	30-39	9-12	1-2	3	32	15	NA	NA	30	NA	NA	NA	NA	NA	NA	NA	NA	NA	NA	NA	NA	NA	NA	NA	NA	NA	NA	NA	NA	NA	NA	NA	NA	NA	NA	NA	NA	NA	NA
2016-11-10 12:34:36	2016-11-10 12:59:41	97	1980	Female	United States of America	USA	6-9	6-9	Never	Regularly	30-39	13-16	6-8	4	12	20	2	5	30	1	4	4	4	5	6	1	1	2	4	1	1	1	1	1	1	2	1	3	2	2	3	1	4	4	2	2	4	1	1
2016-11-10 12:51:13	2016-11-10 12:59:57	27	1983	Female	United States of America	USA	6-9	15-19	A few times	A few times	30-39	17+	3-5	4	13	0	NA	NA	30	NA	NA	NA	NA	NA	NA	NA	NA	NA	NA	NA	NA	NA	NA	NA	NA	NA	NA	NA	NA	NA	NA	NA	NA	NA	NA	NA	NA	NA	NA
2016-11-10 12:45:07	2016-11-10 13:00:19	92	1973	Female	United States of America	USA	6-9	6-9	Regularly	Regularly	40-49	17+	3-5	3	57	42	1	57	52	2	1	2	4	2	5	2	1	1	4	1	1	1	1	1	1	5	1	1	2	1	1	2	1	3	5	5	5	5	3
2016-11-10 12:53:15	2016-11-10 13:00:42	97	1984	Female	United States of America	USA	1	10-14	Regularly	Regularly	30-39	9-12	1-2	4	7	30	1	52	30	2	2	3	3	2	4	2	1	2	1	1	1	1	1	1	1	1	1	4	2	3	3	3	2	3	5	4	5	5	5
2016-11-10 12:36:19	2016-11-10 13:00:09	97	1968	Male	United States of America	USA	4-5	6-9	Regularly	A few times	30-39	13-16	3-5	5	32	16	NA	NA	30	2	5	1	5	5	6	4	1	1	6	1	1	5	1	6	1	2	2	4	3	2	2	5	3	2	6	4	5	4	3
2016-11-10 12:51:14	2016-11-10 13:00:10	27	1973	Female	United States of America	USA	6-9	6-9	A few times	A few times	30-39	At most 4	0	4	33	20	NA	NA	30	NA	NA	NA	NA	NA	NA	NA	NA	NA	NA	NA	NA	NA	NA	NA	NA	NA	NA	NA	NA	NA	NA	NA	NA	NA	NA	NA	NA	NA	NA
2016-11-10 12:59:47	2016-11-10 13:00:36	3	NA	NA	NA	NA	NA	NA	NA	NA	NA	NA	NA	NA	NA	30	NA	NA	30	NA	NA	NA	NA	NA	NA	NA	NA	NA	NA	NA	NA	NA	NA	NA	NA	NA	NA	NA	NA	NA	NA	NA	NA	NA	NA	NA	NA	NA	NA
2016-11-10 12:56:55	2016-11-10 13:00:45	19	1986	Male	Netherlands	Other	1	1	NA	NA	NA	NA	NA	NA	NA	30	NA	NA	30	NA	NA	NA	NA	NA	NA	NA	NA	NA	NA	NA	NA	NA	NA	NA	NA	NA	NA	NA	NA	NA	NA	NA	NA	NA	NA	NA	NA	NA	NA
2016-11-10 12:54:38	2016-11-10 13:01:12	27	1969	Female	United States of America	USA	3	3	Regularly	Regularly	30-39	13-16	3-5	4	18	33	NA	NA	30	NA	NA	NA	NA	NA	NA	NA	NA	NA	NA	NA	NA	NA	NA	NA	NA	NA	NA	NA	NA	NA	NA	NA	NA	NA	NA	NA	NA	NA	NA
2016-11-10 13:00:44	2016-11-10 13:01:15	2	NA	NA	NA	NA	NA	NA	NA	NA	NA	NA	NA	NA	NA	30	NA	NA	30	NA	NA	NA	NA	NA	NA	NA	NA	NA	NA	NA	NA	NA	NA	NA	NA	NA	NA	NA	NA	NA	NA	NA	NA	NA	NA	NA	NA	NA	NA
2016-11-10 13:01:00	2016-11-10 13:01:22	8	NA	NA	NA	NA	NA	NA	NA	NA	NA	NA	NA	NA	NA	30	NA	NA	30	NA	NA	NA	NA	NA	NA	NA	NA	NA	NA	NA	NA	NA	NA	NA	NA	NA	NA	NA	NA	NA	NA	NA	NA	NA	NA	NA	NA	NA	NA
2016-11-10 12:32:53	2016-11-10 13:01:32	97	1971	Female	United States of America	USA	6-9	6-9	Regularly	Regularly	50-59	13-16	1-2	3	33	28	NA	NA	30	1	1	4	1	1	5	2	1	4	4	1	2	1	1	1	1	6	4	1	5	3	1	3	5	5	7	7	7	6	1
2016-11-10 12:52:20	2016-11-10 13:01:33	84	1970	Female	Ireland	Other	4-5	4-5	A few times	Regularly	40-49	9-12	6-8	4	19	30	1	59	30	NA	NA	NA	NA	NA	NA	NA	NA	NA	NA	NA	NA	NA	NA	NA	NA	NA	NA	NA	NA	NA	NA	NA	NA	NA	NA	NA	NA	NA	NA
2016-11-10 12:42:40	2016-11-10 13:01:55	88	1981	Female	United States of America	USA	NA	NA	Regularly	Regularly	30-39	13-16	3-5	3	49	20	1	45	10	NA	NA	NA	NA	NA	NA	NA	NA	NA	NA	NA	NA	NA	NA	NA	NA	NA	NA	NA	NA	NA	NA	NA	NA	NA	NA	NA	NA	NA	NA
2016-11-10 12:56:45	2016-11-10 13:02:16	27	1977	Female	United States of America	USA	3	3	A few times	Regularly	50-59	13-16	0	3	55	46	NA	NA	30	NA	NA	NA	NA	NA	NA	NA	NA	NA	NA	NA	NA	NA	NA	NA	NA	NA	NA	NA	NA	NA	NA	NA	NA	NA	NA	NA	NA	NA	NA
2016-11-10 16:26:02	2016-11-10 17:02:59	100	1991	Female	United States of America	USA	2	6-9	Regularly	Regularly	30-39	17+	1-2	3	34	50	1	44	21	2	5	4	5	4	5	2	1	3	2	1	2	3	1	3	1	4	1	5	4	4	1	5	2	NA	7	7	7	7	7
2016-11-10 13:01:04	2016-11-10 13:03:10	8	NA	NA	NA	NA	NA	NA	NA	NA	NA	NA	NA	NA	NA	30	NA	NA	30	NA	NA	NA	NA	NA	NA	NA	NA	NA	NA	NA	NA	NA	NA	NA	NA	NA	NA	NA	NA	NA	NA	NA	NA	NA	NA	NA	NA	NA	NA
2016-11-10 12:33:50	2016-11-10 13:03:01	14	1988	Male	United States of America	USA	1	1	NA	NA	NA	NA	NA	NA	NA	30	NA	NA	30	NA	NA	NA	NA	NA	NA	NA	NA	NA	NA	NA	NA	NA	NA	NA	NA	NA	NA	NA	NA	NA	NA	NA	NA	NA	NA	NA	NA	NA	NA
2016-11-10 12:48:49	2016-11-10 13:03:16	97	1976	Male	Canada	Other	1	6-9	Regularly	A few times	20-29	13-16	3-5	4	55	13	NA	NA	30	4	4	5	4	4	5	7	1	5	4	1	3	2	1	3	5	2	1	3	4	4	1	3	2	5	5	4	6	1	1
2016-11-10 12:47:08	2016-11-10 13:03:30	97	1983	Female	United States of America	USA	4-5	4-5	A few times	A few times	30-39	13-16	3-5	3	57	0	1	56	0	2	1	5	1	2	6	7	1	1	1	1	1	1	1	1	1	6	3	3	5	5	1	5	5	5	6	7	7	1	1
2016-11-10 12:54:32	2016-11-10 13:03:59	27	1977	Female	United States of America	USA	1	20+	A few times	A few times	40-49	17+	1-2	4	24	30	NA	NA	30	NA	NA	NA	NA	NA	NA	NA	NA	NA	NA	NA	NA	NA	NA	NA	NA	NA	NA	NA	NA	NA	NA	NA	NA	NA	NA	NA	NA	NA	NA
2016-11-10 16:46:23	2016-11-10 17:04:45	100	1976	Female	United States of America	USA	20+	15-19	A few times	Regularly	50-59	17+	3-5	3	27	2	1	41	54	4	5	5	3	2	6	6	1	2	3	1	1	4	1	2	2	6	4	4	5	3	1	5	4	5	7	6	6	5	4
2016-11-10 12:57:31	2016-11-10 13:04:48	27	1959	Female	United States of America	USA	6-9	15-19	Regularly	A few times	20-29	13-16	3-5	3	58	9	NA	NA	30	NA	NA	NA	NA	NA	NA	NA	NA	NA	NA	NA	NA	NA	NA	NA	NA	NA	NA	NA	NA	NA	NA	NA	NA	NA	NA	NA	NA	NA	NA
2016-11-10 12:43:39	2016-11-10 13:05:04	27	1991	Female	United States of America	USA	4-5	6-9	Regularly	Regularly	40-49	9-12	1-2	4	9	30	NA	NA	30	NA	NA	NA	NA	NA	NA	NA	NA	NA	NA	NA	NA	NA	NA	NA	NA	NA	NA	NA	NA	NA	NA	NA	NA	NA	NA	NA	NA	NA	NA
2016-11-10 12:58:34	2016-11-10 13:04:43	27	1956	Male	United States of America	USA	15-19	20+	Regularly	Regularly	40-49	13-16	3-5	4	4	20	NA	NA	30	NA	NA	NA	NA	NA	NA	NA	NA	NA	NA	NA	NA	NA	NA	NA	NA	NA	NA	NA	NA	NA	NA	NA	NA	NA	NA	NA	NA	NA	NA
2016-11-10 16:46:35	2016-11-10 17:05:34	100	1976	Female	United States of America	USA	1	1	Regularly	Regularly	20-29	17+	1-2	6	8	2	2	53	41	2	2	2	4	5	6	7	1	1	1	1	4	7	1	4	1	7	1	1	1	1	1	3	4	5	7	7	7	7	1
2016-11-10 12:47:37	2016-11-10 13:05:53	97	1982	Female	United States of America	USA	1	6-9	A few times	Regularly	40-49	13-16	3-5	3	36	1	1	45	10	1	3	2	3	4	6	4	1	2	1	1	1	3	1	1	1	5	2	2	3	3	2	2	2	3	6	4	5	2	2
2016-11-10 13:05:41	2016-11-10 13:06:01	2	NA	NA	NA	NA	NA	NA	NA	NA	NA	NA	NA	NA	NA	30	NA	NA	30	NA	NA	NA	NA	NA	NA	NA	NA	NA	NA	NA	NA	NA	NA	NA	NA	NA	NA	NA	NA	NA	NA	NA	NA	NA	NA	NA	NA	NA	NA
2016-11-10 13:01:06	2016-11-10 13:05:49	27	1987	Female	United States of America	USA	4-5	6-9	A few times	A few times	30-39	13-16	3-5	4	10	5	NA	NA	30	NA	NA	NA	NA	NA	NA	NA	NA	NA	NA	NA	NA	NA	NA	NA	NA	NA	NA	NA	NA	NA	NA	NA	NA	NA	NA	NA	NA	NA	NA
2016-11-10 16:41:48	2016-11-10 17:06:31	100	1960	Male	United States of America	USA	20+	20+	Regularly	Regularly	40-49	9-12	3-5	3	31	36	1	45	30	2	2	2	4	3	6	6	1	1	6	1	2	2	1	3	1	5	4	4	4	3	1	4	4	2	5	6	6	6	2
2016-11-10 12:56:01	2016-11-10 13:06:12	27	1969	Male	United States of America	USA	3	2	Regularly	A few times	30-39	17+	3-5	4	14	13	NA	NA	30	NA	NA	NA	NA	NA	NA	NA	NA	NA	NA	NA	NA	NA	NA	NA	NA	NA	NA	NA	NA	NA	NA	NA	NA	NA	NA	NA	NA	NA	NA
2016-11-10 12:57:34	2016-11-10 13:07:05	84	1972	Female	Netherlands	Other	6-9	10-14	A few times	Regularly	0-19	9-12	1-2	4	3	12	1	58	4	NA	NA	NA	NA	NA	NA	NA	NA	NA	NA	NA	NA	NA	NA	NA	NA	NA	NA	NA	NA	NA	NA	NA	NA	NA	NA	NA	NA	NA	NA
2016-11-10 12:57:54	2016-11-10 13:07:07	27	1965	Female	United States of America	USA	3	20+	A few times	A few times	30-39	13-16	3-5	5	6	0	NA	NA	30	NA	NA	NA	NA	NA	NA	NA	NA	NA	NA	NA	NA	NA	NA	NA	NA	NA	NA	NA	NA	NA	NA	NA	NA	NA	NA	NA	NA	NA	NA
2016-11-10 16:50:54	2016-11-10 17:07:28	100	1952	Male	United States of America	USA	20+	20+	Regularly	Regularly	40-49	17+	6-8	4	27	50	NA	NA	30	1	1	2	3	4	5	7	1	1	4	1	1	1	1	1	3	5	1	2	4	3	5	3	5	5	5	4	6	4	1
2016-11-10 13:05:11	2016-11-10 13:07:26	3	NA	NA	NA	NA	NA	NA	NA	NA	NA	NA	NA	NA	NA	30	NA	NA	30	NA	NA	NA	NA	NA	NA	NA	NA	NA	NA	NA	NA	NA	NA	NA	NA	NA	NA	NA	NA	NA	NA	NA	NA	NA	NA	NA	NA	NA	NA
2016-11-10 13:03:12	2016-11-10 13:07:34	84	1981	Female	United States of America	USA	NA	6-9	Regularly	A few times	50-59	9-12	1-2	3	27	45	NA	NA	30	NA	NA	NA	NA	NA	NA	NA	NA	NA	NA	NA	NA	NA	NA	NA	NA	NA	NA	NA	NA	NA	NA	NA	NA	NA	NA	NA	NA	NA	NA
2016-11-10 13:03:54	2016-11-10 13:07:33	27	1977	Male	United States of America	USA	4-5	6-9	Regularly	Regularly	40-49	9-12	1-2	3	12	29	NA	NA	30	NA	NA	NA	NA	NA	NA	NA	NA	NA	NA	NA	NA	NA	NA	NA	NA	NA	NA	NA	NA	NA	NA	NA	NA	NA	NA	NA	NA	NA	NA
2016-11-10 16:21:31	2016-11-10 17:07:48	100	1971	Male	United States of America	USA	4-5	6-9	Regularly	Regularly	30-39	17+	3-5	4	3	13	1	58	2	2	3	4	4	2	7	2	1	2	5	2	6	6	2	1	2	4	2	5	3	5	5	5	5	5	1	4	1	1	1
2016-11-10 12:59:46	2016-11-10 13:07:45	84	1974	Male	United Kingdom of Great Britain and Northern Ireland	UK	6-9	2	A few times	A few times	20-29	17+	1-2	3	44	8	1	44	30	NA	NA	NA	NA	NA	NA	NA	NA	NA	NA	NA	NA	NA	NA	NA	NA	NA	NA	NA	NA	NA	NA	NA	NA	NA	NA	NA	NA	NA	NA
2016-11-10 12:59:58	2016-11-10 13:08:03	27	1980	Male	Australia	Other	2	1	A few times	Regularly	50-59	13-16	6-8	3	23	55	NA	NA	30	NA	NA	NA	NA	NA	NA	NA	NA	NA	NA	NA	NA	NA	NA	NA	NA	NA	NA	NA	NA	NA	NA	NA	NA	NA	NA	NA	NA	NA	NA
2016-11-10 16:14:23	2016-11-10 17:08:21	100	1979	Male	NA	NA	6-9	6-9	A few times	Regularly	40-49	9-12	6-8	2	49	49	1	22	41	4	5	2	5	3	5	1	1	7	6	1	6	4	1	5	2	3	1	4	4	2	3	2	5	5	7	7	7	6	4
2016-11-10 12:59:47	2016-11-10 13:09:10	88	1977	Female	United States of America	USA	3	4-5	Regularly	A few times	20-29	17+	6-8	5	20	19	2	29	12	NA	NA	NA	NA	NA	NA	NA	NA	NA	NA	NA	NA	NA	NA	NA	NA	NA	NA	NA	NA	NA	NA	NA	NA	NA	NA	NA	NA	NA	NA
2016-11-10 13:06:35	2016-11-10 13:09:10	3	NA	NA	NA	NA	NA	NA	NA	NA	NA	NA	NA	NA	NA	30	NA	NA	30	NA	NA	NA	NA	NA	NA	NA	NA	NA	NA	NA	NA	NA	NA	NA	NA	NA	NA	NA	NA	NA	NA	NA	NA	NA	NA	NA	NA	NA	NA
2016-11-10 13:04:19	2016-11-10 13:10:11	84	1980	Female	United Kingdom of Great Britain and Northern Ireland	UK	4-5	6-9	A few times	A few times	30-39	13-16	3-5	3	55	43	NA	NA	30	NA	NA	NA	NA	NA	NA	NA	NA	NA	NA	NA	NA	NA	NA	NA	NA	NA	NA	NA	NA	NA	NA	NA	NA	NA	NA	NA	NA	NA	NA
2016-11-10 16:53:48	2016-11-10 17:10:14	100	1975	Female	United States of America	USA	6-9	10-14	A few times	Regularly	30-39	13-16	3-5	4	4	29	1	56	2	1	2	2	4	2	7	7	1	4	5	1	1	2	1	NA	1	5	1	3	4	4	2	5	4	3	7	7	7	7	2
2016-11-10 13:09:30	2016-11-10 13:10:26	3	NA	NA	NA	NA	NA	NA	NA	NA	NA	NA	NA	NA	NA	30	NA	NA	30	NA	NA	NA	NA	NA	NA	NA	NA	NA	NA	NA	NA	NA	NA	NA	NA	NA	NA	NA	NA	NA	NA	NA	NA	NA	NA	NA	NA	NA	NA
2016-11-10 13:04:33	2016-11-10 13:10:15	27	1972	Male	United States of America	USA	2	3	Regularly	Regularly	30-39	13-16	3-5	3	36	0	NA	NA	30	NA	NA	NA	NA	NA	NA	NA	NA	NA	NA	NA	NA	NA	NA	NA	NA	NA	NA	NA	NA	NA	NA	NA	NA	NA	NA	NA	NA	NA	NA
2016-11-10 13:05:08	2016-11-10 13:10:32	27	1959	Female	United States of America	USA	6-9	6-9	A few times	Regularly	30-39	13-16	3-5	4	30	30	NA	NA	30	NA	NA	NA	NA	NA	NA	NA	NA	NA	NA	NA	NA	NA	NA	NA	NA	NA	NA	NA	NA	NA	NA	NA	NA	NA	NA	NA	NA	NA	NA
2016-11-10 13:05:36	2016-11-10 13:11:43	27	1987	Male	United States of America	USA	3	2	Regularly	Regularly	20-29	9-12	0	3	38	0	NA	NA	30	NA	NA	NA	NA	NA	NA	NA	NA	NA	NA	NA	NA	NA	NA	NA	NA	NA	NA	NA	NA	NA	NA	NA	NA	NA	NA	NA	NA	NA	NA
2016-11-10 13:09:51	2016-11-10 13:11:16	2	NA	NA	NA	NA	NA	NA	NA	NA	NA	NA	NA	NA	NA	30	NA	NA	30	NA	NA	NA	NA	NA	NA	NA	NA	NA	NA	NA	NA	NA	NA	NA	NA	NA	NA	NA	NA	NA	NA	NA	NA	NA	NA	NA	NA	NA	NA
2016-11-10 13:08:09	2016-11-10 13:11:32	14	1974	Female	United States of America	USA	3	2	NA	NA	NA	NA	NA	NA	NA	30	NA	NA	30	NA	NA	NA	NA	NA	NA	NA	NA	NA	NA	NA	NA	NA	NA	NA	NA	NA	NA	NA	NA	NA	NA	NA	NA	NA	NA	NA	NA	NA	NA
2016-11-10 13:06:31	2016-11-10 13:11:50	84	1989	Female	United States of America	USA	6-9	6-9	Regularly	A few times	30-39	13-16	6-8	4	47	35	NA	NA	30	NA	NA	NA	NA	NA	NA	NA	NA	NA	NA	NA	NA	NA	NA	NA	NA	NA	NA	NA	NA	NA	NA	NA	NA	NA	NA	NA	NA	NA	NA
2016-11-10 16:37:32	2016-11-10 17:12:27	100	1968	Female	United States of America	USA	20+	6-9	Regularly	Regularly	30-39	13-16	3-5	3	54	16	1	52	31	1	4	2	5	3	6	6	1	4	6	1	3	5	1	3	1	7	1	2	2	3	2	4	1	3	7	7	7	2	1
2016-11-10 16:57:19	2016-11-10 17:12:45	100	1975	Male	United States of America	USA	1	2	Regularly	Regularly	20-29	9-12	6-8	5	53	6	NA	NA	30	3	4	4	4	3	5	7	2	7	5	3	5	5	3	5	5	5	5	5	5	4	2	5	4	5	7	7	7	7	7
2016-11-10 13:10:07	2016-11-10 13:12:34	2	NA	NA	NA	NA	NA	NA	NA	NA	NA	NA	NA	NA	NA	30	NA	NA	30	NA	NA	NA	NA	NA	NA	NA	NA	NA	NA	NA	NA	NA	NA	NA	NA	NA	NA	NA	NA	NA	NA	NA	NA	NA	NA	NA	NA	NA	NA
2016-11-10 13:07:47	2016-11-10 13:12:39	84	1983	Female	United States of America	USA	15-19	10-14	Regularly	Regularly	40-49	13-16	1-2	4	1	32	NA	NA	30	NA	NA	NA	NA	NA	NA	NA	NA	NA	NA	NA	NA	NA	NA	NA	NA	NA	NA	NA	NA	NA	NA	NA	NA	NA	NA	NA	NA	NA	NA
2016-11-10 13:12:11	2016-11-10 13:13:44	2	NA	NA	NA	NA	NA	NA	NA	NA	NA	NA	NA	NA	NA	30	NA	NA	30	NA	NA	NA	NA	NA	NA	NA	NA	NA	NA	NA	NA	NA	NA	NA	NA	NA	NA	NA	NA	NA	NA	NA	NA	NA	NA	NA	NA	NA	NA
2016-11-10 13:01:28	2016-11-10 13:13:29	84	1979	Female	United States of America	USA	2	3	Regularly	A few times	20-29	9-12	1-2	5	31	49	2	43	7	NA	NA	NA	NA	NA	NA	NA	NA	NA	NA	NA	NA	NA	NA	NA	NA	NA	NA	NA	NA	NA	NA	NA	NA	NA	NA	NA	NA	NA	NA
2016-11-10 16:15:48	2016-11-10 17:14:15	100	1958	Female	Canada	Other	10-14	10-14	Regularly	Regularly	30-39	9-12	6-8	4	4	27	1	58	24	3	2	3	4	2	7	4	1	5	7	1	1	6	1	1	1	1	1	NA	4	2	2	4	5	5	6	6	7	7	6
2016-11-10 13:10:19	2016-11-10 13:14:10	27	1968	Female	United States of America	USA	10-14	15-19	Regularly	A few times	20-29	13-16	3-5	4	36	30	NA	NA	30	NA	NA	NA	NA	NA	NA	NA	NA	NA	NA	NA	NA	NA	NA	NA	NA	NA	NA	NA	NA	NA	NA	NA	NA	NA	NA	NA	NA	NA	NA
2016-11-10 13:13:04	2016-11-10 13:14:20	3	NA	NA	NA	NA	NA	NA	NA	NA	NA	NA	NA	NA	NA	30	NA	NA	30	NA	NA	NA	NA	NA	NA	NA	NA	NA	NA	NA	NA	NA	NA	NA	NA	NA	NA	NA	NA	NA	NA	NA	NA	NA	NA	NA	NA	NA	NA
2016-11-10 16:27:03	2016-11-10 17:14:28	100	1956	Male	Canada	Other	20+	20+	Regularly	A few times	60+	9-12	3-5	4	6	35	1	56	4	1	2	2	4	3	5	3	1	2	4	1	1	4	1	1	1	5	1	2	2	3	5	1	5	5	2	2	5	2	2
2016-11-10 13:14:05	2016-11-10 13:14:33	17	NA	NA	NA	NA	NA	NA	NA	NA	NA	NA	NA	NA	NA	30	NA	NA	30	NA	NA	NA	NA	NA	NA	NA	NA	NA	NA	NA	NA	NA	NA	NA	NA	NA	NA	NA	NA	NA	NA	NA	NA	NA	NA	NA	NA	NA	NA
2016-11-10 12:57:25	2016-11-10 13:14:34	97	1979	Female	United States of America	USA	3	15-19	A few times	Regularly	40-49	13-16	1-2	4	56	0	2	1	11	2	3	4	4	4	4	2	1	1	2	1	3	4	1	1	1	4	2	1	3	3	1	4	3	4	7	6	6	6	1
2016-11-10 12:51:16	2016-11-10 13:14:22	97	1976	Male	United States of America	USA	4-5	4-5	Regularly	Regularly	20-29	13-16	3-5	4	34	10	2	15	44	2	2	4	3	1	5	1	1	1	2	1	1	3	1	7	1	3	1	2	1	2	5	3	4	2	4	5	4	5	1
2016-11-10 12:59:36	2016-11-10 13:14:42	97	1985	Female	United States of America	USA	6-9	6-9	A few times	A few times	60+	13-16	3-5	3	28	24	1	40	30	3	4	4	4	2	7	4	1	6	3	1	1	5	1	1	1	6	1	5	5	5	1	3	5	5	7	7	7	7	7
2016-11-10 12:58:34	2016-11-10 13:14:51	27	1971	Male	South Africa	Other	10-14	2	Regularly	Regularly	20-29	13-16	1-2	4	53	35	NA	NA	30	NA	NA	NA	NA	NA	NA	NA	NA	NA	NA	NA	NA	NA	NA	NA	NA	NA	NA	NA	NA	NA	NA	NA	NA	NA	NA	NA	NA	NA	NA
2016-11-10 12:53:49	2016-11-10 13:15:25	27	1969	Female	United States of America	USA	10-14	15-19	A few times	Regularly	30-39	17+	3-5	3	24	17	NA	NA	30	NA	NA	NA	NA	NA	NA	NA	NA	NA	NA	NA	NA	NA	NA	NA	NA	NA	NA	NA	NA	NA	NA	NA	NA	NA	NA	NA	NA	NA	NA
2016-11-10 13:05:54	2016-11-10 13:15:32	27	1991	Female	United States of America	USA	2	1	A few times	Regularly	0-19	At most 4	0	6	14	30	NA	NA	30	NA	NA	NA	NA	NA	NA	NA	NA	NA	NA	NA	NA	NA	NA	NA	NA	NA	NA	NA	NA	NA	NA	NA	NA	NA	NA	NA	NA	NA	NA
2016-11-10 13:12:10	2016-11-10 13:15:39	14	1975	Female	United Kingdom of Great Britain and Northern Ireland	UK	3	3	NA	NA	NA	NA	NA	NA	NA	30	NA	NA	30	NA	NA	NA	NA	NA	NA	NA	NA	NA	NA	NA	NA	NA	NA	NA	NA	NA	NA	NA	NA	NA	NA	NA	NA	NA	NA	NA	NA	NA	NA
2016-11-10 17:01:44	2016-11-10 17:16:22	100	1957	Male	United States of America	USA	15-19	4-5	Regularly	Regularly	30-39	17+	3-5	3	38	25	1	50	45	1	4	2	2	1	6	1	1	1	3	1	2	1	1	1	1	4	1	5	4	4	4	4	3	5	6	6	2	2	2
2016-11-10 17:04:28	2016-11-10 17:16:24	100	1994	Female	United States of America	USA	2	3	Regularly	A few times	20-29	13-16	1-2	4	10	28	2	2	14	1	2	5	4	4	5	4	1	4	3	1	5	6	1	5	2	6	1	1	5	1	1	5	4	4	5	5	2	1	2
2016-11-10 16:43:34	2016-11-10 17:16:42	100	1983	Male	United States of America	USA	2	2	Regularly	A few times	20-29	9-12	1-2	3	51	39	1	51	15	2	4	3	4	4	5	7	1	1	4	1	6	7	1	1	6	6	1	5	3	4	3	4	4	5	6	6	6	4	6
2016-11-10 13:05:52	2016-11-10 13:16:30	93	1975	Male	Ireland	Other	4-5	3	Regularly	Regularly	60+	13-16	9+	2	58	20	1	28	40	2	3	4	5	1	NA	NA	NA	NA	NA	NA	NA	NA	NA	NA	NA	NA	1	5	4	4	2	4	5	4	NA	NA	NA	NA	NA
2016-11-10 13:14:45	2016-11-10 13:16:14	3	NA	NA	NA	NA	NA	NA	NA	NA	NA	NA	NA	NA	NA	30	NA	NA	30	NA	NA	NA	NA	NA	NA	NA	NA	NA	NA	NA	NA	NA	NA	NA	NA	NA	NA	NA	NA	NA	NA	NA	NA	NA	NA	NA	NA	NA	NA
2016-11-10 13:11:27	2016-11-10 13:16:56	84	1977	Female	United States of America	USA	4-5	3	A few times	A few times	30-39	5-8	1-2	2	4	30	NA	NA	30	NA	NA	NA	NA	NA	NA	NA	NA	NA	NA	NA	NA	NA	NA	NA	NA	NA	NA	NA	NA	NA	NA	NA	NA	NA	NA	NA	NA	NA	NA
2016-11-10 13:10:48	2016-11-10 13:17:39	27	1981	Female	United States of America	USA	2	4-5	Regularly	Regularly	20-29	13-16	1-2	5	3	0	NA	NA	30	NA	NA	NA	NA	NA	NA	NA	NA	NA	NA	NA	NA	NA	NA	NA	NA	NA	NA	NA	NA	NA	NA	NA	NA	NA	NA	NA	NA	NA	NA
2016-11-10 13:53:36	2016-11-10 17:18:20	100	1979	Male	United States of America	USA	10-14	15-19	Regularly	A few times	20-29	13-16	1-2	4	7	17	1	54	29	3	2	3	4	4	6	7	1	5	5	1	6	4	1	4	1	5	2	4	3	2	3	2	3	4	6	6	5	3	3
2016-11-10 13:13:28	2016-11-10 13:18:17	19	1986	Female	United States of America	USA	1	3	NA	NA	NA	NA	NA	NA	NA	30	NA	NA	30	NA	NA	NA	NA	NA	NA	NA	NA	NA	NA	NA	NA	NA	NA	NA	NA	NA	NA	NA	NA	NA	NA	NA	NA	NA	NA	NA	NA	NA	NA
2016-11-10 13:15:41	2016-11-10 13:18:47	19	1983	Female	United States of America	USA	15-19	3	NA	NA	NA	NA	NA	NA	NA	30	NA	NA	30	NA	NA	NA	NA	NA	NA	NA	NA	NA	NA	NA	NA	NA	NA	NA	NA	NA	NA	NA	NA	NA	NA	NA	NA	NA	NA	NA	NA	NA	NA
2016-11-10 13:05:19	2016-11-10 13:18:18	97	1986	Female	United States of America	USA	1	3	Regularly	A few times	20-29	17+	1-2	4	33	45	2	11	37	2	2	4	4	2	6	1	1	1	1	1	1	1	1	1	1	6	4	2	4	5	3	4	3	2	6	6	4	1	1
2016-11-10 13:03:32	2016-11-10 13:18:33	97	1978	Female	United States of America	USA	4-5	6-9	Regularly	Regularly	30-39	17+	0	5	19	0	2	35	30	2	1	3	3	2	5	2	1	1	2	1	2	3	1	1	3	3	2	4	4	3	3	3	4	4	4	4	5	2	2
2016-11-10 13:11:23	2016-11-10 13:18:37	27	1985	Female	United States of America	USA	NA	4-5	Never	Never	20-29	13-16	0	5	24	55	NA	NA	30	NA	NA	NA	NA	NA	NA	NA	NA	NA	NA	NA	NA	NA	NA	NA	NA	NA	NA	NA	NA	NA	NA	NA	NA	NA	NA	NA	NA	NA	NA
2016-11-10 13:12:40	2016-11-10 13:18:58	19	1969	Female	United States of America	USA	NA	15-19	NA	NA	NA	NA	NA	NA	NA	30	NA	NA	30	NA	NA	NA	NA	NA	NA	NA	NA	NA	NA	NA	NA	NA	NA	NA	NA	NA	NA	NA	NA	NA	NA	NA	NA	NA	NA	NA	NA	NA	NA
2016-11-10 13:14:00	2016-11-10 13:19:13	27	1959	Female	United States of America	USA	20+	20+	A few times	A few times	30-39	17+	9+	3	57	7	NA	NA	30	NA	NA	NA	NA	NA	NA	NA	NA	NA	NA	NA	NA	NA	NA	NA	NA	NA	NA	NA	NA	NA	NA	NA	NA	NA	NA	NA	NA	NA	NA
2016-11-10 17:08:02	2016-11-10 17:19:39	100	1974	Female	United States of America	USA	2	2	Regularly	Never	0-19	17+	0	6	56	19	3	31	15	2	2	3	4	4	5	3	2	2	4	1	4	3	2	2	1	6	2	3	3	3	3	3	3	3	2	2	2	2	1
2016-11-10 12:45:26	2016-11-10 13:20:05	97	1988	Female	United States of America	USA	2	4-5	Regularly	A few times	40-49	17+	3-5	3	25	54	1	42	20	2	1	1	5	2	6	7	1	6	4	1	1	4	1	7	1	5	2	1	5	2	2	4	5	3	7	7	7	7	7
2016-11-10 17:06:58	2016-11-10 17:20:11	100	1992	Female	United States of America	USA	1	6-9	Regularly	A few times	40-49	17+	1-2	4	19	59	1	48	22	2	4	2	5	4	3	2	1	4	1	1	1	2	1	3	1	6	1	5	4	3	4	4	5	4	5	3	6	2	1
2016-11-10 17:01:47	2016-11-10 17:20:14	100	1985	Male	United States of America	USA	1	1	Regularly	A few times	30-39	13-16	1-2	4	45	25	2	14	25	2	5	2	4	4	5	6	2	1	3	1	2	3	1	3	1	7	2	4	4	2	2	5	3	4	6	7	6	5	4
2016-11-10 16:31:21	2016-11-10 17:20:14	100	NA	Male	United States of America	USA	3	6-9	A few times	Regularly	40-49	13-16	3-5	3	57	1	1	58	12	2	1	2	3	2	6	7	2	4	2	2	2	2	3	1	2	4	1	3	3	2	2	4	3	3	4	6	7	3	4
2016-11-10 16:54:29	2016-11-10 17:20:46	100	1989	Female	United States of America	USA	2	3	Regularly	A few times	0-19	13-16	1-2	4	28	28	NA	NA	30	1	5	2	5	5	6	6	1	3	2	1	3	3	1	5	2	2	1	5	5	5	5	5	2	5	3	3	5	1	1
2016-11-10 16:32:03	2016-11-10 17:20:53	100	1973	Male	Australia	Other	15-19	3	A few times	A few times	20-29	17+	3-5	3	29	33	1	36	56	3	5	3	4	4	6	1	2	3	6	3	1	1	2	2	1	3	1	4	5	5	2	5	5	4	7	7	7	3	3
2016-11-10 13:18:43	2016-11-10 13:20:19	3	NA	NA	NA	NA	NA	NA	NA	NA	NA	NA	NA	NA	NA	30	NA	NA	30	NA	NA	NA	NA	NA	NA	NA	NA	NA	NA	NA	NA	NA	NA	NA	NA	NA	NA	NA	NA	NA	NA	NA	NA	NA	NA	NA	NA	NA	NA
2016-11-10 13:14:16	2016-11-10 13:21:08	19	1990	Male	United States of America	USA	6-9	4-5	NA	NA	NA	NA	NA	NA	NA	30	NA	NA	30	NA	NA	NA	NA	NA	NA	NA	NA	NA	NA	NA	NA	NA	NA	NA	NA	NA	NA	NA	NA	NA	NA	NA	NA	NA	NA	NA	NA	NA	NA
2016-11-10 16:56:38	2016-11-10 17:21:41	100	1965	Male	Canada	Other	6-9	10-14	Regularly	Regularly	50-59	13-16	0	3	24	7	1	41	58	1	5	1	5	1	6	7	1	2	6	1	5	6	1	1	1	6	1	5	4	4	2	4	5	5	3	3	6	5	1
2016-11-10 13:02:51	2016-11-10 13:21:49	97	1990	Female	United States of America	USA	1	4-5	Never	Never	0-19	At most 4	0	7	33	30	3	40	54	3	3	3	3	3	4	5	1	3	5	1	1	5	1	1	1	6	4	3	4	NA	4	5	1	5	7	7	4	3	4
2016-11-10 17:06:09	2016-11-10 17:21:55	100	1972	Female	United States of America	USA	3	NA	Regularly	Regularly	30-39	13-16	3-5	4	31	48	NA	NA	30	2	1	3	1	1	7	1	1	4	5	1	1	4	1	5	1	5	1	3	5	3	2	2	4	4	5	5	5	4	1
2016-11-10 13:13:58	2016-11-10 13:21:56	27	1981	Female	United States of America	USA	2	10-14	A few times	Regularly	30-39	9-12	3-5	4	55	0	NA	NA	30	NA	NA	NA	NA	NA	NA	NA	NA	NA	NA	NA	NA	NA	NA	NA	NA	NA	NA	NA	NA	NA	NA	NA	NA	NA	NA	NA	NA	NA	NA
2016-11-10 13:11:24	2016-11-10 13:21:55	27	1983	Female	United States of America	USA	6-9	6-9	A few times	Regularly	40-49	13-16	1-2	3	28	41	NA	NA	30	NA	NA	NA	NA	NA	NA	NA	NA	NA	NA	NA	NA	NA	NA	NA	NA	NA	NA	NA	NA	NA	NA	NA	NA	NA	NA	NA	NA	NA	NA
2016-11-10 12:44:53	2016-11-10 13:21:33	27	1966	Male	United States of America	USA	1	2	Regularly	A few times	30-39	17+	3-5	5	38	27	NA	NA	30	NA	NA	NA	NA	NA	NA	NA	NA	NA	NA	NA	NA	NA	NA	NA	NA	NA	NA	NA	NA	NA	NA	NA	NA	NA	NA	NA	NA	NA	NA
2016-11-10 17:06:08	2016-11-10 17:23:07	100	1971	Female	United States of America	USA	6-9	6-9	Regularly	Regularly	30-39	13-16	3-5	3	37	1	1	47	34	2	3	3	5	1	3	4	1	1	2	1	1	1	1	3	1	5	1	3	4	2	2	4	4	5	5	5	4	4	1
2016-11-10 13:16:13	2016-11-10 13:23:07	19	1978	Male	United States of America	USA	6-9	20+	NA	NA	NA	NA	NA	NA	NA	30	NA	NA	30	NA	NA	NA	NA	NA	NA	NA	NA	NA	NA	NA	NA	NA	NA	NA	NA	NA	NA	NA	NA	NA	NA	NA	NA	NA	NA	NA	NA	NA	NA
2016-11-10 12:56:37	2016-11-10 13:23:53	97	1975	Female	United States of America	USA	1	15-19	Regularly	Never	0-19	17+	1-2	4	24	41	2	0	28	3	3	5	5	4	7	4	1	1	3	1	2	1	1	1	2	4	3	1	5	1	1	5	5	1	1	1	2	1	1
2016-11-10 13:22:31	2016-11-10 13:23:39	3	NA	NA	NA	NA	NA	NA	NA	NA	NA	NA	NA	NA	NA	30	NA	NA	30	NA	NA	NA	NA	NA	NA	NA	NA	NA	NA	NA	NA	NA	NA	NA	NA	NA	NA	NA	NA	NA	NA	NA	NA	NA	NA	NA	NA	NA	NA
2016-11-10 12:52:27	2016-11-10 13:23:51	97	1981	Female	Canada	Other	6-9	10-14	A few times	Regularly	40-49	13-16	3-5	3	38	59	1	46	46	4	2	4	4	2	7	7	1	1	6	1	1	1	1	1	1	7	1	5	4	5	3	3	4	5	5	5	6	1	1
2016-11-10 13:23:02	2016-11-10 13:24:12	2	NA	NA	NA	NA	NA	NA	NA	NA	NA	NA	NA	NA	NA	30	NA	NA	30	NA	NA	NA	NA	NA	NA	NA	NA	NA	NA	NA	NA	NA	NA	NA	NA	NA	NA	NA	NA	NA	NA	NA	NA	NA	NA	NA	NA	NA	NA
2016-11-10 12:38:27	2016-11-10 13:24:01	97	1976	Male	United States of America	USA	10-14	6-9	A few times	A few times	30-39	13-16	3-5	3	15	36	1	36	15	3	1	4	4	4	6	5	5	7	7	6	4	4	6	3	1	4	4	5	5	4	3	5	5	5	7	7	7	6	7
2016-11-10 13:21:20	2016-11-10 13:25:10	25	1960	Male	United States of America	USA	6-9	3	NA	NA	NA	NA	NA	NA	NA	30	NA	NA	30	NA	NA	NA	NA	NA	NA	NA	NA	NA	NA	NA	NA	NA	NA	NA	NA	NA	NA	NA	NA	NA	NA	NA	NA	NA	NA	NA	NA	NA	NA
2016-11-10 13:17:49	2016-11-10 13:24:56	27	1975	Female	United States of America	USA	4-5	20+	A few times	Regularly	30-39	13-16	3-5	3	59	55	NA	NA	30	NA	NA	NA	NA	NA	NA	NA	NA	NA	NA	NA	NA	NA	NA	NA	NA	NA	NA	NA	NA	NA	NA	NA	NA	NA	NA	NA	NA	NA	NA
2016-11-10 13:23:10	2016-11-10 13:25:35	14	1989	Female	United States of America	USA	1	4-5	NA	NA	NA	NA	NA	NA	NA	30	NA	NA	30	NA	NA	NA	NA	NA	NA	NA	NA	NA	NA	NA	NA	NA	NA	NA	NA	NA	NA	NA	NA	NA	NA	NA	NA	NA	NA	NA	NA	NA	NA
2016-11-10 12:55:56	2016-11-10 13:26:02	97	1963	Male	United States of America	USA	10-14	4-5	Regularly	Regularly	60+	13-16	6-8	3	5	0	1	29	15	2	4	2	2	2	NA	NA	NA	NA	NA	NA	NA	NA	NA	NA	NA	NA	1	5	5	5	5	1	5	5	7	7	6	6	6
2016-11-10 13:24:31	2016-11-10 13:26:09	2	NA	NA	NA	NA	NA	NA	NA	NA	NA	NA	NA	NA	NA	30	NA	NA	30	NA	NA	NA	NA	NA	NA	NA	NA	NA	NA	NA	NA	NA	NA	NA	NA	NA	NA	NA	NA	NA	NA	NA	NA	NA	NA	NA	NA	NA	NA
2016-11-10 13:19:10	2016-11-10 13:26:25	27	1977	Male	Germany	Other	3	10-14	Regularly	Regularly	40-49	17+	3-5	3	13	2	NA	NA	30	NA	NA	NA	NA	NA	NA	NA	NA	NA	NA	NA	NA	NA	NA	NA	NA	NA	NA	NA	NA	NA	NA	NA	NA	NA	NA	NA	NA	NA	NA
2016-11-10 13:20:35	2016-11-10 13:26:27	27	1988	Female	United States of America	USA	3	4-5	A few times	Regularly	50-59	NA	6-8	3	45	46	NA	NA	30	NA	NA	NA	NA	NA	NA	NA	NA	NA	NA	NA	NA	NA	NA	NA	NA	NA	NA	NA	NA	NA	NA	NA	NA	NA	NA	NA	NA	NA	NA
2016-11-10 13:25:26	2016-11-10 13:27:06	3	NA	NA	NA	NA	NA	NA	NA	NA	NA	NA	NA	NA	NA	30	NA	NA	30	NA	NA	NA	NA	NA	NA	NA	NA	NA	NA	NA	NA	NA	NA	NA	NA	NA	NA	NA	NA	NA	NA	NA	NA	NA	NA	NA	NA	NA	NA
2016-11-10 13:00:28	2016-11-10 13:26:59	27	1981	Male	Canada	Other	2	4-5	Never	Never	30-39	17+	6-8	4	28	30	NA	NA	30	NA	NA	NA	NA	NA	NA	NA	NA	NA	NA	NA	NA	NA	NA	NA	NA	NA	NA	NA	NA	NA	NA	NA	NA	NA	NA	NA	NA	NA	NA
2016-11-10 12:58:48	2016-11-10 13:27:44	97	1991	Female	United States of America	USA	3	4-5	A few times	A few times	30-39	9-12	1-2	4	34	30	2	10	46	1	2	3	2	1	6	6	1	1	4	1	2	5	1	2	1	6	1	1	3	1	1	5	4	5	7	7	7	4	5
2016-11-10 17:04:48	2016-11-10 17:27:54	100	1985	Female	United Kingdom of Great Britain and Northern Ireland	UK	1	3	Regularly	Regularly	30-39	9-12	3-5	3	59	44	2	0	8	1	1	3	2	1	6	5	1	7	6	1	5	5	1	7	1	4	4	3	4	3	1	5	5	3	6	7	6	6	6
2016-11-10 17:15:21	2016-11-10 17:28:03	100	1984	Female	United States of America	USA	3	10-14	Regularly	Regularly	30-39	13-16	3-5	3	39	30	NA	NA	30	1	3	4	3	1	7	7	1	1	4	1	5	4	1	3	1	5	1	3	3	2	1	4	3	3	4	6	6	4	1
2016-11-10 17:06:08	2016-11-10 17:28:13	100	1971	Male	Canada	Other	NA	NA	Regularly	A few times	30-39	17+	3-5	3	50	8	1	44	24	2	2	2	2	2	2	3	1	1	1	1	1	3	1	1	1	6	3	3	2	3	3	3	3	3	5	5	5	4	4
2016-11-10 16:59:46	2016-11-10 17:28:14	100	1984	Male	United States of America	USA	1	3	Regularly	Regularly	20-29	13-16	3-5	4	9	0	1	55	30	2	3	4	4	4	6	4	1	2	6	2	5	4	1	1	1	2	4	5	5	5	2	5	5	4	6	6	5	1	1
2016-11-10 13:03:29	2016-11-10 13:27:46	97	1982	Male	United States of America	USA	6-9	4-5	A few times	A few times	30-39	13-16	3-5	4	29	0	NA	NA	30	1	1	4	2	2	6	5	1	2	5	1	1	1	2	1	1	6	1	2	5	3	1	4	5	5	6	6	6	6	1
2016-11-10 13:27:36	2016-11-10 13:28:19	3	NA	NA	NA	NA	NA	NA	NA	NA	NA	NA	NA	NA	NA	30	NA	NA	30	NA	NA	NA	NA	NA	NA	NA	NA	NA	NA	NA	NA	NA	NA	NA	NA	NA	NA	NA	NA	NA	NA	NA	NA	NA	NA	NA	NA	NA	NA
2016-11-10 13:09:13	2016-11-10 13:28:16	97	1984	Female	United States of America	USA	4-5	20+	Regularly	Regularly	50-59	13-16	3-5	3	20	2	NA	NA	30	2	2	4	4	5	6	7	1	3	4	1	1	2	1	3	1	6	4	3	5	2	1	5	5	5	5	6	6	6	5
2016-11-10 12:55:32	2016-11-10 13:28:48	84	1963	Female	United States of America	USA	10-14	4-5	Regularly	Regularly	40-49	5-8	1-2	3	49	53	NA	NA	30	NA	NA	NA	NA	NA	NA	NA	NA	NA	NA	NA	NA	NA	NA	NA	NA	NA	NA	NA	NA	NA	NA	NA	NA	NA	NA	NA	NA	NA	NA
2016-11-10 16:37:02	2016-11-10 17:29:04	100	1980	Male	Costa Rica	Other	4-5	4-5	Regularly	Regularly	50-59	13-16	3-5	3	50	10	1	50	22	2	1	1	1	1	7	6	2	2	3	2	5	6	7	1	1	7	5	1	5	1	1	5	5	1	7	7	7	7	2
2016-11-10 13:18:52	2016-11-10 13:28:52	84	1988	Female	United States of America	USA	6-9	10-14	A few times	Regularly	30-39	13-16	3-5	3	20	32	NA	NA	30	NA	NA	NA	NA	NA	NA	NA	NA	NA	NA	NA	NA	NA	NA	NA	NA	NA	NA	NA	NA	NA	NA	NA	NA	NA	NA	NA	NA	NA	NA
2016-11-10 13:27:35	2016-11-10 13:28:54	2	NA	NA	NA	NA	NA	NA	NA	NA	NA	NA	NA	NA	NA	30	NA	NA	30	NA	NA	NA	NA	NA	NA	NA	NA	NA	NA	NA	NA	NA	NA	NA	NA	NA	NA	NA	NA	NA	NA	NA	NA	NA	NA	NA	NA	NA	NA
2016-11-10 13:19:49	2016-11-10 13:29:34	42	NA	Male	United States of America	USA	1	4-5	Never	Never	40-49	13-16	9+	NA	NA	30	NA	NA	30	NA	NA	NA	NA	NA	NA	NA	NA	NA	NA	NA	NA	NA	NA	NA	NA	NA	NA	NA	NA	NA	NA	NA	NA	NA	NA	NA	NA	NA	NA
2016-11-10 13:08:33	2016-11-10 13:29:41	27	1983	Male	United States of America	USA	10-14	4-5	A few times	Regularly	20-29	13-16	6-8	3	27	51	NA	NA	30	NA	NA	NA	NA	NA	NA	NA	NA	NA	NA	NA	NA	NA	NA	NA	NA	NA	NA	NA	NA	NA	NA	NA	NA	NA	NA	NA	NA	NA	NA
2016-11-10 11:49:35	2016-11-10 13:30:17	19	1988	Female	United States of America	USA	1	3	NA	NA	NA	NA	NA	NA	NA	30	NA	NA	30	NA	NA	NA	NA	NA	NA	NA	NA	NA	NA	NA	NA	NA	NA	NA	NA	NA	NA	NA	NA	NA	NA	NA	NA	NA	NA	NA	NA	NA	NA
2016-11-10 13:28:14	2016-11-10 13:30:07	14	1990	Male	United States of America	USA	3	6-9	NA	NA	NA	NA	NA	NA	NA	30	NA	NA	30	NA	NA	NA	NA	NA	NA	NA	NA	NA	NA	NA	NA	NA	NA	NA	NA	NA	NA	NA	NA	NA	NA	NA	NA	NA	NA	NA	NA	NA	NA
2016-11-10 13:23:43	2016-11-10 13:30:15	27	1982	Male	Denmark	Other	1	1	A few times	A few times	20-29	17+	0	NA	NA	30	NA	NA	30	NA	NA	NA	NA	NA	NA	NA	NA	NA	NA	NA	NA	NA	NA	NA	NA	NA	NA	NA	NA	NA	NA	NA	NA	NA	NA	NA	NA	NA	NA
2016-11-10 13:18:00	2016-11-10 13:30:35	97	1989	Female	United States of America	USA	1	2	Regularly	Regularly	40-49	17+	3-5	5	43	12	NA	NA	30	1	2	1	5	1	3	2	1	3	4	1	1	1	1	1	1	7	1	3	3	3	3	4	3	3	3	3	4	1	4
2016-11-10 13:26:18	2016-11-10 13:30:44	19	1979	Male	United States of America	USA	1	20+	NA	NA	NA	NA	NA	NA	NA	30	NA	NA	30	NA	NA	NA	NA	NA	NA	NA	NA	NA	NA	NA	NA	NA	NA	NA	NA	NA	NA	NA	NA	NA	NA	NA	NA	NA	NA	NA	NA	NA	NA
2016-11-10 13:25:56	2016-11-10 13:31:01	27	1978	Female	United States of America	USA	6-9	6-9	Regularly	Regularly	30-39	13-16	3-5	3	44	30	NA	NA	30	NA	NA	NA	NA	NA	NA	NA	NA	NA	NA	NA	NA	NA	NA	NA	NA	NA	NA	NA	NA	NA	NA	NA	NA	NA	NA	NA	NA	NA	NA
2016-11-10 13:27:00	2016-11-10 13:31:43	42	1976	Male	United States of America	USA	6-9	4-5	Regularly	Regularly	40-49	13-16	0	3	10	49	NA	NA	30	NA	NA	NA	NA	NA	NA	NA	NA	NA	NA	NA	NA	NA	NA	NA	NA	NA	NA	NA	NA	NA	NA	NA	NA	NA	NA	NA	NA	NA	NA
2016-11-10 13:10:38	2016-11-10 13:31:54	97	1973	Female	United Kingdom of Great Britain and Northern Ireland	UK	6-9	6-9	Regularly	Regularly	30-39	9-12	9+	3	21	29	1	36	30	NA	NA	NA	NA	5	5	6	1	5	4	1	1	1	1	1	4	4	1	1	4	2	3	4	4	4	4	4	4	4	4
2016-11-10 12:55:26	2016-11-10 13:31:48	97	1985	Male	United States of America	USA	2	2	Regularly	Regularly	40-49	13-16	3-5	3	2	41	1	28	14	2	3	2	4	4	6	7	1	2	3	1	1	1	1	1	1	4	3	2	3	3	1	5	5	4	7	7	7	6	2
2016-11-10 13:26:48	2016-11-10 13:31:29	19	NA	Female	United States of America	USA	3	6-9	NA	NA	NA	NA	NA	NA	NA	30	NA	NA	30	NA	NA	NA	NA	NA	NA	NA	NA	NA	NA	NA	NA	NA	NA	NA	NA	NA	NA	NA	NA	NA	NA	NA	NA	NA	NA	NA	NA	NA	NA
2016-11-10 13:27:34	2016-11-10 13:32:02	19	1972	Male	Uruguay	Other	4-5	6-9	NA	NA	NA	NA	NA	NA	NA	30	NA	NA	30	NA	NA	NA	NA	NA	NA	NA	NA	NA	NA	NA	NA	NA	NA	NA	NA	NA	NA	NA	NA	NA	NA	NA	NA	NA	NA	NA	NA	NA	NA
2016-11-10 17:15:53	2016-11-10 17:32:11	100	1978	Male	United States of America	USA	6-9	6-9	Regularly	Regularly	60+	9-12	3-5	3	8	11	NA	NA	30	3	4	4	4	2	4	6	1	1	1	1	1	1	1	4	3	3	1	5	4	5	3	5	4	5	5	6	6	5	1
2016-11-10 17:16:10	2016-11-10 17:32:17	100	1965	Male	United States of America	USA	6-9	15-19	Regularly	Regularly	40-49	9-12	3-5	3	43	30	NA	NA	30	4	4	4	4	4	6	2	1	1	6	1	4	2	1	1	1	6	4	4	5	4	3	4	5	4	6	6	7	6	6
2016-11-10 13:29:58	2016-11-10 13:32:20	14	1988	Female	United States of America	USA	6-9	10-14	NA	NA	NA	NA	NA	NA	NA	30	NA	NA	30	NA	NA	NA	NA	NA	NA	NA	NA	NA	NA	NA	NA	NA	NA	NA	NA	NA	NA	NA	NA	NA	NA	NA	NA	NA	NA	NA	NA	NA	NA
2016-11-10 13:32:05	2016-11-10 13:32:39	2	NA	NA	NA	NA	NA	NA	NA	NA	NA	NA	NA	NA	NA	30	NA	NA	30	NA	NA	NA	NA	NA	NA	NA	NA	NA	NA	NA	NA	NA	NA	NA	NA	NA	NA	NA	NA	NA	NA	NA	NA	NA	NA	NA	NA	NA	NA
2016-11-10 13:27:15	2016-11-10 13:32:27	19	1986	Female	United States of America	USA	1	3	NA	NA	NA	NA	NA	NA	NA	30	NA	NA	30	NA	NA	NA	NA	NA	NA	NA	NA	NA	NA	NA	NA	NA	NA	NA	NA	NA	NA	NA	NA	NA	NA	NA	NA	NA	NA	NA	NA	NA	NA
2016-11-10 13:29:47	2016-11-10 13:32:38	3	NA	NA	NA	NA	NA	NA	NA	NA	NA	NA	NA	NA	NA	30	NA	NA	30	NA	NA	NA	NA	NA	NA	NA	NA	NA	NA	NA	NA	NA	NA	NA	NA	NA	NA	NA	NA	NA	NA	NA	NA	NA	NA	NA	NA	NA	NA
2016-11-10 13:28:03	2016-11-10 13:32:52	84	1972	Female	United States of America	USA	6-9	6-9	A few times	A few times	20-29	13-16	3-5	4	9	30	2	0	30	NA	NA	NA	NA	NA	NA	NA	NA	NA	NA	NA	NA	NA	NA	NA	NA	NA	NA	NA	NA	NA	NA	NA	NA	NA	NA	NA	NA	NA	NA
2016-11-10 13:27:25	2016-11-10 13:33:18	27	1987	Female	United States of America	USA	10-14	4-5	Regularly	Regularly	40-49	13-16	0	4	4	50	NA	NA	30	NA	NA	NA	NA	NA	NA	NA	NA	NA	NA	NA	NA	NA	NA	NA	NA	NA	NA	NA	NA	NA	NA	NA	NA	NA	NA	NA	NA	NA	NA
2016-11-10 17:15:51	2016-11-10 17:33:33	100	1975	Male	United States of America	USA	10-14	6-9	A few times	Regularly	60+	13-16	9+	2	56	29	1	24	1	2	2	4	3	4	4	1	2	1	3	2	1	5	2	1	1	5	2	3	3	4	3	4	4	3	7	7	6	5	1
2016-11-10 13:26:09	2016-11-10 13:34:12	27	1959	Male	United States of America	USA	10-14	15-19	Regularly	Regularly	40-49	17+	3-5	3	40	52	NA	NA	30	NA	NA	NA	NA	NA	NA	NA	NA	NA	NA	NA	NA	NA	NA	NA	NA	NA	NA	NA	NA	NA	NA	NA	NA	NA	NA	NA	NA	NA	NA
2016-11-10 17:13:04	2016-11-10 17:34:21	100	1975	Female	United Kingdom of Great Britain and Northern Ireland	UK	2	6-9	Regularly	Regularly	40-49	9-12	3-5	4	0	17	NA	NA	30	2	4	2	4	2	7	5	1	5	3	1	3	3	1	1	1	7	1	3	4	2	1	5	5	5	7	7	7	5	5
2016-11-10 13:33:34	2016-11-10 13:34:19	3	NA	NA	NA	NA	NA	NA	NA	NA	NA	NA	NA	NA	NA	30	NA	NA	30	NA	NA	NA	NA	NA	NA	NA	NA	NA	NA	NA	NA	NA	NA	NA	NA	NA	NA	NA	NA	NA	NA	NA	NA	NA	NA	NA	NA	NA	NA
2016-11-10 13:28:05	2016-11-10 13:35:05	27	1978	Female	United States of America	USA	1	1	Regularly	Regularly	0-19	17+	0	7	2	16	NA	NA	30	NA	NA	NA	NA	NA	NA	NA	NA	NA	NA	NA	NA	NA	NA	NA	NA	NA	NA	NA	NA	NA	NA	NA	NA	NA	NA	NA	NA	NA	NA
2016-11-10 13:31:49	2016-11-10 13:35:12	3	NA	NA	NA	NA	NA	NA	NA	NA	NA	NA	NA	NA	NA	30	NA	NA	30	NA	NA	NA	NA	NA	NA	NA	NA	NA	NA	NA	NA	NA	NA	NA	NA	NA	NA	NA	NA	NA	NA	NA	NA	NA	NA	NA	NA	NA	NA
2016-11-10 13:27:39	2016-11-10 13:35:23	27	1983	Male	United States of America	USA	1	3	Regularly	Regularly	20-29	NA	1-2	4	40	36	NA	NA	30	NA	NA	NA	NA	NA	NA	NA	NA	NA	NA	NA	NA	NA	NA	NA	NA	NA	NA	NA	NA	NA	NA	NA	NA	NA	NA	NA	NA	NA	NA
2016-11-10 13:29:51	2016-11-10 13:35:08	27	1982	Female	United States of America	USA	10-14	6-9	Regularly	A few times	50-59	9-12	3-5	4	33	44	NA	NA	30	NA	NA	NA	NA	NA	NA	NA	NA	NA	NA	NA	NA	NA	NA	NA	NA	NA	NA	NA	NA	NA	NA	NA	NA	NA	NA	NA	NA	NA	NA
2016-11-10 13:16:19	2016-11-10 13:36:38	97	1978	Female	United States of America	USA	4-5	3	Never	Regularly	20-29	17+	6-8	4	20	35	NA	NA	30	4	4	4	4	4	5	1	1	5	2	1	1	3	1	1	1	4	4	4	4	4	2	4	5	5	6	5	5	3	3
2016-11-10 13:07:44	2016-11-10 13:36:27	97	1976	Male	Canada	Other	4-5	4-5	A few times	Regularly	40-49	9-12	6-8	3	14	14	1	36	20	4	4	4	4	3	6	1	1	1	1	1	2	1	1	2	1	3	1	3	3	3	1	2	4	3	6	6	5	3	2
2016-11-10 13:29:59	2016-11-10 13:37:00	27	1961	Male	United States of America	USA	10-14	10-14	Regularly	Regularly	30-39	5-8	0	4	13	30	NA	NA	30	NA	NA	NA	NA	NA	NA	NA	NA	NA	NA	NA	NA	NA	NA	NA	NA	NA	NA	NA	NA	NA	NA	NA	NA	NA	NA	NA	NA	NA	NA
2016-11-10 13:26:33	2016-11-10 13:37:00	27	1992	Male	Italy	Other	1	1	Regularly	Regularly	30-39	17+	6-8	3	47	34	NA	NA	30	NA	NA	NA	NA	NA	NA	NA	NA	NA	NA	NA	NA	NA	NA	NA	NA	NA	NA	NA	NA	NA	NA	NA	NA	NA	NA	NA	NA	NA	NA
2016-11-10 13:32:34	2016-11-10 13:37:20	19	1973	Female	Philippines	Other	2	2	NA	NA	NA	NA	NA	NA	NA	30	NA	NA	30	NA	NA	NA	NA	NA	NA	NA	NA	NA	NA	NA	NA	NA	NA	NA	NA	NA	NA	NA	NA	NA	NA	NA	NA	NA	NA	NA	NA	NA	NA
2016-11-10 12:55:09	2016-11-10 13:37:21	97	1976	Female	United States of America	USA	10-14	15-19	Regularly	A few times	50-59	13-16	1-2	3	35	3	1	35	30	4	3	4	3	3	5	6	1	1	5	1	4	4	1	1	2	6	3	3	5	3	1	5	5	3	5	5	6	4	1
2016-11-10 16:40:49	2016-11-10 17:37:40	100	1977	Male	United States of America	USA	3	3	Regularly	A few times	20-29	13-16	1-2	4	3	26	1	53	30	2	2	2	5	2	5	5	1	1	1	1	1	1	1	4	4	6	2	5	4	4	4	5	3	3	3	6	5	1	2
2016-11-10 17:02:29	2016-11-10 17:37:51	100	1973	Male	United States of America	USA	1	6-9	Regularly	A few times	30-39	17+	6-8	4	22	19	2	2	40	3	2	4	4	2	6	7	3	4	3	4	6	6	2	1	1	4	2	5	4	5	2	4	5	5	6	6	6	5	4
2016-11-10 13:24:15	2016-11-10 13:38:04	27	1986	Female	United States of America	USA	2	10-14	Regularly	A few times	40-49	17+	6-8	3	47	30	NA	NA	30	NA	NA	NA	NA	NA	NA	NA	NA	NA	NA	NA	NA	NA	NA	NA	NA	NA	NA	NA	NA	NA	NA	NA	NA	NA	NA	NA	NA	NA	NA
2016-11-10 17:07:27	2016-11-10 17:38:29	100	1963	Male	Chile	Other	6-9	20+	A few times	Regularly	40-49	13-16	1-2	6	4	32	NA	NA	30	1	1	1	2	1	1	1	1	1	3	1	1	1	1	1	1	7	1	2	4	2	2	3	3	4	4	1	2	1	1
2016-11-10 13:32:27	2016-11-10 13:39:08	3	NA	NA	NA	NA	NA	NA	NA	NA	NA	NA	NA	NA	NA	30	NA	NA	30	NA	NA	NA	NA	NA	NA	NA	NA	NA	NA	NA	NA	NA	NA	NA	NA	NA	NA	NA	NA	NA	NA	NA	NA	NA	NA	NA	NA	NA	NA
2016-11-10 13:12:56	2016-11-10 13:39:42	97	1990	Male	United States of America	USA	4-5	4-5	Regularly	Regularly	60+	17+	6-8	3	13	19	1	34	54	1	3	2	3	2	7	6	1	4	3	1	5	2	1	2	2	6	4	3	4	2	1	4	2	5	5	6	7	6	2
2016-11-10 13:33:41	2016-11-10 13:39:27	27	1982	Female	United States of America	USA	6-9	20+	Regularly	A few times	30-39	13-16	3-5	3	20	10	NA	NA	30	NA	NA	NA	NA	NA	NA	NA	NA	NA	NA	NA	NA	NA	NA	NA	NA	NA	NA	NA	NA	NA	NA	NA	NA	NA	NA	NA	NA	NA	NA
2016-11-10 13:30:12	2016-11-10 13:39:43	27	1970	Female	United States of America	USA	10-14	6-9	A few times	Regularly	40-49	9-12	3-5	3	59	11	NA	NA	30	NA	NA	NA	NA	NA	NA	NA	NA	NA	NA	NA	NA	NA	NA	NA	NA	NA	NA	NA	NA	NA	NA	NA	NA	NA	NA	NA	NA	NA	NA
2016-11-10 17:18:59	2016-11-10 17:39:53	100	1987	Female	United States of America	USA	3	10-14	Regularly	Regularly	30-39	13-16	3-5	4	18	30	1	59	14	3	1	4	1	2	5	2	1	2	3	1	1	1	1	1	1	3	4	2	5	5	1	5	4	5	5	5	7	5	5
2016-11-10 13:36:26	2016-11-10 13:40:03	2	NA	NA	NA	NA	NA	NA	NA	NA	NA	NA	NA	NA	NA	30	NA	NA	30	NA	NA	NA	NA	NA	NA	NA	NA	NA	NA	NA	NA	NA	NA	NA	NA	NA	NA	NA	NA	NA	NA	NA	NA	NA	NA	NA	NA	NA	NA
2016-11-10 17:22:01	2016-11-10 17:40:29	100	1993	Female	United States of America	USA	3	3	Regularly	Regularly	50-59	13-16	3-5	3	27	40	1	27	0	2	2	2	2	2	4	6	1	2	3	1	4	5	1	2	2	6	1	5	5	3	3	1	5	5	7	7	7	6	6
2016-11-10 13:34:57	2016-11-10 13:40:21	27	1957	Female	United States of America	USA	4-5	10-14	Regularly	A few times	20-29	13-16	3-5	4	39	41	NA	NA	30	NA	NA	NA	NA	NA	NA	NA	NA	NA	NA	NA	NA	NA	NA	NA	NA	NA	NA	NA	NA	NA	NA	NA	NA	NA	NA	NA	NA	NA	NA
2016-11-10 13:40:21	2016-11-10 13:41:20	2	NA	NA	NA	NA	NA	NA	NA	NA	NA	NA	NA	NA	NA	30	NA	NA	30	NA	NA	NA	NA	NA	NA	NA	NA	NA	NA	NA	NA	NA	NA	NA	NA	NA	NA	NA	NA	NA	NA	NA	NA	NA	NA	NA	NA	NA	NA
2016-11-10 13:36:03	2016-11-10 13:41:08	27	1977	Male	United States of America	USA	10-14	20+	A few times	A few times	20-29	5-8	0	4	21	39	NA	NA	30	NA	NA	NA	NA	NA	NA	NA	NA	NA	NA	NA	NA	NA	NA	NA	NA	NA	NA	NA	NA	NA	NA	NA	NA	NA	NA	NA	NA	NA	NA
2016-11-10 13:39:27	2016-11-10 13:41:53	27	1990	Female	United States of America	USA	2	2	Regularly	Regularly	20-29	13-16	1-2	4	18	23	NA	NA	30	NA	NA	NA	NA	NA	NA	NA	NA	NA	NA	NA	NA	NA	NA	NA	NA	NA	NA	NA	NA	NA	NA	NA	NA	NA	NA	NA	NA	NA	NA
2016-11-10 12:41:41	2016-11-10 13:41:52	84	1992	Female	United States of America	USA	2	2	Regularly	Regularly	30-39	17+	6-8	NA	NA	30	NA	NA	30	NA	NA	NA	NA	NA	NA	NA	NA	NA	NA	NA	NA	NA	NA	NA	NA	NA	NA	NA	NA	NA	NA	NA	NA	NA	NA	NA	NA	NA	NA
2016-11-10 13:26:40	2016-11-10 13:42:42	97	1993	Female	Canada	Other	3	4-5	A few times	Regularly	20-29	5-8	0	4	27	36	2	8	0	1	3	1	5	4	7	6	1	1	7	1	7	6	1	1	2	7	5	4	2	4	2	5	2	5	5	5	5	3	2
2016-11-10 13:05:31	2016-11-10 13:42:26	97	1975	Male	United States of America	USA	2	4-5	A few times	Regularly	30-39	13-16	1-2	3	14	15	1	34	38	4	4	4	5	2	6	4	1	4	5	1	2	2	1	3	1	2	3	4	5	2	2	4	5	4	7	7	7	7	7
2016-11-10 13:42:02	2016-11-10 13:42:55	3	NA	NA	NA	NA	NA	NA	NA	NA	NA	NA	NA	NA	NA	30	NA	NA	30	NA	NA	NA	NA	NA	NA	NA	NA	NA	NA	NA	NA	NA	NA	NA	NA	NA	NA	NA	NA	NA	NA	NA	NA	NA	NA	NA	NA	NA	NA
2016-11-10 13:38:44	2016-11-10 13:42:55	27	1983	Female	United States of America	USA	4-5	6-9	A few times	A few times	30-39	13-16	1-2	4	37	30	NA	NA	30	NA	NA	NA	NA	NA	NA	NA	NA	NA	NA	NA	NA	NA	NA	NA	NA	NA	NA	NA	NA	NA	NA	NA	NA	NA	NA	NA	NA	NA	NA
2016-11-10 13:38:24	2016-11-10 13:43:09	19	1970	Female	United States of America	USA	20+	6-9	NA	NA	NA	NA	NA	NA	NA	30	NA	NA	30	NA	NA	NA	NA	NA	NA	NA	NA	NA	NA	NA	NA	NA	NA	NA	NA	NA	NA	NA	NA	NA	NA	NA	NA	NA	NA	NA	NA	NA	NA
2016-11-10 13:20:35	2016-11-10 13:43:26	97	1983	Female	United States of America	USA	1	6-9	Regularly	Never	30-39	9-12	1-2	4	45	52	NA	NA	30	4	4	2	4	4	7	1	1	1	1	1	7	1	1	1	1	1	3	5	3	3	1	4	2	4	7	7	7	7	2
2016-11-10 13:38:23	2016-11-10 13:43:28	27	1975	Female	United States of America	USA	1	1	A few times	Regularly	30-39	13-16	3-5	NA	NA	30	NA	NA	30	NA	NA	NA	NA	NA	NA	NA	NA	NA	NA	NA	NA	NA	NA	NA	NA	NA	NA	NA	NA	NA	NA	NA	NA	NA	NA	NA	NA	NA	NA
2016-11-10 17:06:22	2016-11-10 17:43:44	100	1988	Male	United States of America	USA	4-5	3	A few times	A few times	30-39	13-16	1-2	3	10	50	1	35	12	3	2	3	2	5	6	7	1	6	5	1	6	6	1	2	1	5	5	5	5	2	4	5	5	5	7	7	7	6	1
2016-11-10 13:36:24	2016-11-10 13:44:29	27	1991	Female	United States of America	USA	1	2	Regularly	Regularly	20-29	13-16	1-2	4	36	30	NA	NA	30	NA	NA	NA	NA	NA	NA	NA	NA	NA	NA	NA	NA	NA	NA	NA	NA	NA	NA	NA	NA	NA	NA	NA	NA	NA	NA	NA	NA	NA	NA
2016-11-10 13:34:15	2016-11-10 13:44:53	19	1985	Female	United States of America	USA	4-5	3	NA	NA	NA	NA	NA	NA	NA	30	NA	NA	30	NA	NA	NA	NA	NA	NA	NA	NA	NA	NA	NA	NA	NA	NA	NA	NA	NA	NA	NA	NA	NA	NA	NA	NA	NA	NA	NA	NA	NA	NA
2016-11-10 17:25:09	2016-11-10 17:45:06	100	1984	Male	United States of America	USA	4-5	6-9	Regularly	A few times	30-39	13-16	3-5	4	14	29	NA	NA	30	2	3	4	4	2	7	7	7	7	6	7	5	7	7	7	3	7	1	4	3	3	3	3	4	4	6	5	6	2	6
2016-11-10 16:38:36	2016-11-10 17:45:52	100	1984	Female	United States of America	USA	2	4-5	Regularly	A few times	30-39	13-16	3-5	5	7	25	2	20	27	3	3	2	2	2	6	3	1	2	2	1	1	1	1	1	1	4	2	4	3	3	1	4	3	5	7	7	7	6	4
2016-11-10 12:53:27	2016-11-10 13:45:30	84	1969	Female	United States of America	USA	2	3	A few times	Regularly	30-39	13-16	9+	5	15	0	2	28	0	NA	NA	NA	NA	NA	NA	NA	NA	NA	NA	NA	NA	NA	NA	NA	NA	NA	NA	NA	NA	NA	NA	NA	NA	NA	NA	NA	NA	NA	NA
2016-11-10 13:42:26	2016-11-10 13:45:40	3	NA	NA	NA	NA	NA	NA	NA	NA	NA	NA	NA	NA	NA	30	NA	NA	30	NA	NA	NA	NA	NA	NA	NA	NA	NA	NA	NA	NA	NA	NA	NA	NA	NA	NA	NA	NA	NA	NA	NA	NA	NA	NA	NA	NA	NA	NA
2016-11-10 13:38:54	2016-11-10 13:46:01	27	1972	Female	United States of America	USA	4-5	6-9	A few times	A few times	40-49	9-12	1-2	3	52	14	NA	NA	30	NA	NA	NA	NA	NA	NA	NA	NA	NA	NA	NA	NA	NA	NA	NA	NA	NA	NA	NA	NA	NA	NA	NA	NA	NA	NA	NA	NA	NA	NA
2016-11-10 17:08:28	2016-11-10 17:46:27	100	1987	Female	United States of America	USA	4-5	4-5	Regularly	A few times	20-29	17+	1-2	5	8	55	2	27	56	1	4	2	4	3	5	7	1	2	3	1	2	6	1	4	1	3	1	3	4	4	2	5	2	5	5	4	4	1	1
2016-11-10 17:23:34	2016-11-10 17:46:28	100	1982	Male	United States of America	USA	10-14	6-9	A few times	Regularly	0-19	9-12	1-2	5	48	12	2	45	42	2	3	2	3	2	5	6	2	3	6	2	1	1	2	4	5	5	1	2	2	2	3	1	2	3	6	3	4	3	4
2016-11-10 12:41:31	2016-11-10 13:47:16	84	1964	Male	United States of America	USA	2	4-5	A few times	A few times	30-39	13-16	1-2	4	35	23	2	7	36	NA	NA	NA	NA	NA	NA	NA	NA	NA	NA	NA	NA	NA	NA	NA	NA	NA	NA	NA	NA	NA	NA	NA	NA	NA	NA	NA	NA	NA	NA
2016-11-10 13:12:23	2016-11-10 13:47:44	42	1987	Female	United States of America	USA	2	4-5	A few times	Regularly	40-49	17+	1-2	3	30	29	NA	NA	30	NA	NA	NA	NA	NA	NA	NA	NA	NA	NA	NA	NA	NA	NA	NA	NA	NA	NA	NA	NA	NA	NA	NA	NA	NA	NA	NA	NA	NA	NA
2016-11-10 13:27:04	2016-11-10 13:48:06	97	1958	Male	Canada	Other	10-14	6-9	Regularly	Regularly	50-59	13-16	6-8	3	30	18	1	43	5	2	2	2	4	2	NA	NA	NA	NA	NA	NA	NA	NA	NA	NA	NA	NA	1	5	3	5	5	1	4	5	1	5	5	4	1
2016-11-10 13:31:47	2016-11-10 13:48:15	42	1992	Female	United States of America	USA	1	4-5	A few times	A few times	20-29	9-12	1-2	4	30	30	NA	NA	30	NA	NA	NA	NA	NA	NA	NA	NA	NA	NA	NA	NA	NA	NA	NA	NA	NA	NA	NA	NA	NA	NA	NA	NA	NA	NA	NA	NA	NA	NA
2016-11-10 17:24:15	2016-11-10 17:48:28	100	1966	Male	Netherlands	Other	4-5	3	Regularly	Regularly	20-29	9-12	0	4	18	40	2	8	37	1	3	1	3	1	7	7	2	1	7	1	2	6	1	1	1	7	1	1	4	4	2	2	5	4	3	5	4	1	1
2016-11-10 17:30:33	2016-11-10 17:48:49	100	1984	Female	United States of America	USA	4-5	15-19	Regularly	Regularly	20-29	13-16	0	4	59	30	NA	NA	30	3	2	4	4	2	6	6	1	4	2	1	1	6	1	2	1	7	1	5	5	3	1	5	5	4	6	6	6	3	1
2016-11-10 13:38:00	2016-11-10 13:48:32	93	1989	Female	United States of America	USA	1	3	Never	Never	30-39	17+	1-2	4	29	31	NA	NA	30	4	4	4	4	4	NA	NA	NA	NA	NA	NA	NA	NA	NA	NA	NA	NA	4	4	4	4	3	4	4	4	7	7	NA	NA	NA
2016-11-10 13:30:17	2016-11-10 13:49:15	3	NA	NA	NA	NA	NA	NA	NA	NA	NA	NA	NA	NA	NA	30	NA	NA	30	NA	NA	NA	NA	NA	NA	NA	NA	NA	NA	NA	NA	NA	NA	NA	NA	NA	NA	NA	NA	NA	NA	NA	NA	NA	NA	NA	NA	NA	NA
2016-11-10 13:02:31	2016-11-10 13:49:33	19	1964	Female	United States of America	USA	20+	6-9	NA	NA	NA	NA	NA	NA	NA	30	NA	NA	30	NA	NA	NA	NA	NA	NA	NA	NA	NA	NA	NA	NA	NA	NA	NA	NA	NA	NA	NA	NA	NA	NA	NA	NA	NA	NA	NA	NA	NA	NA
2016-11-10 12:45:10	2016-11-10 13:50:25	27	1979	Male	United States of America	USA	6-9	4-5	A few times	Regularly	40-49	9-12	3-5	3	27	43	NA	NA	30	NA	NA	NA	NA	NA	NA	NA	NA	NA	NA	NA	NA	NA	NA	NA	NA	NA	NA	NA	NA	NA	NA	NA	NA	NA	NA	NA	NA	NA	NA
2016-11-10 13:46:25	2016-11-10 13:50:40	27	1982	Female	United States of America	USA	1	4-5	A few times	A few times	20-29	17+	3-5	4	22	30	NA	NA	30	NA	NA	NA	NA	NA	NA	NA	NA	NA	NA	NA	NA	NA	NA	NA	NA	NA	NA	NA	NA	NA	NA	NA	NA	NA	NA	NA	NA	NA	NA
2016-11-10 13:29:42	2016-11-10 17:51:45	100	1974	Female	United States of America	USA	4-5	10-14	Regularly	A few times	20-29	13-16	1-2	5	43	52	2	26	30	3	1	3	3	3	6	1	1	1	4	1	1	1	1	2	1	7	1	1	4	2	2	3	5	2	7	7	6	6	1
2016-11-10 13:47:42	2016-11-10 13:51:42	27	1974	Female	United States of America	USA	6-9	15-19	A few times	Regularly	40-49	13-16	3-5	4	18	50	NA	NA	30	NA	NA	NA	NA	NA	NA	NA	NA	NA	NA	NA	NA	NA	NA	NA	NA	NA	NA	NA	NA	NA	NA	NA	NA	NA	NA	NA	NA	NA	NA
2016-11-10 13:48:50	2016-11-10 13:51:16	14	1976	Female	United States of America	USA	6-9	6-9	NA	NA	NA	NA	NA	NA	NA	30	NA	NA	30	NA	NA	NA	NA	NA	NA	NA	NA	NA	NA	NA	NA	NA	NA	NA	NA	NA	NA	NA	NA	NA	NA	NA	NA	NA	NA	NA	NA	NA	NA
2016-11-10 13:32:19	2016-11-10 13:51:46	19	1974	Male	United States of America	USA	2	4-5	NA	NA	NA	NA	NA	NA	NA	30	NA	NA	30	NA	NA	NA	NA	NA	NA	NA	NA	NA	NA	NA	NA	NA	NA	NA	NA	NA	NA	NA	NA	NA	NA	NA	NA	NA	NA	NA	NA	NA	NA
2016-11-10 13:41:01	2016-11-10 13:52:12	84	1988	Female	United States of America	USA	6-9	4-5	Regularly	A few times	30-39	17+	1-2	4	5	51	2	0	4	NA	NA	NA	NA	NA	NA	NA	NA	NA	NA	NA	NA	NA	NA	NA	NA	NA	NA	NA	NA	NA	NA	NA	NA	NA	NA	NA	NA	NA	NA
2016-11-10 13:12:37	2016-11-10 13:52:29	97	1977	Male	United States of America	USA	20+	10-14	A few times	Regularly	60+	9-12	6-8	3	8	31	1	32	11	3	2	4	3	3	4	5	1	4	5	1	2	3	1	1	1	5	3	3	5	2	2	5	5	3	6	6	7	6	6
2016-11-10 13:49:09	2016-11-10 13:53:01	27	1975	Female	United States of America	USA	20+	20+	Regularly	Regularly	50-59	17+	3-5	3	51	0	NA	NA	30	NA	NA	NA	NA	NA	NA	NA	NA	NA	NA	NA	NA	NA	NA	NA	NA	NA	NA	NA	NA	NA	NA	NA	NA	NA	NA	NA	NA	NA	NA
2016-11-10 13:51:11	2016-11-10 13:53:21	2	NA	NA	NA	NA	NA	NA	NA	NA	NA	NA	NA	NA	NA	30	NA	NA	30	NA	NA	NA	NA	NA	NA	NA	NA	NA	NA	NA	NA	NA	NA	NA	NA	NA	NA	NA	NA	NA	NA	NA	NA	NA	NA	NA	NA	NA	NA
2016-11-10 13:49:32	2016-11-10 13:54:04	19	1969	Male	Germany	Other	2	15-19	NA	NA	NA	NA	NA	NA	NA	30	NA	NA	30	NA	NA	NA	NA	NA	NA	NA	NA	NA	NA	NA	NA	NA	NA	NA	NA	NA	NA	NA	NA	NA	NA	NA	NA	NA	NA	NA	NA	NA	NA
2016-11-10 13:25:46	2016-11-10 13:54:08	97	1972	Female	Canada	Other	15-19	15-19	Regularly	Regularly	40-49	13-16	3-5	4	29	20	2	7	30	2	2	3	2	1	3	2	1	1	1	1	1	2	1	1	1	1	1	5	3	3	5	5	5	5	7	7	1	2	1
2016-11-10 17:28:57	2016-11-10 17:54:26	100	1984	Female	United States of America	USA	6-9	3	Regularly	Regularly	20-29	5-8	1-2	3	57	33	1	52	14	5	5	5	5	2	6	7	1	1	2	1	1	2	1	7	1	4	1	5	3	5	3	1	5	3	6	6	6	5	6
2016-11-10 13:34:58	2016-11-10 13:54:37	97	1995	Male	United States of America	USA	3	4-5	A few times	Regularly	40-49	9-12	1-2	3	33	58	1	41	28	4	4	4	4	4	4	7	2	6	6	1	7	6	1	6	1	7	3	3	5	2	2	5	5	3	7	7	7	7	3
2016-11-10 17:09:54	2016-11-10 17:55:05	100	1985	Female	United States of America	USA	6-9	6-9	A few times	A few times	40-49	13-16	3-5	3	52	52	1	55	47	2	1	3	2	1	7	1	1	6	4	1	2	1	1	3	3	5	3	2	2	2	1	4	3	5	7	7	6	3	5
2016-11-10 13:49:10	2016-11-10 13:55:27	19	1970	Female	United States of America	USA	1	10-14	NA	NA	NA	NA	NA	NA	NA	30	NA	NA	30	NA	NA	NA	NA	NA	NA	NA	NA	NA	NA	NA	NA	NA	NA	NA	NA	NA	NA	NA	NA	NA	NA	NA	NA	NA	NA	NA	NA	NA	NA
2016-11-10 13:52:35	2016-11-10 13:55:54	14	1976	Female	United States of America	USA	3	6-9	NA	NA	NA	NA	NA	NA	NA	30	NA	NA	30	NA	NA	NA	NA	NA	NA	NA	NA	NA	NA	NA	NA	NA	NA	NA	NA	NA	NA	NA	NA	NA	NA	NA	NA	NA	NA	NA	NA	NA	NA
2016-11-10 13:17:34	2016-11-10 13:55:57	97	1970	Female	United States of America	USA	1	3	A few times	Never	30-39	17+	1-2	6	49	50	3	25	49	1	1	2	1	1	6	1	1	5	6	1	1	1	1	1	1	5	2	2	4	4	2	5	2	5	2	2	1	1	1
2016-11-10 17:41:20	2016-11-10 17:56:41	100	1970	Female	United States of America	USA	20+	15-19	Regularly	Regularly	40-49	13-16	3-5	3	37	58	NA	NA	30	4	4	5	5	1	7	7	1	1	4	1	1	6	1	1	1	7	1	5	5	5	2	3	5	5	6	6	4	1	1
2016-11-10 12:48:30	2016-11-10 13:56:42	97	1971	Male	United States of America	USA	10-14	4-5	Regularly	A few times	30-39	13-16	1-2	3	57	2	NA	NA	30	2	3	2	4	4	3	5	2	6	2	2	2	3	2	3	2	3	1	5	1	2	5	1	2	2	2	2	4	4	3
2016-11-10 13:43:19	2016-11-10 13:57:10	84	1969	Male	United States of America	USA	3	4-5	Regularly	Regularly	60+	13-16	0	3	19	17	1	39	19	NA	NA	NA	NA	NA	NA	NA	NA	NA	NA	NA	NA	NA	NA	NA	NA	NA	NA	NA	NA	NA	NA	NA	NA	NA	NA	NA	NA	NA	NA
2016-11-10 13:51:31	2016-11-10 13:57:33	84	1966	Male	United States of America	USA	6-9	4-5	Regularly	A few times	40-49	9-12	6-8	3	22	32	NA	NA	30	NA	NA	NA	NA	NA	NA	NA	NA	NA	NA	NA	NA	NA	NA	NA	NA	NA	NA	NA	NA	NA	NA	NA	NA	NA	NA	NA	NA	NA	NA
2016-11-10 17:32:49	2016-11-10 17:57:36	100	1984	Female	United States of America	USA	20+	15-19	Regularly	A few times	20-29	5-8	0	5	19	30	2	39	13	1	2	3	2	2	5	2	1	7	4	1	5	4	1	7	1	3	1	2	2	1	2	2	1	3	4	4	4	3	4
2016-11-10 13:46:07	2016-11-10 13:57:31	84	1986	Male	United States of America	USA	2	1	Regularly	Regularly	50-59	17+	9+	3	2	41	1	29	55	NA	NA	NA	NA	NA	NA	NA	NA	NA	NA	NA	NA	NA	NA	NA	NA	NA	NA	NA	NA	NA	NA	NA	NA	NA	NA	NA	NA	NA	NA
2016-11-10 13:53:23	2016-11-10 13:58:00	27	1980	Male	United States of America	USA	20+	10-14	A few times	Regularly	50-59	13-16	6-8	3	15	30	NA	NA	30	NA	NA	NA	NA	NA	NA	NA	NA	NA	NA	NA	NA	NA	NA	NA	NA	NA	NA	NA	NA	NA	NA	NA	NA	NA	NA	NA	NA	NA	NA
2016-11-10 13:52:06	2016-11-10 13:58:51	27	NA	Male	United States of America	USA	6-9	6-9	A few times	A few times	20-29	9-12	3-5	4	45	30	NA	NA	30	NA	NA	NA	NA	NA	NA	NA	NA	NA	NA	NA	NA	NA	NA	NA	NA	NA	NA	NA	NA	NA	NA	NA	NA	NA	NA	NA	NA	NA	NA
2016-11-10 13:53:39	2016-11-10 13:58:58	27	1978	Male	United States of America	USA	20+	6-9	Regularly	Regularly	50-59	9-12	6-8	3	3	54	NA	NA	30	NA	NA	NA	NA	NA	NA	NA	NA	NA	NA	NA	NA	NA	NA	NA	NA	NA	NA	NA	NA	NA	NA	NA	NA	NA	NA	NA	NA	NA	NA
2016-11-10 13:29:42	2016-11-10 13:58:51	27	1982	Female	United States of America	USA	2	4-5	Never	A few times	0-19	9-12	0	5	43	10	NA	NA	30	NA	NA	NA	NA	NA	NA	NA	NA	NA	NA	NA	NA	NA	NA	NA	NA	NA	NA	NA	NA	NA	NA	NA	NA	NA	NA	NA	NA	NA	NA
2016-11-10 13:42:58	2016-11-10 13:59:22	27	1971	Female	United States of America	USA	6-9	10-14	Regularly	A few times	50-59	17+	3-5	3	25	24	NA	NA	30	NA	NA	NA	NA	NA	NA	NA	NA	NA	NA	NA	NA	NA	NA	NA	NA	NA	NA	NA	NA	NA	NA	NA	NA	NA	NA	NA	NA	NA	NA
2016-11-10 17:35:33	2016-11-10 17:59:46	100	1974	Female	United States of America	USA	1	1	A few times	A few times	20-29	13-16	3-5	6	NA	30	2	30	30	2	2	2	3	3	4	3	3	2	2	2	2	2	2	2	4	5	4	2	4	2	2	4	4	2	6	6	5	4	3
2016-11-10 13:45:02	2016-11-10 13:59:33	19	1973	Male	United States of America	USA	2	2	NA	NA	NA	NA	NA	NA	NA	30	NA	NA	30	NA	NA	NA	NA	NA	NA	NA	NA	NA	NA	NA	NA	NA	NA	NA	NA	NA	NA	NA	NA	NA	NA	NA	NA	NA	NA	NA	NA	NA	NA
2016-11-10 17:29:23	2016-11-10 18:00:06	100	1956	Male	Canada	Other	20+	20+	Never	Never	20-29	5-8	NA	3	44	24	1	49	40	3	2	2	4	2	1	2	1	1	6	1	1	6	1	1	1	4	1	1	2	1	1	5	3	4	1	1	3	1	1
2016-11-10 13:59:34	2016-11-10 14:00:45	3	NA	NA	NA	NA	NA	NA	NA	NA	NA	NA	NA	NA	NA	30	NA	NA	30	NA	NA	NA	NA	NA	NA	NA	NA	NA	NA	NA	NA	NA	NA	NA	NA	NA	NA	NA	NA	NA	NA	NA	NA	NA	NA	NA	NA	NA	NA
2016-11-10 13:38:04	2016-11-10 14:01:39	27	1990	Female	United States of America	USA	2	4-5	Regularly	Regularly	0-19	13-16	1-2	4	22	10	NA	NA	30	NA	NA	NA	NA	NA	NA	NA	NA	NA	NA	NA	NA	NA	NA	NA	NA	NA	NA	NA	NA	NA	NA	NA	NA	NA	NA	NA	NA	NA	NA
2016-11-10 12:59:35	2016-11-10 14:01:41	97	1968	Male	United States of America	USA	4-5	20+	Regularly	Regularly	30-39	13-16	0	3	23	23	1	40	43	4	2	2	5	2	6	6	1	1	5	1	6	6	1	7	1	5	1	4	5	4	4	3	5	4	7	7	6	7	5
2016-11-10 13:48:49	2016-11-10 14:01:54	27	1977	Female	United States of America	USA	4-5	4-5	Regularly	Regularly	40-49	9-12	1-2	4	17	4	NA	NA	30	NA	NA	NA	NA	NA	NA	NA	NA	NA	NA	NA	NA	NA	NA	NA	NA	NA	NA	NA	NA	NA	NA	NA	NA	NA	NA	NA	NA	NA	NA
2016-11-10 13:48:06	2016-11-10 14:02:28	84	1991	Female	United States of America	USA	2	2	Regularly	Regularly	20-29	17+	1-2	5	28	14	NA	NA	30	NA	NA	NA	NA	NA	NA	NA	NA	NA	NA	NA	NA	NA	NA	NA	NA	NA	NA	NA	NA	NA	NA	NA	NA	NA	NA	NA	NA	NA	NA
2016-11-10 13:35:11	2016-11-10 14:02:07	88	1994	Female	United States of America	USA	1	4-5	Regularly	Regularly	20-29	9-12	1-2	6	12	57	2	56	22	NA	NA	NA	NA	NA	NA	NA	NA	NA	NA	NA	NA	NA	NA	NA	NA	NA	NA	NA	NA	NA	NA	NA	NA	NA	NA	NA	NA	NA	NA
2016-11-10 13:23:49	2016-11-10 14:03:31	88	1994	Female	United States of America	USA	1	6-9	Regularly	Regularly	40-49	17+	3-5	3	23	42	NA	NA	30	NA	NA	NA	NA	NA	NA	NA	NA	NA	NA	NA	NA	NA	NA	NA	NA	NA	NA	NA	NA	NA	NA	NA	NA	NA	NA	NA	NA	NA	NA
2016-11-10 13:47:39	2016-11-10 14:03:04	97	1967	Male	United States of America	USA	10-14	10-14	Never	Never	50-59	13-16	3-5	3	21	12	1	33	13	3	4	4	4	3	1	1	1	4	1	1	1	1	1	1	1	7	3	5	3	2	2	4	5	5	3	2	6	6	5
2016-11-10 17:36:52	2016-11-10 18:03:41	100	1972	Female	United States of America	USA	2	4-5	Regularly	Regularly	20-29	13-16	3-5	4	21	41	2	10	47	2	1	3	2	1	6	7	1	2	3	1	1	2	1	2	3	5	3	5	3	4	3	4	5	5	5	5	6	4	3
2016-11-10 17:48:50	2016-11-10 18:04:42	100	1976	Female	United States of America	USA	2	2	Never	Never	30-39	17+	1-2	5	12	1	2	30	32	1	2	2	3	2	5	7	1	1	3	1	3	5	1	1	1	4	1	1	3	2	1	4	1	2	4	4	3	1	1
2016-11-10 17:36:24	2016-11-10 18:05:04	100	1962	Female	United States of America	USA	15-19	20+	Regularly	A few times	50-59	17+	3-5	3	33	5	1	40	3	1	5	1	5	3	6	2	1	2	3	1	1	1	1	1	1	5	1	1	4	1	1	3	3	3	3	3	4	2	1
2016-11-10 17:37:52	2016-11-10 18:05:07	100	1963	Male	Canada	Other	10-14	4-5	Regularly	Regularly	60+	9-12	3-5	3	16	56	NA	NA	30	2	2	3	2	2	7	6	1	1	5	1	3	2	1	2	1	5	1	5	4	4	3	3	2	3	4	4	5	5	1
2016-11-10 13:57:56	2016-11-10 14:05:25	27	1959	Female	United States of America	USA	6-9	6-9	A few times	A few times	30-39	9-12	3-5	3	53	59	NA	NA	30	NA	NA	NA	NA	NA	NA	NA	NA	NA	NA	NA	NA	NA	NA	NA	NA	NA	NA	NA	NA	NA	NA	NA	NA	NA	NA	NA	NA	NA	NA
2016-11-10 14:05:02	2016-11-10 14:05:36	2	NA	NA	NA	NA	NA	NA	NA	NA	NA	NA	NA	NA	NA	30	NA	NA	30	NA	NA	NA	NA	NA	NA	NA	NA	NA	NA	NA	NA	NA	NA	NA	NA	NA	NA	NA	NA	NA	NA	NA	NA	NA	NA	NA	NA	NA	NA
2016-11-10 12:58:15	2016-11-10 14:06:08	14	1988	Female	United States of America	USA	2	6-9	NA	NA	NA	NA	NA	NA	NA	30	NA	NA	30	NA	NA	NA	NA	NA	NA	NA	NA	NA	NA	NA	NA	NA	NA	NA	NA	NA	NA	NA	NA	NA	NA	NA	NA	NA	NA	NA	NA	NA	NA
2016-11-10 13:55:29	2016-11-10 14:07:32	97	1973	Female	United States of America	USA	3	20+	A few times	A few times	30-39	17+	3-5	5	3	30	2	15	30	1	1	5	4	4	7	7	1	3	6	1	5	7	1	1	3	7	1	4	5	2	1	5	5	4	7	7	7	5	2
2016-11-10 12:43:10	2016-11-10 14:07:22	84	1985	Female	United States of America	USA	2	4-5	A few times	Regularly	0-19	13-16	3-5	4	27	0	1	57	45	NA	NA	NA	NA	NA	NA	NA	NA	NA	NA	NA	NA	NA	NA	NA	NA	NA	NA	NA	NA	NA	NA	NA	NA	NA	NA	NA	NA	NA	NA
2016-11-10 14:07:29	2016-11-10 14:08:39	2	NA	NA	NA	NA	NA	NA	NA	NA	NA	NA	NA	NA	NA	30	NA	NA	30	NA	NA	NA	NA	NA	NA	NA	NA	NA	NA	NA	NA	NA	NA	NA	NA	NA	NA	NA	NA	NA	NA	NA	NA	NA	NA	NA	NA	NA	NA
2016-11-10 14:07:52	2016-11-10 14:09:52	3	NA	NA	NA	NA	NA	NA	NA	NA	NA	NA	NA	NA	NA	30	NA	NA	30	NA	NA	NA	NA	NA	NA	NA	NA	NA	NA	NA	NA	NA	NA	NA	NA	NA	NA	NA	NA	NA	NA	NA	NA	NA	NA	NA	NA	NA	NA
2016-11-10 13:54:36	2016-11-10 14:09:49	97	1984	Female	United States of America	USA	4-5	6-9	Regularly	A few times	30-39	13-16	3-5	5	2	13	2	18	30	2	2	2	4	2	6	3	1	3	3	1	1	1	1	1	1	3	1	3	1	1	1	1	3	3	3	3	4	1	2
2016-11-10 13:56:20	2016-11-10 14:10:05	27	1973	Male	United States of America	USA	3	3	A few times	Regularly	20-29	13-16	1-2	4	36	31	NA	NA	30	NA	NA	NA	NA	NA	NA	NA	NA	NA	NA	NA	NA	NA	NA	NA	NA	NA	NA	NA	NA	NA	NA	NA	NA	NA	NA	NA	NA	NA	NA
2016-11-10 14:10:56	2016-11-10 14:11:17	2	NA	NA	NA	NA	NA	NA	NA	NA	NA	NA	NA	NA	NA	30	NA	NA	30	NA	NA	NA	NA	NA	NA	NA	NA	NA	NA	NA	NA	NA	NA	NA	NA	NA	NA	NA	NA	NA	NA	NA	NA	NA	NA	NA	NA	NA	NA
2016-11-10 14:03:31	2016-11-10 14:11:59	14	1994	Female	Canada	Other	1	6-9	NA	NA	NA	NA	NA	NA	NA	30	NA	NA	30	NA	NA	NA	NA	NA	NA	NA	NA	NA	NA	NA	NA	NA	NA	NA	NA	NA	NA	NA	NA	NA	NA	NA	NA	NA	NA	NA	NA	NA	NA
2016-11-10 14:09:55	2016-11-10 14:12:01	2	NA	NA	NA	NA	NA	NA	NA	NA	NA	NA	NA	NA	NA	30	NA	NA	30	NA	NA	NA	NA	NA	NA	NA	NA	NA	NA	NA	NA	NA	NA	NA	NA	NA	NA	NA	NA	NA	NA	NA	NA	NA	NA	NA	NA	NA	NA
2016-11-10 13:57:14	2016-11-10 14:13:16	97	1991	Female	United States of America	USA	2	3	Regularly	Regularly	40-49	17+	1-2	3	28	55	1	41	0	3	4	5	4	3	7	6	1	2	3	1	2	3	1	2	1	6	2	1	5	2	2	4	5	4	3	3	3	2	2
2016-11-10 14:07:10	2016-11-10 14:13:36	27	1982	Female	NA	NA	2	2	Regularly	Regularly	50-59	13-16	3-5	4	51	0	NA	NA	30	NA	NA	NA	NA	NA	NA	NA	NA	NA	NA	NA	NA	NA	NA	NA	NA	NA	NA	NA	NA	NA	NA	NA	NA	NA	NA	NA	NA	NA	NA
2016-11-10 14:10:47	2016-11-10 14:13:45	27	1992	Female	United States of America	USA	1	1	Never	Never	0-19	9-12	1-2	5	8	12	NA	NA	30	NA	NA	NA	NA	NA	NA	NA	NA	NA	NA	NA	NA	NA	NA	NA	NA	NA	NA	NA	NA	NA	NA	NA	NA	NA	NA	NA	NA	NA	NA
2016-11-10 14:09:13	2016-11-10 14:13:58	27	1986	Female	United States of America	USA	4-5	4-5	Regularly	A few times	30-39	13-16	3-5	3	32	43	NA	NA	30	NA	NA	NA	NA	NA	NA	NA	NA	NA	NA	NA	NA	NA	NA	NA	NA	NA	NA	NA	NA	NA	NA	NA	NA	NA	NA	NA	NA	NA	NA
2016-11-10 14:04:09	2016-11-10 14:14:44	84	1959	Female	United States of America	USA	1	6-9	A few times	A few times	40-49	13-16	1-2	NA	NA	30	2	5	30	NA	NA	NA	NA	NA	NA	NA	NA	NA	NA	NA	NA	NA	NA	NA	NA	NA	NA	NA	NA	NA	NA	NA	NA	NA	NA	NA	NA	NA	NA
2016-11-10 14:12:06	2016-11-10 14:15:26	27	1990	Female	United States of America	USA	4-5	3	Regularly	A few times	0-19	17+	1-2	5	14	30	NA	NA	30	NA	NA	NA	NA	NA	NA	NA	NA	NA	NA	NA	NA	NA	NA	NA	NA	NA	NA	NA	NA	NA	NA	NA	NA	NA	NA	NA	NA	NA	NA
2016-11-10 14:11:57	2016-11-10 14:15:32	19	1989	Female	United States of America	USA	1	6-9	NA	NA	NA	NA	NA	NA	NA	30	NA	NA	30	NA	NA	NA	NA	NA	NA	NA	NA	NA	NA	NA	NA	NA	NA	NA	NA	NA	NA	NA	NA	NA	NA	NA	NA	NA	NA	NA	NA	NA	NA
2016-11-10 14:15:01	2016-11-10 14:16:08	3	NA	NA	NA	NA	NA	NA	NA	NA	NA	NA	NA	NA	NA	30	NA	NA	30	NA	NA	NA	NA	NA	NA	NA	NA	NA	NA	NA	NA	NA	NA	NA	NA	NA	NA	NA	NA	NA	NA	NA	NA	NA	NA	NA	NA	NA	NA
2016-11-10 14:06:38	2016-11-10 14:16:17	84	1961	Male	United States of America	USA	10-14	10-14	Regularly	Regularly	30-39	13-16	3-5	5	20	0	NA	NA	30	NA	NA	NA	NA	NA	NA	NA	NA	NA	NA	NA	NA	NA	NA	NA	NA	NA	NA	NA	NA	NA	NA	NA	NA	NA	NA	NA	NA	NA	NA
2016-11-10 14:08:06	2016-11-10 14:17:02	2	NA	NA	NA	NA	NA	NA	NA	NA	NA	NA	NA	NA	NA	30	NA	NA	30	NA	NA	NA	NA	NA	NA	NA	NA	NA	NA	NA	NA	NA	NA	NA	NA	NA	NA	NA	NA	NA	NA	NA	NA	NA	NA	NA	NA	NA	NA
2016-11-10 13:42:50	2016-11-10 14:18:44	93	1976	Male	Ireland	Other	6-9	3	A few times	Regularly	20-29	13-16	3-5	3	43	23	1	45	30	4	2	4	4	3	NA	NA	NA	NA	NA	NA	NA	NA	NA	NA	NA	NA	1	3	3	3	3	3	4	3	6	5	6	4	4
2016-11-10 17:45:49	2016-11-10 18:19:10	100	1967	Female	United States of America	USA	3	3	Never	A few times	20-29	9-12	3-5	5	12	29	2	23	1	1	1	3	5	1	7	3	1	1	3	1	1	1	1	1	1	2	1	1	3	1	1	3	1	4	2	1	1	1	1
2016-11-10 17:45:05	2016-11-10 18:19:12	100	1965	Male	United States of America	USA	4-5	20+	Regularly	Regularly	50-59	13-16	3-5	3	20	45	1	36	59	1	2	3	4	2	5	7	1	2	4	1	4	5	1	2	1	4	3	2	4	3	3	3	5	4	5	5	5	5	4
2016-11-10 14:13:49	2016-11-10 14:18:59	27	1978	Female	United States of America	USA	3	4-5	Regularly	Regularly	20-29	17+	3-5	4	15	30	NA	NA	30	NA	NA	NA	NA	NA	NA	NA	NA	NA	NA	NA	NA	NA	NA	NA	NA	NA	NA	NA	NA	NA	NA	NA	NA	NA	NA	NA	NA	NA	NA
2016-11-10 14:08:49	2016-11-10 14:20:15	27	1970	Female	United States of America	USA	6-9	4-5	Regularly	A few times	20-29	13-16	3-5	3	27	40	NA	NA	30	NA	NA	NA	NA	NA	NA	NA	NA	NA	NA	NA	NA	NA	NA	NA	NA	NA	NA	NA	NA	NA	NA	NA	NA	NA	NA	NA	NA	NA	NA
2016-11-10 14:13:00	2016-11-10 14:19:59	27	1973	Male	Costa Rica	Other	1	4-5	Regularly	Regularly	20-29	13-16	3-5	4	19	30	NA	NA	30	NA	NA	NA	NA	NA	NA	NA	NA	NA	NA	NA	NA	NA	NA	NA	NA	NA	NA	NA	NA	NA	NA	NA	NA	NA	NA	NA	NA	NA	NA
2016-11-10 13:11:25	2016-11-10 14:20:24	97	1972	Female	Ireland	Other	4-5	4-5	Regularly	Regularly	40-49	13-16	3-5	4	2	21	1	59	28	2	4	2	4	2	6	1	2	2	6	1	1	1	2	7	1	7	1	5	4	4	2	4	4	5	7	7	7	7	5
2016-11-10 13:26:08	2016-11-10 14:20:29	97	1973	Female	United States of America	USA	6-9	10-14	Regularly	Regularly	30-39	9-12	3-5	3	43	4	1	51	7	1	1	2	2	2	6	1	2	6	6	1	5	5	1	3	1	7	4	4	5	3	1	5	5	5	7	7	7	5	6
2016-11-10 14:20:01	2016-11-10 14:21:28	14	1958	Male	Netherlands	Other	NA	NA	NA	NA	NA	NA	NA	NA	NA	30	NA	NA	30	NA	NA	NA	NA	NA	NA	NA	NA	NA	NA	NA	NA	NA	NA	NA	NA	NA	NA	NA	NA	NA	NA	NA	NA	NA	NA	NA	NA	NA	NA
2016-11-10 14:17:56	2016-11-10 14:22:10	27	1983	Female	United States of America	USA	1	4-5	Regularly	Never	20-29	13-16	1-2	4	28	7	NA	NA	30	NA	NA	NA	NA	NA	NA	NA	NA	NA	NA	NA	NA	NA	NA	NA	NA	NA	NA	NA	NA	NA	NA	NA	NA	NA	NA	NA	NA	NA	NA
2016-11-10 14:09:54	2016-11-10 14:22:00	97	1975	Male	United States of America	USA	10-14	20+	Regularly	Regularly	30-39	5-8	3-5	3	3	54	1	29	37	4	4	3	4	3	4	6	1	1	2	1	1	1	1	1	1	4	1	5	5	3	3	3	5	5	5	5	5	4	2
2016-11-10 14:17:12	2016-11-10 14:23:44	14	NA	Male	India	Other	1	3	NA	NA	NA	NA	NA	NA	NA	30	NA	NA	30	NA	NA	NA	NA	NA	NA	NA	NA	NA	NA	NA	NA	NA	NA	NA	NA	NA	NA	NA	NA	NA	NA	NA	NA	NA	NA	NA	NA	NA	NA
2016-11-10 14:16:37	2016-11-10 14:23:31	84	1980	Female	United States of America	USA	3	6-9	Never	Never	40-49	9-12	3-5	4	47	30	NA	NA	30	NA	NA	NA	NA	NA	NA	NA	NA	NA	NA	NA	NA	NA	NA	NA	NA	NA	NA	NA	NA	NA	NA	NA	NA	NA	NA	NA	NA	NA	NA
2016-11-10 14:20:52	2016-11-10 14:25:02	19	1989	Female	United States of America	USA	1	6-9	A few times	Regularly	20-29	9-12	0	5	59	49	NA	NA	30	NA	NA	NA	NA	NA	NA	NA	NA	NA	NA	NA	NA	NA	NA	NA	NA	NA	NA	NA	NA	NA	NA	NA	NA	NA	NA	NA	NA	NA	NA
2016-11-10 14:24:34	2016-11-10 14:25:09	2	NA	NA	NA	NA	NA	NA	NA	NA	NA	NA	NA	NA	NA	30	NA	NA	30	NA	NA	NA	NA	NA	NA	NA	NA	NA	NA	NA	NA	NA	NA	NA	NA	NA	NA	NA	NA	NA	NA	NA	NA	NA	NA	NA	NA	NA	NA
2016-11-10 14:16:43	2016-11-10 14:26:26	19	1964	Male	Ireland	Other	2	1	NA	NA	NA	NA	NA	NA	NA	30	NA	NA	30	NA	NA	NA	NA	NA	NA	NA	NA	NA	NA	NA	NA	NA	NA	NA	NA	NA	NA	NA	NA	NA	NA	NA	NA	NA	NA	NA	NA	NA	NA
2016-11-10 13:46:06	2016-11-10 14:27:24	97	1983	Male	United States of America	USA	1	3	A few times	Never	30-39	13-16	1-2	5	1	37	1	48	24	4	4	5	5	4	5	2	1	2	5	2	2	3	1	2	2	6	5	5	5	4	4	5	5	5	1	6	6	1	1
2016-11-10 14:24:20	2016-11-10 14:27:34	14	1972	Male	United States of America	USA	10-14	20+	NA	NA	NA	NA	NA	NA	NA	30	NA	NA	30	NA	NA	NA	NA	NA	NA	NA	NA	NA	NA	NA	NA	NA	NA	NA	NA	NA	NA	NA	NA	NA	NA	NA	NA	NA	NA	NA	NA	NA	NA
2016-11-10 14:18:21	2016-11-10 14:27:44	27	1991	Female	United States of America	USA	10-14	6-9	Regularly	Regularly	20-29	9-12	1-2	4	30	33	NA	NA	30	NA	NA	NA	NA	NA	NA	NA	NA	NA	NA	NA	NA	NA	NA	NA	NA	NA	NA	NA	NA	NA	NA	NA	NA	NA	NA	NA	NA	NA	NA
2016-11-10 12:56:57	2016-11-10 14:28:01	84	1980	Male	United States of America	USA	2	20+	A few times	A few times	20-29	17+	1-2	4	33	46	2	20	40	NA	NA	NA	NA	NA	NA	NA	NA	NA	NA	NA	NA	NA	NA	NA	NA	NA	NA	NA	NA	NA	NA	NA	NA	NA	NA	NA	NA	NA	NA
2016-11-10 16:42:22	2016-11-10 18:28:09	100	1979	Female	United States of America	USA	6-9	20+	Regularly	Regularly	50-59	17+	0	3	43	10	1	47	30	3	2	4	3	3	5	2	1	1	2	1	1	1	1	1	1	6	1	3	3	2	2	5	5	4	6	6	6	4	2
2016-11-10 14:23:38	2016-11-10 14:28:59	27	1973	Female	United States of America	USA	2	6-9	Regularly	Regularly	30-39	13-16	3-5	5	10	0	NA	NA	30	NA	NA	NA	NA	NA	NA	NA	NA	NA	NA	NA	NA	NA	NA	NA	NA	NA	NA	NA	NA	NA	NA	NA	NA	NA	NA	NA	NA	NA	NA
2016-11-10 13:39:43	2016-11-10 14:28:50	97	1984	Female	United States of America	USA	3	4-5	A few times	Regularly	30-39	13-16	3-5	3	55	21	1	56	27	2	2	4	1	3	7	7	1	3	3	1	4	7	1	6	1	4	3	3	5	2	1	5	5	3	7	7	6	7	4
2016-11-10 14:26:30	2016-11-10 14:29:28	25	1971	Male	Greece	Other	1	1	NA	NA	NA	NA	NA	NA	NA	30	NA	NA	30	NA	NA	NA	NA	NA	NA	NA	NA	NA	NA	NA	NA	NA	NA	NA	NA	NA	NA	NA	NA	NA	NA	NA	NA	NA	NA	NA	NA	NA	NA
2016-11-10 14:27:59	2016-11-10 14:28:50	2	NA	NA	NA	NA	NA	NA	NA	NA	NA	NA	NA	NA	NA	30	NA	NA	30	NA	NA	NA	NA	NA	NA	NA	NA	NA	NA	NA	NA	NA	NA	NA	NA	NA	NA	NA	NA	NA	NA	NA	NA	NA	NA	NA	NA	NA	NA
2016-11-10 12:38:47	2016-11-10 14:29:34	19	1979	Female	United States of America	USA	6-9	15-19	NA	NA	NA	NA	NA	NA	NA	30	NA	NA	30	NA	NA	NA	NA	NA	NA	NA	NA	NA	NA	NA	NA	NA	NA	NA	NA	NA	NA	NA	NA	NA	NA	NA	NA	NA	NA	NA	NA	NA	NA
2016-11-10 14:21:58	2016-11-10 14:29:36	27	1991	Male	United States of America	USA	10-14	4-5	Regularly	Regularly	40-49	17+	9+	3	30	30	NA	NA	30	NA	NA	NA	NA	NA	NA	NA	NA	NA	NA	NA	NA	NA	NA	NA	NA	NA	NA	NA	NA	NA	NA	NA	NA	NA	NA	NA	NA	NA	NA
2016-11-10 14:27:30	2016-11-10 14:30:01	3	NA	NA	NA	NA	NA	NA	NA	NA	NA	NA	NA	NA	NA	30	NA	NA	30	NA	NA	NA	NA	NA	NA	NA	NA	NA	NA	NA	NA	NA	NA	NA	NA	NA	NA	NA	NA	NA	NA	NA	NA	NA	NA	NA	NA	NA	NA
2016-11-10 14:29:36	2016-11-10 14:30:01	17	NA	NA	NA	NA	NA	NA	NA	NA	NA	NA	NA	NA	NA	30	NA	NA	30	NA	NA	NA	NA	NA	NA	NA	NA	NA	NA	NA	NA	NA	NA	NA	NA	NA	NA	NA	NA	NA	NA	NA	NA	NA	NA	NA	NA	NA	NA
2016-11-10 17:24:48	2016-11-10 18:30:51	100	1991	Female	United States of America	USA	6-9	6-9	A few times	Never	20-29	9-12	3-5	3	39	11	1	47	16	2	2	4	3	4	6	7	1	4	2	1	6	6	1	2	2	6	5	3	4	2	1	5	4	1	6	7	7	5	2
2016-11-10 14:28:54	2016-11-10 14:30:32	2	NA	NA	NA	NA	NA	NA	NA	NA	NA	NA	NA	NA	NA	30	NA	NA	30	NA	NA	NA	NA	NA	NA	NA	NA	NA	NA	NA	NA	NA	NA	NA	NA	NA	NA	NA	NA	NA	NA	NA	NA	NA	NA	NA	NA	NA	NA
2016-11-10 14:27:39	2016-11-10 14:30:51	14	1976	Male	United Kingdom of Great Britain and Northern Ireland	UK	6-9	10-14	NA	NA	NA	NA	NA	NA	NA	30	NA	NA	30	NA	NA	NA	NA	NA	NA	NA	NA	NA	NA	NA	NA	NA	NA	NA	NA	NA	NA	NA	NA	NA	NA	NA	NA	NA	NA	NA	NA	NA	NA
2016-11-10 14:27:11	2016-11-10 14:30:56	3	NA	NA	NA	NA	NA	NA	NA	NA	NA	NA	NA	NA	NA	30	NA	NA	30	NA	NA	NA	NA	NA	NA	NA	NA	NA	NA	NA	NA	NA	NA	NA	NA	NA	NA	NA	NA	NA	NA	NA	NA	NA	NA	NA	NA	NA	NA
2016-11-10 14:24:51	2016-11-10 14:30:55	3	NA	NA	NA	NA	NA	NA	NA	NA	NA	NA	NA	NA	NA	30	NA	NA	30	NA	NA	NA	NA	NA	NA	NA	NA	NA	NA	NA	NA	NA	NA	NA	NA	NA	NA	NA	NA	NA	NA	NA	NA	NA	NA	NA	NA	NA	NA
2016-11-10 14:21:41	2016-11-10 14:31:15	84	1985	Female	United States of America	USA	6-9	4-5	Regularly	Regularly	40-49	17+	6-8	3	41	30	NA	NA	30	NA	NA	NA	NA	NA	NA	NA	NA	NA	NA	NA	NA	NA	NA	NA	NA	NA	NA	NA	NA	NA	NA	NA	NA	NA	NA	NA	NA	NA	NA
2016-11-10 14:28:30	2016-11-10 14:31:37	3	NA	NA	NA	NA	NA	NA	NA	NA	NA	NA	NA	NA	NA	30	NA	NA	30	NA	NA	NA	NA	NA	NA	NA	NA	NA	NA	NA	NA	NA	NA	NA	NA	NA	NA	NA	NA	NA	NA	NA	NA	NA	NA	NA	NA	NA	NA
2016-11-10 13:22:40	2016-11-10 14:32:36	19	1970	Female	United States of America	USA	15-19	10-14	NA	NA	NA	NA	NA	NA	NA	30	NA	NA	30	NA	NA	NA	NA	NA	NA	NA	NA	NA	NA	NA	NA	NA	NA	NA	NA	NA	NA	NA	NA	NA	NA	NA	NA	NA	NA	NA	NA	NA	NA
2016-11-10 18:15:05	2016-11-10 18:32:35	100	1988	Male	United States of America	USA	4-5	2	Regularly	Regularly	50-59	9-12	3-5	3	27	30	NA	NA	30	1	3	1	5	1	4	1	1	6	1	1	1	1	1	4	1	5	1	5	4	3	2	5	5	2	7	7	7	4	6
2016-11-10 14:27:29	2016-11-10 14:32:38	84	1978	Female	United States of America	USA	2	3	Never	Never	20-29	13-16	3-5	4	40	30	2	14	30	NA	NA	NA	NA	NA	NA	NA	NA	NA	NA	NA	NA	NA	NA	NA	NA	NA	NA	NA	NA	NA	NA	NA	NA	NA	NA	NA	NA	NA	NA
2016-11-10 14:30:07	2016-11-10 14:32:39	19	NA	Female	United States of America	USA	1	6-9	NA	NA	NA	NA	NA	NA	NA	30	NA	NA	30	NA	NA	NA	NA	NA	NA	NA	NA	NA	NA	NA	NA	NA	NA	NA	NA	NA	NA	NA	NA	NA	NA	NA	NA	NA	NA	NA	NA	NA	NA
2016-11-10 18:07:54	2016-11-10 18:33:00	100	1972	Male	Netherlands	Other	4-5	6-9	A few times	A few times	20-29	13-16	1-2	4	29	39	2	2	18	3	3	4	3	4	5	3	1	4	4	1	1	1	1	3	1	3	1	3	4	4	5	3	5	3	5	5	5	2	2
2016-11-10 14:08:41	2016-11-10 14:33:48	97	1989	Male	United States of America	USA	2	3	Regularly	Regularly	30-39	17+	3-5	3	47	1	1	51	17	1	2	2	4	3	5	1	1	1	5	1	1	2	1	1	1	3	2	1	4	2	2	4	5	3	6	6	7	3	6
2016-11-10 14:29:40	2016-11-10 14:34:41	27	1977	Male	United States of America	USA	2	4-5	Regularly	Regularly	20-29	13-16	1-2	4	58	40	NA	NA	30	NA	NA	NA	NA	NA	NA	NA	NA	NA	NA	NA	NA	NA	NA	NA	NA	NA	NA	NA	NA	NA	NA	NA	NA	NA	NA	NA	NA	NA	NA
2016-11-10 14:27:26	2016-11-10 14:34:29	27	1961	Male	Canada	Other	15-19	10-14	Regularly	Regularly	30-39	17+	1-2	4	3	24	NA	NA	30	NA	NA	NA	NA	NA	NA	NA	NA	NA	NA	NA	NA	NA	NA	NA	NA	NA	NA	NA	NA	NA	NA	NA	NA	NA	NA	NA	NA	NA	NA
2016-11-10 14:18:51	2016-11-10 14:36:19	97	1986	NA	Ireland	Other	3	6-9	Regularly	Regularly	40-49	13-16	6-8	3	12	22	1	37	23	2	4	2	4	2	4	2	1	6	2	1	1	2	1	2	1	2	1	2	4	4	2	4	5	5	4	7	7	4	3
2016-11-10 14:27:36	2016-11-10 14:36:01	27	1980	Male	Ireland	Other	10-14	6-9	A few times	Regularly	30-39	13-16	3-5	3	4	32	NA	NA	30	NA	NA	NA	NA	NA	NA	NA	NA	NA	NA	NA	NA	NA	NA	NA	NA	NA	NA	NA	NA	NA	NA	NA	NA	NA	NA	NA	NA	NA	NA
2016-11-10 14:33:04	2016-11-10 14:37:44	27	1984	Female	United States of America	USA	1	6-9	Regularly	A few times	20-29	13-16	1-2	8	43	20	NA	NA	30	NA	NA	NA	NA	NA	NA	NA	NA	NA	NA	NA	NA	NA	NA	NA	NA	NA	NA	NA	NA	NA	NA	NA	NA	NA	NA	NA	NA	NA	NA
2016-11-10 14:29:14	2016-11-10 14:37:44	27	1965	Female	Austria	Other	10-14	10-14	Regularly	Regularly	40-49	9-12	0	3	58	37	NA	NA	30	NA	NA	NA	NA	NA	NA	NA	NA	NA	NA	NA	NA	NA	NA	NA	NA	NA	NA	NA	NA	NA	NA	NA	NA	NA	NA	NA	NA	NA	NA
2016-11-10 14:22:46	2016-11-10 14:39:27	97	1980	Female	United States of America	USA	6-9	10-14	Regularly	Regularly	30-39	13-16	3-5	4	52	30	NA	NA	30	1	1	5	1	1	5	2	1	1	3	1	1	4	1	1	3	5	2	1	5	1	1	5	5	3	6	7	3	2	2
2016-11-10 18:13:45	2016-11-10 18:40:08	100	1990	Female	United States of America	USA	4-5	3	Regularly	Regularly	40-49	13-16	3-5	4	28	32	2	0	53	3	4	3	4	4	5	3	2	6	4	2	2	5	2	2	2	4	1	3	2	2	2	5	1	3	6	6	6	3	3
2016-11-10 18:30:47	2016-11-10 18:40:23	100	1975	Male	United States of America	USA	6-9	10-14	Regularly	Regularly	40-49	5-8	3-5	3	35	59	1	35	10	2	4	4	5	1	4	3	1	5	5	1	3	3	1	5	7	3	1	5	3	3	3	3	5	5	7	7	7	6	7
2016-11-10 14:39:00	2016-11-10 14:40:35	2	NA	NA	NA	NA	NA	NA	NA	NA	NA	NA	NA	NA	NA	30	NA	NA	30	NA	NA	NA	NA	NA	NA	NA	NA	NA	NA	NA	NA	NA	NA	NA	NA	NA	NA	NA	NA	NA	NA	NA	NA	NA	NA	NA	NA	NA	NA
2016-11-10 14:39:58	2016-11-10 14:41:22	3	NA	NA	NA	NA	NA	NA	NA	NA	NA	NA	NA	NA	NA	30	NA	NA	30	NA	NA	NA	NA	NA	NA	NA	NA	NA	NA	NA	NA	NA	NA	NA	NA	NA	NA	NA	NA	NA	NA	NA	NA	NA	NA	NA	NA	NA	NA
2016-11-10 14:40:25	2016-11-10 14:41:24	2	NA	NA	NA	NA	NA	NA	NA	NA	NA	NA	NA	NA	NA	30	NA	NA	30	NA	NA	NA	NA	NA	NA	NA	NA	NA	NA	NA	NA	NA	NA	NA	NA	NA	NA	NA	NA	NA	NA	NA	NA	NA	NA	NA	NA	NA	NA
2016-11-10 14:26:50	2016-11-10 14:42:21	97	1944	Female	United States of America	USA	20+	20+	A few times	A few times	30-39	17+	1-2	4	58	30	NA	NA	30	2	2	2	2	2	6	7	1	1	4	1	1	7	1	1	1	4	1	3	3	2	1	4	3	1	3	5	5	5	5
2016-11-10 14:15:36	2016-11-10 14:42:44	14	1978	Male	Czech Republic	Other	1	3	NA	NA	NA	NA	NA	NA	NA	30	NA	NA	30	NA	NA	NA	NA	NA	NA	NA	NA	NA	NA	NA	NA	NA	NA	NA	NA	NA	NA	NA	NA	NA	NA	NA	NA	NA	NA	NA	NA	NA	NA
2016-11-10 14:41:39	2016-11-10 14:42:26	2	NA	NA	NA	NA	NA	NA	NA	NA	NA	NA	NA	NA	NA	30	NA	NA	30	NA	NA	NA	NA	NA	NA	NA	NA	NA	NA	NA	NA	NA	NA	NA	NA	NA	NA	NA	NA	NA	NA	NA	NA	NA	NA	NA	NA	NA	NA
2016-11-10 14:39:02	2016-11-10 14:43:05	84	1982	Female	United States of America	USA	4-5	6-9	A few times	Never	20-29	13-16	6-8	5	12	30	NA	NA	30	NA	NA	NA	NA	NA	NA	NA	NA	NA	NA	NA	NA	NA	NA	NA	NA	NA	NA	NA	NA	NA	NA	NA	NA	NA	NA	NA	NA	NA	NA
2016-11-10 14:33:09	2016-11-10 14:43:09	27	1968	Female	United States of America	USA	2	2	Regularly	A few times	0-19	9-12	0	4	19	0	NA	NA	30	NA	NA	NA	NA	NA	NA	NA	NA	NA	NA	NA	NA	NA	NA	NA	NA	NA	NA	NA	NA	NA	NA	NA	NA	NA	NA	NA	NA	NA	NA
2016-11-10 18:33:15	2016-11-10 18:43:25	100	1989	Female	United States of America	USA	4-5	6-9	Regularly	Regularly	20-29	13-16	3-5	4	40	4	NA	NA	30	2	4	1	3	4	4	5	1	2	3	1	2	5	1	2	1	4	1	5	1	3	2	4	1	4	5	6	7	4	5
2016-11-10 14:39:05	2016-11-10 14:44:20	2	NA	NA	NA	NA	NA	NA	NA	NA	NA	NA	NA	NA	NA	30	NA	NA	30	NA	NA	NA	NA	NA	NA	NA	NA	NA	NA	NA	NA	NA	NA	NA	NA	NA	NA	NA	NA	NA	NA	NA	NA	NA	NA	NA	NA	NA	NA
2016-11-10 14:40:08	2016-11-10 14:44:40	84	1966	Male	United States of America	USA	1	2	Never	Never	20-29	13-16	3-5	5	30	38	NA	NA	30	NA	NA	NA	NA	NA	NA	NA	NA	NA	NA	NA	NA	NA	NA	NA	NA	NA	NA	NA	NA	NA	NA	NA	NA	NA	NA	NA	NA	NA	NA
2016-11-10 14:39:12	2016-11-10 14:45:03	27	1971	Male	United States of America	USA	1	4-5	A few times	A few times	30-39	17+	3-5	4	57	54	NA	NA	30	NA	NA	NA	NA	NA	NA	NA	NA	NA	NA	NA	NA	NA	NA	NA	NA	NA	NA	NA	NA	NA	NA	NA	NA	NA	NA	NA	NA	NA	NA
2016-11-10 14:00:04	2016-11-10 14:45:43	97	1973	Male	United States of America	USA	4-5	6-9	Regularly	Regularly	40-49	13-16	0	3	55	9	1	48	30	4	4	4	5	5	6	7	2	7	4	2	1	3	1	1	5	4	3	4	4	4	2	4	5	4	6	5	5	4	2
2016-11-10 14:34:50	2016-11-10 14:45:57	27	1978	Male	Israel	Other	6-9	6-9	Regularly	Regularly	40-49	13-16	6-8	3	49	10	NA	NA	30	NA	NA	NA	NA	NA	NA	NA	NA	NA	NA	NA	NA	NA	NA	NA	NA	NA	NA	NA	NA	NA	NA	NA	NA	NA	NA	NA	NA	NA	NA
2016-11-10 14:45:57	2016-11-10 14:46:45	2	NA	NA	NA	NA	NA	NA	NA	NA	NA	NA	NA	NA	NA	30	NA	NA	30	NA	NA	NA	NA	NA	NA	NA	NA	NA	NA	NA	NA	NA	NA	NA	NA	NA	NA	NA	NA	NA	NA	NA	NA	NA	NA	NA	NA	NA	NA
2016-11-10 14:39:16	2016-11-10 14:46:54	19	1973	Male	United States of America	USA	3	6-9	NA	NA	NA	NA	NA	NA	NA	30	NA	NA	30	NA	NA	NA	NA	NA	NA	NA	NA	NA	NA	NA	NA	NA	NA	NA	NA	NA	NA	NA	NA	NA	NA	NA	NA	NA	NA	NA	NA	NA	NA
2016-11-10 14:40:32	2016-11-10 14:47:41	27	1991	Female	United States of America	USA	1	3	A few times	A few times	20-29	9-12	0	4	55	45	NA	NA	30	NA	NA	NA	NA	NA	NA	NA	NA	NA	NA	NA	NA	NA	NA	NA	NA	NA	NA	NA	NA	NA	NA	NA	NA	NA	NA	NA	NA	NA	NA
2016-11-10 14:17:46	2016-11-10 14:48:21	97	1983	Male	United States of America	USA	2	2	Regularly	Regularly	30-39	13-16	3-5	3	21	22	1	40	51	1	2	4	4	1	5	6	1	6	5	2	5	4	1	3	1	6	2	4	4	5	NA	4	5	5	7	7	7	7	6
2016-11-10 18:29:29	2016-11-10 18:48:45	100	NA	NA	NA	NA	NA	NA	NA	NA	NA	NA	NA	NA	NA	30	NA	NA	30	NA	NA	NA	NA	NA	NA	NA	NA	NA	NA	NA	NA	NA	NA	NA	NA	NA	NA	NA	NA	NA	NA	NA	NA	NA	NA	NA	NA	NA	NA
2016-11-10 14:44:06	2016-11-10 14:48:45	33	1984	Female	United States of America	USA	1	3	NA	NA	NA	NA	NA	NA	NA	30	NA	NA	30	NA	NA	NA	NA	NA	NA	NA	NA	NA	NA	NA	NA	NA	NA	NA	NA	NA	NA	NA	NA	NA	NA	NA	NA	NA	NA	NA	NA	NA	NA
2016-11-10 14:36:22	2016-11-10 14:48:27	27	1966	Female	United States of America	USA	6-9	6-9	Regularly	A few times	30-39	17+	6-8	4	46	42	NA	NA	30	NA	NA	NA	NA	NA	NA	NA	NA	NA	NA	NA	NA	NA	NA	NA	NA	NA	NA	NA	NA	NA	NA	NA	NA	NA	NA	NA	NA	NA	NA
2016-11-10 14:38:39	2016-11-10 14:49:15	97	1995	Male	United States of America	USA	1	2	Regularly	Regularly	30-39	9-12	1-2	4	12	56	1	56	10	4	5	2	5	5	7	7	1	5	1	1	6	4	5	6	7	3	4	2	5	3	1	5	5	5	7	6	7	1	1
2016-11-10 18:33:57	2016-11-10 18:49:49	100	1975	Male	United States of America	USA	4-5	6-9	Regularly	Regularly	30-39	13-16	3-5	4	22	0	1	59	55	3	1	5	3	1	7	5	1	7	5	1	7	6	1	3	1	1	3	2	5	4	1	4	4	5	6	6	7	2	2
2016-11-10 18:33:36	2016-11-10 18:51:36	100	1988	Male	United States of America	USA	4-5	15-19	Regularly	Regularly	40-49	5-8	3-5	3	7	30	1	26	34	3	4	4	5	1	7	4	1	2	5	1	2	1	1	6	5	6	1	5	4	1	1	5	5	1	7	7	6	5	6
2016-11-10 14:50:53	2016-11-10 14:52:02	3	NA	NA	NA	NA	NA	NA	NA	NA	NA	NA	NA	NA	NA	30	NA	NA	30	NA	NA	NA	NA	NA	NA	NA	NA	NA	NA	NA	NA	NA	NA	NA	NA	NA	NA	NA	NA	NA	NA	NA	NA	NA	NA	NA	NA	NA	NA
2016-11-10 14:50:33	2016-11-10 14:52:12	3	NA	NA	NA	NA	NA	NA	NA	NA	NA	NA	NA	NA	NA	30	NA	NA	30	NA	NA	NA	NA	NA	NA	NA	NA	NA	NA	NA	NA	NA	NA	NA	NA	NA	NA	NA	NA	NA	NA	NA	NA	NA	NA	NA	NA	NA	NA
2016-11-10 14:51:17	2016-11-10 14:52:06	0	NA	NA	NA	NA	NA	NA	NA	NA	NA	NA	NA	NA	NA	30	NA	NA	30	NA	NA	NA	NA	NA	NA	NA	NA	NA	NA	NA	NA	NA	NA	NA	NA	NA	NA	NA	NA	NA	NA	NA	NA	NA	NA	NA	NA	NA	NA
2016-11-10 14:47:35	2016-11-10 14:51:39	27	1979	Male	United States of America	USA	3	6-9	Regularly	Regularly	30-39	9-12	0	3	30	30	NA	NA	30	NA	NA	NA	NA	NA	NA	NA	NA	NA	NA	NA	NA	NA	NA	NA	NA	NA	NA	NA	NA	NA	NA	NA	NA	NA	NA	NA	NA	NA	NA
2016-11-10 14:30:34	2016-11-10 14:53:25	97	1992	Female	Belgium	Other	3	4-5	Regularly	Regularly	60+	9-12	1-2	2	46	9	1	19	45	1	4	3	5	4	6	7	1	2	2	1	6	5	1	6	4	4	1	4	4	2	2	5	5	4	7	7	7	6	2
2016-11-10 14:46:25	2016-11-10 14:54:05	27	1971	Female	United States of America	USA	4-5	4-5	A few times	A few times	40-49	9-12	3-5	4	46	54	NA	NA	30	NA	NA	NA	NA	NA	NA	NA	NA	NA	NA	NA	NA	NA	NA	NA	NA	NA	NA	NA	NA	NA	NA	NA	NA	NA	NA	NA	NA	NA	NA
2016-11-10 13:17:39	2016-11-10 14:54:12	97	1986	Female	United States of America	USA	4-5	4-5	Regularly	A few times	20-29	13-16	3-5	5	34	7	2	43	16	2	2	4	3	3	4	5	1	4	5	1	1	4	1	4	2	6	3	3	5	3	1	4	4	4	7	7	6	2	6
2016-11-10 14:09:39	2016-11-10 14:54:59	27	1982	Female	United States of America	USA	6-9	6-9	Regularly	Regularly	40-49	9-12	1-2	3	45	7	NA	NA	30	NA	NA	NA	NA	NA	NA	NA	NA	NA	NA	NA	NA	NA	NA	NA	NA	NA	NA	NA	NA	NA	NA	NA	NA	NA	NA	NA	NA	NA	NA
2016-11-10 14:53:27	2016-11-10 14:55:12	3	NA	NA	NA	NA	NA	NA	NA	NA	NA	NA	NA	NA	NA	30	NA	NA	30	NA	NA	NA	NA	NA	NA	NA	NA	NA	NA	NA	NA	NA	NA	NA	NA	NA	NA	NA	NA	NA	NA	NA	NA	NA	NA	NA	NA	NA	NA
2016-11-10 14:34:48	2016-11-10 14:55:26	93	1985	Male	Ireland	Other	3	6-9	Regularly	Regularly	40-49	13-16	3-5	3	54	10	2	0	0	1	2	1	3	3	NA	NA	NA	NA	NA	NA	NA	NA	NA	NA	NA	NA	1	2	3	2	2	4	3	2	4	4	4	4	3
2016-11-10 18:33:26	2016-11-10 18:57:08	100	1979	Female	United States of America	USA	4-5	3	A few times	Regularly	60+	9-12	3-5	2	55	48	1	29	39	1	1	4	1	1	5	7	1	4	6	1	5	5	1	1	4	6	1	2	4	4	2	4	4	5	6	6	7	6	4
2016-11-10 14:55:32	2016-11-10 14:56:59	14	1984	Female	United States of America	USA	NA	4-5	NA	NA	NA	NA	NA	NA	NA	30	NA	NA	30	NA	NA	NA	NA	NA	NA	NA	NA	NA	NA	NA	NA	NA	NA	NA	NA	NA	NA	NA	NA	NA	NA	NA	NA	NA	NA	NA	NA	NA	NA
2016-11-10 14:50:50	2016-11-10 14:57:32	27	NA	Male	United States of America	USA	3	6-9	A few times	A few times	30-39	13-16	3-5	6	47	57	NA	NA	30	NA	NA	NA	NA	NA	NA	NA	NA	NA	NA	NA	NA	NA	NA	NA	NA	NA	NA	NA	NA	NA	NA	NA	NA	NA	NA	NA	NA	NA	NA
2016-11-10 18:43:54	2016-11-10 18:58:09	100	1977	Male	United States of America	USA	6-9	4-5	Never	Regularly	0-19	17+	6-8	3	25	0	NA	NA	30	4	4	5	5	5	7	4	1	5	3	1	1	6	1	4	1	5	1	5	5	2	1	5	5	4	6	6	7	7	5
2016-11-10 14:48:29	2016-11-10 14:58:02	27	1983	Female	United States of America	USA	4-5	6-9	Regularly	Regularly	50-59	17+	3-5	3	24	38	NA	NA	30	NA	NA	NA	NA	NA	NA	NA	NA	NA	NA	NA	NA	NA	NA	NA	NA	NA	NA	NA	NA	NA	NA	NA	NA	NA	NA	NA	NA	NA	NA
2016-11-10 14:57:00	2016-11-10 14:58:20	2	NA	NA	NA	NA	NA	NA	NA	NA	NA	NA	NA	NA	NA	30	NA	NA	30	NA	NA	NA	NA	NA	NA	NA	NA	NA	NA	NA	NA	NA	NA	NA	NA	NA	NA	NA	NA	NA	NA	NA	NA	NA	NA	NA	NA	NA	NA
2016-11-10 14:49:47	2016-11-10 14:58:22	27	1987	Female	United States of America	USA	4-5	6-9	Regularly	A few times	20-29	17+	3-5	5	27	57	NA	NA	30	NA	NA	NA	NA	NA	NA	NA	NA	NA	NA	NA	NA	NA	NA	NA	NA	NA	NA	NA	NA	NA	NA	NA	NA	NA	NA	NA	NA	NA	NA
2016-11-10 14:54:38	2016-11-10 14:58:10	2	NA	NA	NA	NA	NA	NA	NA	NA	NA	NA	NA	NA	NA	30	NA	NA	30	NA	NA	NA	NA	NA	NA	NA	NA	NA	NA	NA	NA	NA	NA	NA	NA	NA	NA	NA	NA	NA	NA	NA	NA	NA	NA	NA	NA	NA	NA
2016-11-10 14:46:32	2016-11-10 14:59:45	97	1995	Female	United States of America	USA	1	3	Regularly	Regularly	30-39	9-12	6-8	3	48	0	1	54	40	1	1	2	2	1	6	7	1	1	4	1	3	4	1	3	1	7	1	3	4	2	2	3	2	3	5	5	6	4	1
2016-11-10 18:03:55	2016-11-10 19:00:33	100	1964	Female	United States of America	USA	6-9	4-5	Regularly	Regularly	20-29	13-16	3-5	4	27	43	2	8	9	1	2	3	3	3	6	6	1	2	5	1	2	2	1	1	1	4	3	5	4	5	5	4	4	5	7	7	7	6	2
2016-11-10 14:37:27	2016-11-10 15:00:43	27	1981	Female	United States of America	USA	2	3	A few times	A few times	30-39	13-16	3-5	5	1	30	NA	NA	30	NA	NA	NA	NA	NA	NA	NA	NA	NA	NA	NA	NA	NA	NA	NA	NA	NA	NA	NA	NA	NA	NA	NA	NA	NA	NA	NA	NA	NA	NA
2016-11-10 14:36:08	2016-11-10 15:01:24	97	1989	Female	United States of America	USA	6-9	10-14	Regularly	Regularly	40-49	13-16	3-5	3	21	51	1	40	1	1	1	2	2	1	7	5	1	2	6	1	3	2	1	1	4	6	1	3	5	5	1	3	5	4	6	7	6	2	6
2016-11-10 14:57:27	2016-11-10 15:01:12	27	1983	Female	United States of America	USA	6-9	6-9	Regularly	Regularly	60+	13-16	9+	2	47	14	NA	NA	30	NA	NA	NA	NA	NA	NA	NA	NA	NA	NA	NA	NA	NA	NA	NA	NA	NA	NA	NA	NA	NA	NA	NA	NA	NA	NA	NA	NA	NA	NA
2016-11-10 13:51:33	2016-11-10 15:01:11	97	1951	Male	Canada	Other	20+	6-9	Regularly	Regularly	60+	17+	9+	3	14	11	1	37	15	1	1	1	5	1	7	5	1	1	7	1	1	2	1	1	3	6	1	3	4	2	2	4	4	4	7	5	7	7	7
2016-11-10 18:43:27	2016-11-10 19:02:04	100	1982	Male	United States of America	USA	1	2	A few times	A few times	30-39	17+	3-5	5	27	15	2	20	51	5	3	4	4	5	7	3	1	2	6	1	5	7	1	5	1	3	4	4	5	3	1	5	4	4	6	3	4	1	1
2016-11-10 18:38:46	2016-11-10 19:02:12	100	1993	Female	United States of America	USA	1	3	Regularly	A few times	20-29	9-12	3-5	5	13	12	NA	NA	30	2	2	3	5	5	5	7	1	6	5	1	1	5	1	7	2	4	3	1	4	2	1	4	2	3	5	5	4	1	1
2016-11-10 14:59:27	2016-11-10 15:02:28	19	1975	Male	United States of America	USA	3	6-9	NA	NA	NA	NA	NA	NA	NA	30	NA	NA	30	NA	NA	NA	NA	NA	NA	NA	NA	NA	NA	NA	NA	NA	NA	NA	NA	NA	NA	NA	NA	NA	NA	NA	NA	NA	NA	NA	NA	NA	NA
2016-11-10 14:58:25	2016-11-10 15:02:44	27	1971	Female	Ireland	Other	3	3	A few times	Regularly	30-39	17+	3-5	4	17	32	NA	NA	30	NA	NA	NA	NA	NA	NA	NA	NA	NA	NA	NA	NA	NA	NA	NA	NA	NA	NA	NA	NA	NA	NA	NA	NA	NA	NA	NA	NA	NA	NA
2016-11-10 19:02:08	2016-11-10 19:03:41	100	NA	NA	NA	NA	NA	NA	NA	NA	NA	NA	NA	NA	NA	30	NA	NA	30	NA	NA	NA	NA	NA	NA	NA	NA	NA	NA	NA	NA	NA	NA	NA	NA	NA	NA	NA	NA	NA	NA	NA	NA	NA	NA	NA	NA	NA	NA
2016-11-10 14:36:42	2016-11-10 15:04:47	8	NA	NA	NA	NA	NA	NA	NA	NA	NA	NA	NA	NA	NA	30	NA	NA	30	NA	NA	NA	NA	NA	NA	NA	NA	NA	NA	NA	NA	NA	NA	NA	NA	NA	NA	NA	NA	NA	NA	NA	NA	NA	NA	NA	NA	NA	NA
2016-11-10 14:59:31	2016-11-10 15:04:53	2	NA	NA	NA	NA	NA	NA	NA	NA	NA	NA	NA	NA	NA	30	NA	NA	30	NA	NA	NA	NA	NA	NA	NA	NA	NA	NA	NA	NA	NA	NA	NA	NA	NA	NA	NA	NA	NA	NA	NA	NA	NA	NA	NA	NA	NA	NA
2016-11-10 14:58:05	2016-11-10 15:04:34	27	1972	Male	United States of America	USA	4-5	6-9	A few times	Regularly	60+	13-16	9+	3	17	34	NA	NA	30	NA	NA	NA	NA	NA	NA	NA	NA	NA	NA	NA	NA	NA	NA	NA	NA	NA	NA	NA	NA	NA	NA	NA	NA	NA	NA	NA	NA	NA	NA
2016-11-10 18:45:01	2016-11-10 19:06:42	100	1972	Female	United States of America	USA	6-9	10-14	A few times	A few times	30-39	13-16	3-5	4	10	21	1	57	49	3	4	3	4	4	5	6	1	6	6	1	2	3	1	4	1	3	3	2	4	4	3	4	4	4	5	5	5	3	4
2016-11-10 15:03:29	2016-11-10 15:07:01	8	NA	NA	NA	NA	NA	NA	NA	NA	NA	NA	NA	NA	NA	30	NA	NA	30	NA	NA	NA	NA	NA	NA	NA	NA	NA	NA	NA	NA	NA	NA	NA	NA	NA	NA	NA	NA	NA	NA	NA	NA	NA	NA	NA	NA	NA	NA
2016-11-10 14:59:24	2016-11-10 15:06:45	3	NA	NA	NA	NA	NA	NA	NA	NA	NA	NA	NA	NA	NA	30	NA	NA	30	NA	NA	NA	NA	NA	NA	NA	NA	NA	NA	NA	NA	NA	NA	NA	NA	NA	NA	NA	NA	NA	NA	NA	NA	NA	NA	NA	NA	NA	NA
2016-11-10 15:00:45	2016-11-10 15:06:43	84	NA	Female	United States of America	USA	2	4-5	Never	Regularly	30-39	17+	1-2	6	40	30	3	7	10	NA	NA	NA	NA	NA	NA	NA	NA	NA	NA	NA	NA	NA	NA	NA	NA	NA	NA	NA	NA	NA	NA	NA	NA	NA	NA	NA	NA	NA	NA
2016-11-10 14:51:56	2016-11-10 15:07:21	97	1982	Female	Canada	Other	4-5	3	Never	A few times	60+	17+	3-5	3	21	55	1	40	30	NA	NA	5	NA	NA	7	1	1	1	3	1	1	1	1	1	1	5	NA	NA	NA	NA	NA	NA	5	NA	7	NA	7	NA	7
2016-11-10 15:00:12	2016-11-10 15:07:24	27	1987	Female	United States of America	USA	1	2	Regularly	Regularly	40-49	5-8	1-2	4	27	40	NA	NA	30	NA	NA	NA	NA	NA	NA	NA	NA	NA	NA	NA	NA	NA	NA	NA	NA	NA	NA	NA	NA	NA	NA	NA	NA	NA	NA	NA	NA	NA	NA
2016-11-10 14:57:35	2016-11-10 15:08:02	27	1953	Male	United States of America	USA	20+	10-14	Regularly	Regularly	50-59	13-16	3-5	4	27	29	NA	NA	30	NA	NA	NA	NA	NA	NA	NA	NA	NA	NA	NA	NA	NA	NA	NA	NA	NA	NA	NA	NA	NA	NA	NA	NA	NA	NA	NA	NA	NA	NA
2016-11-10 14:36:46	2016-11-10 15:08:12	97	1975	Female	Bulgaria	Other	3	4-5	Regularly	A few times	20-29	17+	1-2	5	25	22	2	26	54	2	2	1	4	3	7	7	1	1	7	1	1	1	1	5	5	7	1	1	1	1	1	5	3	2	5	5	5	1	1
2016-11-10 14:02:44	2016-11-10 15:08:47	97	1976	Female	United States of America	USA	3	3	Regularly	Regularly	40-49	17+	3-5	4	15	19	1	59	42	1	4	1	4	4	6	7	1	3	6	1	3	NA	1	1	1	5	2	4	3	2	1	4	4	4	6	7	6	1	1
2016-11-10 15:04:36	2016-11-10 15:10:01	27	1977	Male	Australia	Other	3	6-9	A few times	Regularly	30-39	17+	3-5	3	43	28	NA	NA	30	NA	NA	NA	NA	NA	NA	NA	NA	NA	NA	NA	NA	NA	NA	NA	NA	NA	NA	NA	NA	NA	NA	NA	NA	NA	NA	NA	NA	NA	NA
2016-11-10 15:06:50	2016-11-10 15:11:02	19	1978	Female	United States of America	USA	3	4-5	NA	NA	NA	NA	NA	NA	NA	30	NA	NA	30	NA	NA	NA	NA	NA	NA	NA	NA	NA	NA	NA	NA	NA	NA	NA	NA	NA	NA	NA	NA	NA	NA	NA	NA	NA	NA	NA	NA	NA	NA
2016-11-10 14:49:31	2016-11-10 15:10:57	19	1980	Female	Norway	Other	3	4-5	NA	NA	NA	NA	NA	NA	NA	30	NA	NA	30	NA	NA	NA	NA	NA	NA	NA	NA	NA	NA	NA	NA	NA	NA	NA	NA	NA	NA	NA	NA	NA	NA	NA	NA	NA	NA	NA	NA	NA	NA
2016-11-10 14:29:53	2016-11-10 15:10:43	97	1978	Female	United States of America	USA	6-9	6-9	Regularly	Regularly	40-49	17+	3-5	3	46	6	1	50	22	2	2	3	2	1	7	6	1	1	4	1	1	3	1	1	1	5	2	2	3	5	1	3	4	5	5	5	4	4	3
2016-11-10 15:04:28	2016-11-10 15:10:45	27	1984	Male	United States of America	USA	3	3	A few times	A few times	30-39	13-16	1-2	4	27	16	NA	NA	30	NA	NA	NA	NA	NA	NA	NA	NA	NA	NA	NA	NA	NA	NA	NA	NA	NA	NA	NA	NA	NA	NA	NA	NA	NA	NA	NA	NA	NA	NA
2016-11-10 18:16:33	2016-11-10 19:11:59	100	1974	Male	United States of America	USA	6-9	20+	A few times	Regularly	60+	17+	6-8	3	19	0	1	39	47	2	4	2	4	4	6	2	1	2	5	1	2	2	1	1	3	6	1	3	4	4	5	2	4	4	6	6	6	3	5
2016-11-10 15:10:57	2016-11-10 15:12:09	2	NA	NA	NA	NA	NA	NA	NA	NA	NA	NA	NA	NA	NA	30	NA	NA	30	NA	NA	NA	NA	NA	NA	NA	NA	NA	NA	NA	NA	NA	NA	NA	NA	NA	NA	NA	NA	NA	NA	NA	NA	NA	NA	NA	NA	NA	NA
2016-11-10 15:10:39	2016-11-10 15:12:20	2	NA	NA	NA	NA	NA	NA	NA	NA	NA	NA	NA	NA	NA	30	NA	NA	30	NA	NA	NA	NA	NA	NA	NA	NA	NA	NA	NA	NA	NA	NA	NA	NA	NA	NA	NA	NA	NA	NA	NA	NA	NA	NA	NA	NA	NA	NA
2016-11-10 18:28:55	2016-11-10 19:12:37	100	1986	Male	Mexico	Other	4-5	4-5	Regularly	A few times	50-59	13-16	9+	4	8	8	1	46	29	3	3	5	2	4	7	5	1	3	2	1	6	4	1	2	2	6	2	4	4	3	3	3	5	4	7	6	6	1	6
2016-11-10 14:48:01	2016-11-10 15:12:41	27	1965	Female	United States of America	USA	10-14	15-19	A few times	Regularly	40-49	9-12	3-5	3	58	41	NA	NA	30	NA	NA	NA	NA	NA	NA	NA	NA	NA	NA	NA	NA	NA	NA	NA	NA	NA	NA	NA	NA	NA	NA	NA	NA	NA	NA	NA	NA	NA	NA
2016-11-10 15:11:38	2016-11-10 15:12:42	3	NA	NA	NA	NA	NA	NA	NA	NA	NA	NA	NA	NA	NA	30	NA	NA	30	NA	NA	NA	NA	NA	NA	NA	NA	NA	NA	NA	NA	NA	NA	NA	NA	NA	NA	NA	NA	NA	NA	NA	NA	NA	NA	NA	NA	NA	NA
2016-11-10 14:56:15	2016-11-10 15:12:52	97	1966	Male	United States of America	USA	2	20+	Regularly	A few times	40-49	17+	3-5	3	59	25	1	56	30	4	3	4	5	1	5	6	1	1	3	1	2	4	1	1	2	2	2	3	3	2	2	4	3	3	3	4	3	2	2
2016-11-10 15:12:20	2016-11-10 15:12:55	2	NA	NA	NA	NA	NA	NA	NA	NA	NA	NA	NA	NA	NA	30	NA	NA	30	NA	NA	NA	NA	NA	NA	NA	NA	NA	NA	NA	NA	NA	NA	NA	NA	NA	NA	NA	NA	NA	NA	NA	NA	NA	NA	NA	NA	NA	NA
2016-11-10 15:07:30	2016-11-10 15:14:41	27	1987	Female	United States of America	USA	10-14	4-5	A few times	Regularly	30-39	13-16	3-5	3	17	46	NA	NA	30	NA	NA	NA	NA	NA	NA	NA	NA	NA	NA	NA	NA	NA	NA	NA	NA	NA	NA	NA	NA	NA	NA	NA	NA	NA	NA	NA	NA	NA	NA
2016-11-10 15:12:11	2016-11-10 15:14:44	19	1991	Female	United States of America	USA	1	3	NA	NA	NA	NA	NA	NA	NA	30	NA	NA	30	NA	NA	NA	NA	NA	NA	NA	NA	NA	NA	NA	NA	NA	NA	NA	NA	NA	NA	NA	NA	NA	NA	NA	NA	NA	NA	NA	NA	NA	NA
2016-11-10 15:08:50	2016-11-10 15:15:02	27	1990	Female	United States of America	USA	1	2	Regularly	Regularly	20-29	13-16	1-2	4	50	37	NA	NA	30	NA	NA	NA	NA	NA	NA	NA	NA	NA	NA	NA	NA	NA	NA	NA	NA	NA	NA	NA	NA	NA	NA	NA	NA	NA	NA	NA	NA	NA	NA
2016-11-10 18:26:15	2016-11-10 19:15:59	100	1962	Male	United States of America	USA	2	2	Regularly	Regularly	30-39	17+	3-5	4	54	44	2	24	38	2	2	2	2	1	7	4	1	1	6	1	7	2	1	1	1	7	1	1	4	2	2	4	5	5	4	4	4	1	1
2016-11-10 18:53:23	2016-11-10 19:16:10	100	1981	Female	United States of America	USA	3	6-9	Regularly	A few times	20-29	13-16	3-5	5	16	30	2	16	30	1	1	1	2	1	4	1	1	4	1	1	1	1	1	5	1	5	1	1	1	2	5	1	5	5	4	6	7	1	1
2016-11-10 15:09:59	2016-11-10 15:16:14	27	1990	Male	United States of America	USA	2	3	Regularly	Regularly	30-39	17+	6-8	3	58	4	NA	NA	30	NA	NA	NA	NA	NA	NA	NA	NA	NA	NA	NA	NA	NA	NA	NA	NA	NA	NA	NA	NA	NA	NA	NA	NA	NA	NA	NA	NA	NA	NA
2016-11-10 19:07:19	2016-11-10 19:16:29	100	1986	Female	United States of America	USA	4-5	3	Regularly	A few times	40-49	13-16	3-5	4	33	13	2	12	50	2	2	1	4	4	6	6	1	3	2	1	1	4	1	7	4	4	3	2	4	4	2	5	3	4	7	7	6	3	4
2016-11-10 15:09:02	2016-11-10 15:16:41	27	1991	Male	United States of America	USA	4-5	6-9	A few times	A few times	40-49	13-16	1-2	3	4	10	NA	NA	30	NA	NA	NA	NA	NA	NA	NA	NA	NA	NA	NA	NA	NA	NA	NA	NA	NA	NA	NA	NA	NA	NA	NA	NA	NA	NA	NA	NA	NA	NA
2016-11-10 18:53:25	2016-11-10 19:16:59	100	1967	Male	Canada	Other	20+	6-9	Regularly	Regularly	40-49	9-12	3-5	3	25	34	1	42	43	2	2	2	3	2	6	6	1	2	4	1	2	2	1	2	1	6	2	1	3	2	1	4	2	3	5	5	5	5	2
2016-11-10 15:15:37	2016-11-10 15:17:06	0	NA	NA	NA	NA	NA	NA	NA	NA	NA	NA	NA	NA	NA	30	NA	NA	30	NA	NA	NA	NA	NA	NA	NA	NA	NA	NA	NA	NA	NA	NA	NA	NA	NA	NA	NA	NA	NA	NA	NA	NA	NA	NA	NA	NA	NA	NA
2016-11-10 18:49:27	2016-11-10 19:17:47	100	1978	Female	United States of America	USA	3	15-19	A few times	Never	20-29	9-12	3-5	4	27	17	NA	NA	30	2	3	2	4	1	5	7	1	4	2	1	1	1	1	1	1	4	2	3	3	2	3	4	1	3	4	4	6	6	6
2016-11-10 14:52:37	2016-11-10 15:18:04	27	1984	Female	United Kingdom of Great Britain and Northern Ireland	UK	3	2	A few times	Never	20-29	13-16	1-2	4	38	58	NA	NA	30	NA	NA	NA	NA	NA	NA	NA	NA	NA	NA	NA	NA	NA	NA	NA	NA	NA	NA	NA	NA	NA	NA	NA	NA	NA	NA	NA	NA	NA	NA
2016-11-10 15:10:03	2016-11-10 15:19:16	27	1961	Male	United States of America	USA	15-19	10-14	Regularly	Regularly	30-39	13-16	3-5	3	42	56	NA	NA	30	NA	NA	NA	NA	NA	NA	NA	NA	NA	NA	NA	NA	NA	NA	NA	NA	NA	NA	NA	NA	NA	NA	NA	NA	NA	NA	NA	NA	NA	NA
2016-11-10 19:10:29	2016-11-10 19:20:06	100	1969	Male	United States of America	USA	10-14	10-14	Regularly	A few times	30-39	5-8	1-2	3	27	46	NA	NA	30	4	3	2	4	1	6	6	1	1	4	1	1	5	1	1	2	3	2	4	3	4	3	4	2	4	5	5	5	4	1
2016-11-10 14:52:15	2016-11-10 15:19:55	97	1992	Female	United States of America	USA	2	4-5	A few times	Regularly	40-49	17+	3-5	4	0	54	1	48	18	2	2	2	3	3	6	3	1	4	3	1	5	3	1	3	1	5	1	2	5	5	1	5	5	5	7	7	7	6	4
2016-11-10 15:19:35	2016-11-10 15:20:10	2	NA	NA	NA	NA	NA	NA	NA	NA	NA	NA	NA	NA	NA	30	NA	NA	30	NA	NA	NA	NA	NA	NA	NA	NA	NA	NA	NA	NA	NA	NA	NA	NA	NA	NA	NA	NA	NA	NA	NA	NA	NA	NA	NA	NA	NA	NA
2016-11-10 13:25:27	2016-11-10 15:20:19	97	1975	Female	United States of America	USA	1	2	A few times	Never	0-19	13-16	3-5	6	14	39	2	50	34	1	2	1	4	4	7	4	1	1	7	1	3	1	1	1	2	4	4	5	4	4	2	4	2	4	4	4	4	3	1
2016-11-10 15:18:22	2016-11-10 15:20:41	14	1984	Male	United States of America	USA	4-5	2	NA	NA	NA	NA	NA	NA	NA	30	NA	NA	30	NA	NA	NA	NA	NA	NA	NA	NA	NA	NA	NA	NA	NA	NA	NA	NA	NA	NA	NA	NA	NA	NA	NA	NA	NA	NA	NA	NA	NA	NA
2016-11-10 15:15:11	2016-11-10 15:22:07	27	1968	Female	United States of America	USA	20+	10-14	A few times	A few times	60+	NA	NA	NA	NA	30	NA	NA	30	NA	NA	NA	NA	NA	NA	NA	NA	NA	NA	NA	NA	NA	NA	NA	NA	NA	NA	NA	NA	NA	NA	NA	NA	NA	NA	NA	NA	NA	NA
2016-11-10 15:16:55	2016-11-10 15:22:39	27	1989	Male	United States of America	USA	1	1	A few times	Never	20-29	13-16	1-2	4	8	51	NA	NA	30	NA	NA	NA	NA	NA	NA	NA	NA	NA	NA	NA	NA	NA	NA	NA	NA	NA	NA	NA	NA	NA	NA	NA	NA	NA	NA	NA	NA	NA	NA
2016-11-10 14:42:27	2016-11-10 15:23:06	97	1972	Male	United Kingdom of Great Britain and Northern Ireland	UK	6-9	4-5	A few times	Regularly	30-39	13-16	3-5	3	29	24	1	14	19	2	2	5	4	2	4	6	1	5	4	1	2	4	1	2	1	2	1	5	4	3	3	3	5	5	4	5	3	4	6
2016-11-10 14:52:59	2016-11-10 15:22:51	84	1983	Female	United States of America	USA	6-9	6-9	Regularly	Regularly	40-49	13-16	3-5	3	29	7	NA	NA	30	NA	NA	NA	NA	NA	NA	NA	NA	NA	NA	NA	NA	NA	NA	NA	NA	NA	NA	NA	NA	NA	NA	NA	NA	NA	NA	NA	NA	NA	NA
2016-11-10 19:03:37	2016-11-10 19:24:11	100	1979	Male	United States of America	USA	3	2	Regularly	Regularly	50-59	17+	1-2	3	16	5	1	37	55	2	2	4	2	1	6	6	1	1	6	1	1	1	1	2	4	4	1	3	4	5	3	4	4	5	5	5	6	3	6
2016-11-10 15:18:26	2016-11-10 15:24:24	84	1981	Female	United States of America	USA	1	3	A few times	A few times	20-29	13-16	6-8	6	32	30	2	6	30	NA	NA	NA	NA	NA	NA	NA	NA	NA	NA	NA	NA	NA	NA	NA	NA	NA	NA	NA	NA	NA	NA	NA	NA	NA	NA	NA	NA	NA	NA
2016-11-10 15:17:59	2016-11-10 15:24:43	27	1982	Female	United States of America	USA	6-9	4-5	Regularly	Regularly	30-39	13-16	1-2	4	12	6	NA	NA	30	NA	NA	NA	NA	NA	NA	NA	NA	NA	NA	NA	NA	NA	NA	NA	NA	NA	NA	NA	NA	NA	NA	NA	NA	NA	NA	NA	NA	NA	NA
2016-11-10 19:12:12	2016-11-10 19:25:17	100	1984	Female	Singapore	Other	6-9	6-9	A few times	A few times	30-39	13-16	3-5	3	44	13	1	54	3	3	1	3	1	3	5	6	1	1	5	1	2	4	1	3	1	6	2	4	4	3	2	4	4	4	4	4	7	7	2
2016-11-10 15:17:40	2016-11-10 15:24:49	14	1965	Female	Germany	Other	1	1	NA	NA	NA	NA	NA	NA	NA	30	NA	NA	30	NA	NA	NA	NA	NA	NA	NA	NA	NA	NA	NA	NA	NA	NA	NA	NA	NA	NA	NA	NA	NA	NA	NA	NA	NA	NA	NA	NA	NA	NA
2016-11-10 13:08:34	2016-11-10 15:25:56	27	1975	Female	United States of America	USA	6-9	20+	Never	A few times	30-39	9-12	1-2	4	17	19	NA	NA	30	NA	NA	NA	NA	NA	NA	NA	NA	NA	NA	NA	NA	NA	NA	NA	NA	NA	NA	NA	NA	NA	NA	NA	NA	NA	NA	NA	NA	NA	NA
2016-11-10 15:21:02	2016-11-10 15:26:37	27	1977	Female	China	Other	3	2	Regularly	Regularly	20-29	13-16	3-5	4	39	36	NA	NA	30	NA	NA	NA	NA	NA	NA	NA	NA	NA	NA	NA	NA	NA	NA	NA	NA	NA	NA	NA	NA	NA	NA	NA	NA	NA	NA	NA	NA	NA	NA
2016-11-10 15:25:41	2016-11-10 15:26:40	3	NA	NA	NA	NA	NA	NA	NA	NA	NA	NA	NA	NA	NA	30	NA	NA	30	NA	NA	NA	NA	NA	NA	NA	NA	NA	NA	NA	NA	NA	NA	NA	NA	NA	NA	NA	NA	NA	NA	NA	NA	NA	NA	NA	NA	NA	NA
2016-11-10 18:44:56	2016-11-10 19:27:16	100	1947	Female	Canada	Other	6-9	10-14	Regularly	Regularly	40-49	17+	9+	4	43	57	2	23	17	1	2	2	3	2	5	5	1	1	1	1	1	1	1	1	1	4	1	1	1	1	1	4	3	2	5	7	6	5	3
2016-11-10 15:15:18	2016-11-10 15:27:32	84	1961	Female	NA	NA	4-5	4-5	A few times	A few times	30-39	13-16	1-2	6	10	4	NA	NA	30	NA	NA	NA	NA	NA	NA	NA	NA	NA	NA	NA	NA	NA	NA	NA	NA	NA	NA	NA	NA	NA	NA	NA	NA	NA	NA	NA	NA	NA	NA
2016-11-10 15:22:15	2016-11-10 15:27:54	27	1973	Female	United States of America	USA	10-14	6-9	A few times	Regularly	60+	9-12	NA	2	58	12	NA	NA	30	NA	NA	NA	NA	NA	NA	NA	NA	NA	NA	NA	NA	NA	NA	NA	NA	NA	NA	NA	NA	NA	NA	NA	NA	NA	NA	NA	NA	NA	NA
2016-11-10 18:50:39	2016-11-10 19:28:17	100	1960	Male	United States of America	USA	3	6-9	Regularly	A few times	30-39	13-16	6-8	4	43	50	2	21	48	2	2	3	3	2	3	3	1	1	3	1	1	1	1	1	1	4	1	5	2	5	3	3	1	5	2	2	2	2	1
2016-11-10 18:47:50	2016-11-10 19:28:54	100	1977	Male	United States of America	USA	1	2	Regularly	Never	30-39	13-16	1-2	4	25	31	2	8	0	2	2	2	3	2	4	3	1	6	3	1	2	2	1	3	2	2	4	4	3	3	3	5	2	5	2	2	3	2	1
2016-11-10 15:06:18	2016-11-10 15:28:52	75	1964	Male	Israel	Other	1	3	A few times	A few times	40-49	9-12	3-5	3	49	23	2	1	0	2	2	2	2	2	NA	NA	NA	NA	NA	NA	NA	NA	NA	NA	NA	NA	3	2	2	3	4	3	2	3	5	5	4	3	2
2016-11-10 19:05:17	2016-11-10 19:29:13	100	1974	Female	United States of America	USA	15-19	20+	A few times	A few times	30-39	13-16	0	4	12	48	1	59	2	2	2	5	1	3	5	7	1	4	4	1	5	6	1	1	1	7	1	4	3	3	1	3	3	3	5	6	6	4	5
2016-11-10 15:22:23	2016-11-10 15:29:30	27	1972	Female	United States of America	USA	3	3	Regularly	Never	20-29	17+	3-5	5	13	31	NA	NA	30	NA	NA	NA	NA	NA	NA	NA	NA	NA	NA	NA	NA	NA	NA	NA	NA	NA	NA	NA	NA	NA	NA	NA	NA	NA	NA	NA	NA	NA	NA
2016-11-10 15:28:38	2016-11-10 15:29:48	3	NA	NA	NA	NA	NA	NA	NA	NA	NA	NA	NA	NA	NA	30	NA	NA	30	NA	NA	NA	NA	NA	NA	NA	NA	NA	NA	NA	NA	NA	NA	NA	NA	NA	NA	NA	NA	NA	NA	NA	NA	NA	NA	NA	NA	NA	NA
2016-11-10 15:25:18	2016-11-10 15:30:04	19	1967	Female	United States of America	USA	20+	6-9	NA	NA	NA	NA	NA	NA	NA	30	NA	NA	30	NA	NA	NA	NA	NA	NA	NA	NA	NA	NA	NA	NA	NA	NA	NA	NA	NA	NA	NA	NA	NA	NA	NA	NA	NA	NA	NA	NA	NA	NA
2016-11-10 15:29:50	2016-11-10 15:30:28	2	NA	NA	NA	NA	NA	NA	NA	NA	NA	NA	NA	NA	NA	30	NA	NA	30	NA	NA	NA	NA	NA	NA	NA	NA	NA	NA	NA	NA	NA	NA	NA	NA	NA	NA	NA	NA	NA	NA	NA	NA	NA	NA	NA	NA	NA	NA
2016-11-10 15:26:00	2016-11-10 15:31:27	27	1978	Female	United States of America	USA	6-9	4-5	A few times	A few times	30-39	13-16	3-5	4	7	53	NA	NA	30	NA	NA	NA	NA	NA	NA	NA	NA	NA	NA	NA	NA	NA	NA	NA	NA	NA	NA	NA	NA	NA	NA	NA	NA	NA	NA	NA	NA	NA	NA
2016-11-10 14:55:50	2016-11-10 15:31:55	27	NA	Male	United Kingdom of Great Britain and Northern Ireland	UK	6-9	4-5	Regularly	Regularly	50-59	9-12	9+	2	47	50	NA	NA	30	NA	NA	NA	NA	NA	NA	NA	NA	NA	NA	NA	NA	NA	NA	NA	NA	NA	NA	NA	NA	NA	NA	NA	NA	NA	NA	NA	NA	NA	NA
2016-11-10 15:31:29	2016-11-10 15:31:55	3	NA	NA	NA	NA	NA	NA	NA	NA	NA	NA	NA	NA	NA	30	NA	NA	30	NA	NA	NA	NA	NA	NA	NA	NA	NA	NA	NA	NA	NA	NA	NA	NA	NA	NA	NA	NA	NA	NA	NA	NA	NA	NA	NA	NA	NA	NA
2016-11-10 15:28:17	2016-11-10 15:31:43	27	1988	Female	United States of America	USA	1	4-5	Regularly	A few times	20-29	13-16	1-2	4	26	30	NA	NA	30	NA	NA	NA	NA	NA	NA	NA	NA	NA	NA	NA	NA	NA	NA	NA	NA	NA	NA	NA	NA	NA	NA	NA	NA	NA	NA	NA	NA	NA	NA
2016-11-10 19:17:56	2016-11-10 19:32:47	100	1972	Female	United States of America	USA	20+	20+	A few times	A few times	40-49	13-16	6-8	3	8	53	1	32	52	3	3	3	5	2	6	7	1	1	4	1	2	5	1	1	1	5	1	3	3	3	1	5	3	3	4	4	6	4	1
2016-11-10 15:27:12	2016-11-10 15:32:42	27	1968	Male	Canada	Other	10-14	10-14	A few times	Regularly	50-59	13-16	6-8	3	7	30	NA	NA	30	NA	NA	NA	NA	NA	NA	NA	NA	NA	NA	NA	NA	NA	NA	NA	NA	NA	NA	NA	NA	NA	NA	NA	NA	NA	NA	NA	NA	NA	NA
2016-11-10 15:28:35	2016-11-10 15:34:01	27	1986	Female	United States of America	USA	3	4-5	Regularly	Regularly	40-49	13-16	3-5	5	0	0	NA	NA	30	NA	NA	NA	NA	NA	NA	NA	NA	NA	NA	NA	NA	NA	NA	NA	NA	NA	NA	NA	NA	NA	NA	NA	NA	NA	NA	NA	NA	NA	NA
2016-11-10 15:12:43	2016-11-10 15:34:11	84	1957	Female	United States of America	USA	20+	20+	Regularly	Regularly	40-49	13-16	1-2	3	43	3	1	49	18	NA	NA	NA	NA	NA	NA	NA	NA	NA	NA	NA	NA	NA	NA	NA	NA	NA	NA	NA	NA	NA	NA	NA	NA	NA	NA	NA	NA	NA	NA
2016-11-10 15:30:09	2016-11-10 15:34:46	84	1973	Male	United States of America	USA	10-14	10-14	Regularly	A few times	30-39	5-8	9+	3	35	52	1	37	30	NA	NA	NA	NA	NA	NA	NA	NA	NA	NA	NA	NA	NA	NA	NA	NA	NA	NA	NA	NA	NA	NA	NA	NA	NA	NA	NA	NA	NA	NA
2016-11-10 15:33:07	2016-11-10 15:34:36	2	NA	NA	NA	NA	NA	NA	NA	NA	NA	NA	NA	NA	NA	30	NA	NA	30	NA	NA	NA	NA	NA	NA	NA	NA	NA	NA	NA	NA	NA	NA	NA	NA	NA	NA	NA	NA	NA	NA	NA	NA	NA	NA	NA	NA	NA	NA
2016-11-10 18:31:42	2016-11-10 19:37:55	100	1963	Male	Chile	Other	4-5	10-14	Regularly	Regularly	40-49	13-16	1-2	3	40	10	1	51	22	NA	1	NA	NA	NA	6	6	1	1	5	1	5	5	1	1	1	5	1	2	3	2	2	4	4	5	5	5	6	5	4
2016-11-10 12:42:45	2016-11-10 15:37:39	97	1987	Female	United States of America	USA	2	3	Regularly	Regularly	30-39	13-16	3-5	3	54	46	1	56	44	1	1	5	3	1	7	7	1	1	6	1	1	2	1	1	1	7	3	1	5	2	1	5	5	5	6	6	6	5	4
2016-11-10 19:23:14	2016-11-10 19:40:12	100	1965	Female	United States of America	USA	20+	20+	A few times	A few times	40-49	13-16	6-8	4	28	0	2	1	18	1	2	2	2	4	4	5	1	1	3	1	1	1	1	1	1	6	1	3	3	3	1	3	3	3	5	6	6	5	3
2016-11-10 19:18:13	2016-11-10 19:41:48	100	1970	Female	United States of America	USA	1	3	Regularly	A few times	20-29	13-16	0	7	30	30	3	45	30	3	3	3	3	3	6	1	5	2	5	5	6	7	5	1	1	7	4	1	5	2	1	5	2	4	5	6	5	3	3
2016-11-10 15:32:38	2016-11-10 15:42:57	88	1984	Female	United States of America	USA	4-5	2	A few times	A few times	0-19	At most 4	0	5	11	30	NA	NA	30	NA	NA	NA	NA	NA	NA	NA	NA	NA	NA	NA	NA	NA	NA	NA	NA	NA	NA	NA	NA	NA	NA	NA	NA	NA	NA	NA	NA	NA	NA
2016-11-10 19:29:02	2016-11-10 19:43:09	100	1980	Female	United States of America	USA	3	6-9	Regularly	A few times	20-29	17+	1-2	4	31	30	2	12	0	1	3	1	5	1	4	7	1	2	1	1	1	1	1	1	1	5	4	3	5	3	1	5	5	5	3	3	7	1	1
2016-11-10 15:26:21	2016-11-10 15:43:21	42	1977	Female	Ireland	Other	10-14	6-9	A few times	Regularly	30-39	5-8	1-2	4	25	2	NA	NA	30	NA	NA	NA	NA	NA	NA	NA	NA	NA	NA	NA	NA	NA	NA	NA	NA	NA	NA	NA	NA	NA	NA	NA	NA	NA	NA	NA	NA	NA	NA
2016-11-10 19:27:42	2016-11-10 19:43:33	100	NA	Female	United States of America	USA	10-14	20+	A few times	Regularly	20-29	17+	3-5	4	50	30	NA	NA	30	2	2	1	2	1	7	1	1	1	7	1	1	1	1	1	1	7	1	1	2	4	1	2	1	4	2	2	1	1	1
2016-11-10 19:19:43	2016-11-10 19:44:10	100	1980	Male	United States of America	USA	4-5	4-5	A few times	Regularly	60+	9-12	3-5	2	48	54	1	24	29	2	5	4	4	1	5	6	1	1	2	1	3	4	1	4	1	4	3	3	5	4	2	5	5	5	6	6	5	6	5
2016-11-10 15:36:48	2016-11-10 15:45:45	84	1966	Male	Switzerland	Other	20+	20+	Regularly	Regularly	50-59	9-12	6-8	2	59	28	1	23	27	NA	NA	NA	NA	NA	NA	NA	NA	NA	NA	NA	NA	NA	NA	NA	NA	NA	NA	NA	NA	NA	NA	NA	NA	NA	NA	NA	NA	NA	NA
2016-11-10 15:20:25	2016-11-10 15:46:46	97	1995	Female	United States of America	USA	3	1	Regularly	Regularly	20-29	13-16	3-5	5	38	30	2	33	30	2	1	4	1	4	1	1	1	1	1	1	1	1	1	1	1	4	1	1	5	3	1	5	5	3	7	7	7	7	7
2016-11-10 15:06:05	2016-11-10 15:47:38	97	1981	Female	United States of America	USA	4-5	4-5	Regularly	Regularly	30-39	9-12	0	4	13	21	2	6	39	1	2	3	4	1	7	7	1	1	7	1	3	6	1	3	1	5	1	2	5	3	3	5	4	4	6	6	5	2	2
2016-11-10 15:41:56	2016-11-10 15:49:20	27	1973	Female	United Kingdom of Great Britain and Northern Ireland	UK	6-9	6-9	A few times	Regularly	30-39	9-12	3-5	4	28	58	NA	NA	30	NA	NA	NA	NA	NA	NA	NA	NA	NA	NA	NA	NA	NA	NA	NA	NA	NA	NA	NA	NA	NA	NA	NA	NA	NA	NA	NA	NA	NA	NA
2016-11-10 15:43:14	2016-11-10 15:49:27	27	1964	Male	Italy	Other	1	2	A few times	Regularly	20-29	13-16	1-2	3	58	12	NA	NA	30	NA	NA	NA	NA	NA	NA	NA	NA	NA	NA	NA	NA	NA	NA	NA	NA	NA	NA	NA	NA	NA	NA	NA	NA	NA	NA	NA	NA	NA	NA
2016-11-10 15:39:50	2016-11-10 15:49:23	27	1968	Female	United States of America	USA	10-14	10-14	Regularly	Regularly	30-39	13-16	3-5	3	48	57	NA	NA	30	NA	NA	NA	NA	NA	NA	NA	NA	NA	NA	NA	NA	NA	NA	NA	NA	NA	NA	NA	NA	NA	NA	NA	NA	NA	NA	NA	NA	NA	NA
2016-11-10 15:43:18	2016-11-10 15:50:04	27	1993	Female	Denmark	Other	4-5	4-5	Never	Regularly	20-29	5-8	0	3	27	29	NA	NA	30	NA	NA	NA	NA	NA	NA	NA	NA	NA	NA	NA	NA	NA	NA	NA	NA	NA	NA	NA	NA	NA	NA	NA	NA	NA	NA	NA	NA	NA	NA
2016-11-10 15:35:10	2016-11-10 15:50:50	97	1957	Female	United Kingdom of Great Britain and Northern Ireland	UK	15-19	20+	Regularly	A few times	20-29	17+	0	5	15	30	2	15	30	1	5	2	5	4	6	1	1	4	4	1	7	6	1	1	1	4	1	4	2	4	1	3	1	3	1	1	4	1	1
2016-11-10 19:38:39	2016-11-10 19:52:16	100	1991	Female	United States of America	USA	6-9	3	Regularly	Regularly	40-49	9-12	3-5	3	43	36	1	48	27	4	2	4	2	4	5	6	1	4	2	1	1	1	1	1	4	5	1	1	5	2	1	5	4	1	7	6	7	4	6
2016-11-10 15:36:35	2016-11-10 15:51:46	97	1960	Male	United States of America	USA	6-9	20+	A few times	A few times	30-39	17+	3-5	3	50	11	1	43	0	2	3	4	4	4	6	4	1	1	4	1	1	1	1	2	3	5	1	2	4	2	3	2	5	5	7	7	7	6	2
2016-11-10 19:32:33	2016-11-10 19:52:28	100	1955	Male	United States of America	USA	6-9	4-5	A few times	Never	60+	17+	3-5	3	41	36	NA	NA	30	3	3	3	4	1	3	7	1	5	5	1	3	3	1	1	1	5	1	3	4	3	3	3	4	3	5	6	7	7	4
2016-11-10 19:25:15	2016-11-10 19:52:28	100	1965	Male	United States of America	USA	10-14	6-9	Regularly	Regularly	40-49	13-16	6-8	3	42	50	1	50	30	2	4	3	5	3	6	6	1	4	3	4	4	4	1	4	4	4	1	3	4	3	2	3	5	5	6	6	5	3	4
2016-11-10 19:23:39	2016-11-10 19:52:39	100	1960	Female	United States of America	USA	10-14	10-14	A few times	A few times	40-49	13-16	3-5	4	8	14	2	3	56	1	2	1	5	1	6	7	1	2	5	1	1	1	1	1	2	3	1	3	3	2	2	4	3	3	4	5	5	3	3
2016-11-10 19:33:17	2016-11-10 19:52:43	100	1957	Female	United States of America	USA	6-9	10-14	Regularly	Regularly	30-39	9-12	3-5	4	6	21	2	1	32	2	2	3	3	2	6	3	1	1	2	1	1	1	1	1	1	6	2	5	4	5	4	4	5	5	6	6	6	6	4
2016-11-10 18:07:36	2016-11-10 19:52:56	100	1958	Male	United States of America	USA	1	1	A few times	A few times	50-59	13-16	1-2	5	5	23	NA	NA	30	3	2	2	3	4	6	6	1	1	2	1	2	2	1	1	1	6	5	2	4	2	1	5	4	2	5	6	6	5	4
2016-11-10 19:40:48	2016-11-10 19:53:04	100	1985	Male	United States of America	USA	4-5	15-19	A few times	A few times	60+	13-16	6-8	2	40	30	NA	NA	30	3	4	4	3	3	5	4	1	1	1	1	6	6	1	1	1	6	1	4	5	4	1	5	5	4	5	6	6	4	1
2016-11-10 15:41:22	2016-11-10 15:53:47	42	1957	Male	United States of America	USA	6-9	6-9	Regularly	Regularly	30-39	17+	3-5	3	37	3	NA	NA	30	NA	NA	NA	NA	NA	NA	NA	NA	NA	NA	NA	NA	NA	NA	NA	NA	NA	NA	NA	NA	NA	NA	NA	NA	NA	NA	NA	NA	NA	NA
2016-11-10 15:49:58	2016-11-10 15:54:50	42	1958	Male	United States of America	USA	4-5	6-9	Regularly	Never	40-49	13-16	1-2	4	50	30	NA	NA	30	NA	NA	NA	NA	NA	NA	NA	NA	NA	NA	NA	NA	NA	NA	NA	NA	NA	NA	NA	NA	NA	NA	NA	NA	NA	NA	NA	NA	NA	NA
2016-11-10 19:41:32	2016-11-10 19:54:52	100	1984	Female	United States of America	USA	3	3	Regularly	Regularly	40-49	13-16	3-5	3	57	31	NA	NA	30	2	2	2	2	1	6	6	1	5	4	1	4	5	1	3	4	6	2	4	4	4	2	4	4	4	3	4	6	5	4
2016-11-10 15:53:24	2016-11-10 15:54:16	3	NA	NA	NA	NA	NA	NA	NA	NA	NA	NA	NA	NA	NA	30	NA	NA	30	NA	NA	NA	NA	NA	NA	NA	NA	NA	NA	NA	NA	NA	NA	NA	NA	NA	NA	NA	NA	NA	NA	NA	NA	NA	NA	NA	NA	NA	NA
2016-11-10 15:49:00	2016-11-10 15:55:58	84	1979	Female	Canada	Other	3	3	A few times	A few times	20-29	17+	3-5	4	3	19	1	56	30	NA	NA	NA	NA	NA	NA	NA	NA	NA	NA	NA	NA	NA	NA	NA	NA	NA	NA	NA	NA	NA	NA	NA	NA	NA	NA	NA	NA	NA	NA
2016-11-10 15:54:28	2016-11-10 15:56:53	14	1986	Male	Costa Rica	Other	10-14	6-9	NA	NA	NA	NA	NA	NA	NA	30	NA	NA	30	NA	NA	NA	NA	NA	NA	NA	NA	NA	NA	NA	NA	NA	NA	NA	NA	NA	NA	NA	NA	NA	NA	NA	NA	NA	NA	NA	NA	NA	NA
2016-11-10 15:55:46	2016-11-10 15:56:50	2	NA	NA	NA	NA	NA	NA	NA	NA	NA	NA	NA	NA	NA	30	NA	NA	30	NA	NA	NA	NA	NA	NA	NA	NA	NA	NA	NA	NA	NA	NA	NA	NA	NA	NA	NA	NA	NA	NA	NA	NA	NA	NA	NA	NA	NA	NA
2016-11-10 19:33:57	2016-11-10 19:56:59	100	1984	Male	United States of America	USA	1	1	Regularly	Regularly	30-39	17+	3-5	3	56	35	1	54	18	3	4	4	3	2	5	4	4	5	5	5	4	5	5	3	3	3	2	4	4	3	4	3	4	4	6	6	6	5	6
2016-11-10 19:44:52	2016-11-10 19:57:17	100	1982	Female	United States of America	USA	1	2	Regularly	Regularly	0-19	13-16	1-2	6	42	30	NA	NA	30	2	1	1	5	4	7	NA	1	2	7	1	3	7	1	1	1	5	5	5	5	5	5	5	1	5	5	5	1	1	1
2016-11-10 15:55:38	2016-11-10 15:57:28	14	1983	Female	Canada	Other	3	4-5	NA	NA	NA	NA	NA	NA	NA	30	NA	NA	30	NA	NA	NA	NA	NA	NA	NA	NA	NA	NA	NA	NA	NA	NA	NA	NA	NA	NA	NA	NA	NA	NA	NA	NA	NA	NA	NA	NA	NA	NA
2016-11-10 15:52:43	2016-11-10 15:58:00	19	1984	Female	Russian Federation	Other	1	4-5	NA	NA	NA	NA	NA	NA	NA	30	NA	NA	30	NA	NA	NA	NA	NA	NA	NA	NA	NA	NA	NA	NA	NA	NA	NA	NA	NA	NA	NA	NA	NA	NA	NA	NA	NA	NA	NA	NA	NA	NA
2016-11-10 14:52:06	2016-11-10 15:58:55	42	1986	Female	United States of America	USA	2	10-14	A few times	A few times	40-49	13-16	1-2	4	38	20	NA	NA	30	NA	NA	NA	NA	NA	NA	NA	NA	NA	NA	NA	NA	NA	NA	NA	NA	NA	NA	NA	NA	NA	NA	NA	NA	NA	NA	NA	NA	NA	NA
2016-11-10 15:57:58	2016-11-10 15:58:33	3	NA	NA	NA	NA	NA	NA	NA	NA	NA	NA	NA	NA	NA	30	NA	NA	30	NA	NA	NA	NA	NA	NA	NA	NA	NA	NA	NA	NA	NA	NA	NA	NA	NA	NA	NA	NA	NA	NA	NA	NA	NA	NA	NA	NA	NA	NA
2016-11-10 19:44:11	2016-11-10 20:00:19	100	1967	Male	United States of America	USA	3	4-5	A few times	A few times	20-29	9-12	3-5	4	39	21	NA	NA	30	4	4	4	4	4	6	7	1	2	4	1	1	5	1	1	NA	4	2	4	4	4	2	4	4	4	4	4	6	4	3
2016-11-10 19:15:50	2016-11-10 20:00:20	100	1978	Female	United States of America	USA	3	3	A few times	Regularly	30-39	17+	3-5	5	15	41	2	36	47	1	2	2	1	1	5	6	2	6	5	2	6	5	1	1	1	3	1	2	1	1	1	2	2	3	5	6	5	3	1
2016-11-10 15:54:09	2016-11-10 16:00:20	27	1991	Female	United States of America	USA	1	6-9	Regularly	A few times	20-29	13-16	3-5	5	0	32	NA	NA	30	NA	NA	NA	NA	NA	NA	NA	NA	NA	NA	NA	NA	NA	NA	NA	NA	NA	NA	NA	NA	NA	NA	NA	NA	NA	NA	NA	NA	NA	NA
2016-11-10 19:27:34	2016-11-10 20:01:16	100	1966	Female	United States of America	USA	1	3	A few times	A few times	0-19	17+	1-2	6	22	30	2	53	18	1	5	5	5	1	7	1	1	1	1	1	1	1	1	1	1	5	1	1	3	1	1	5	2	1	5	3	5	1	1
2016-11-10 19:24:26	2016-11-10 20:01:25	100	1972	Male	United States of America	USA	4-5	10-14	A few times	Regularly	60+	13-16	9+	3	17	33	1	38	2	1	2	2	3	1	7	1	1	2	3	1	2	2	1	2	1	3	2	2	4	2	2	5	4	4	6	6	6	4	1
2016-11-10 20:00:52	2016-11-10 20:01:31	100	NA	NA	NA	NA	NA	NA	NA	NA	NA	NA	NA	NA	NA	30	NA	NA	30	NA	NA	NA	NA	NA	NA	NA	NA	NA	NA	NA	NA	NA	NA	NA	NA	NA	NA	NA	NA	NA	NA	NA	NA	NA	NA	NA	NA	NA	NA
2016-11-10 15:55:28	2016-11-10 16:01:44	84	1987	Female	United States of America	USA	4-5	10-14	Regularly	A few times	40-49	9-12	3-5	2	53	9	1	28	17	NA	NA	NA	NA	NA	NA	NA	NA	NA	NA	NA	NA	NA	NA	NA	NA	NA	NA	NA	NA	NA	NA	NA	NA	NA	NA	NA	NA	NA	NA
2016-11-10 15:51:04	2016-11-10 16:01:53	27	1991	Female	United States of America	USA	1	3	Never	Regularly	20-29	17+	1-2	4	46	36	NA	NA	30	NA	NA	NA	NA	NA	NA	NA	NA	NA	NA	NA	NA	NA	NA	NA	NA	NA	NA	NA	NA	NA	NA	NA	NA	NA	NA	NA	NA	NA	NA
2016-11-10 15:39:31	2016-11-10 16:02:12	97	1971	Male	United States of America	USA	6-9	4-5	Never	Regularly	50-59	13-16	6-8	3	5	41	1	28	26	4	4	3	5	4	5	1	1	3	5	1	2	1	1	2	1	5	1	5	4	5	3	3	4	5	7	7	7	7	7
2016-11-10 15:55:07	2016-11-10 16:02:39	19	1965	Female	United States of America	USA	6-9	20+	NA	NA	NA	NA	NA	NA	NA	30	NA	NA	30	NA	NA	NA	NA	NA	NA	NA	NA	NA	NA	NA	NA	NA	NA	NA	NA	NA	NA	NA	NA	NA	NA	NA	NA	NA	NA	NA	NA	NA	NA
2016-11-10 19:17:28	2016-11-10 20:02:58	100	1957	Female	United States of America	USA	20+	15-19	Regularly	Regularly	50-59	17+	9+	3	30	50	1	41	44	3	3	4	4	4	4	6	1	2	6	1	5	1	1	1	1	7	1	5	4	5	3	3	4	4	6	6	6	5	4
2016-11-10 16:00:29	2016-11-10 16:03:18	14	1991	Female	United States of America	USA	2	6-9	NA	NA	NA	NA	NA	NA	NA	30	NA	NA	30	NA	NA	NA	NA	NA	NA	NA	NA	NA	NA	NA	NA	NA	NA	NA	NA	NA	NA	NA	NA	NA	NA	NA	NA	NA	NA	NA	NA	NA	NA
2016-11-10 16:01:36	2016-11-10 16:03:02	2	NA	NA	NA	NA	NA	NA	NA	NA	NA	NA	NA	NA	NA	30	NA	NA	30	NA	NA	NA	NA	NA	NA	NA	NA	NA	NA	NA	NA	NA	NA	NA	NA	NA	NA	NA	NA	NA	NA	NA	NA	NA	NA	NA	NA	NA	NA
2016-11-10 19:46:12	2016-11-10 20:03:48	100	1990	Female	United States of America	USA	1	1	Regularly	Regularly	50-59	9-12	6-8	3	16	7	1	28	53	2	1	2	1	3	6	2	1	1	3	1	2	2	1	1	1	5	4	5	4	3	3	4	5	4	5	5	5	5	2
2016-11-10 15:57:56	2016-11-10 16:03:48	27	1980	Male	United States of America	USA	1	15-19	Regularly	A few times	20-29	9-12	1-2	4	53	23	NA	NA	30	NA	NA	NA	NA	NA	NA	NA	NA	NA	NA	NA	NA	NA	NA	NA	NA	NA	NA	NA	NA	NA	NA	NA	NA	NA	NA	NA	NA	NA	NA
2016-11-10 16:00:27	2016-11-10 16:04:36	27	1973	Female	United States of America	USA	15-19	10-14	Regularly	A few times	50-59	13-16	6-8	3	54	0	NA	NA	30	NA	NA	NA	NA	NA	NA	NA	NA	NA	NA	NA	NA	NA	NA	NA	NA	NA	NA	NA	NA	NA	NA	NA	NA	NA	NA	NA	NA	NA	NA
2016-11-10 16:00:04	2016-11-10 16:04:02	27	1987	Female	United States of America	USA	1	2	A few times	A few times	0-19	17+	1-2	6	30	30	NA	NA	30	NA	NA	NA	NA	NA	NA	NA	NA	NA	NA	NA	NA	NA	NA	NA	NA	NA	NA	NA	NA	NA	NA	NA	NA	NA	NA	NA	NA	NA	NA
2016-11-10 15:59:19	2016-11-10 16:04:47	27	1968	Male	United States of America	USA	6-9	6-9	A few times	A few times	40-49	13-16	3-5	3	13	41	NA	NA	30	NA	NA	NA	NA	NA	NA	NA	NA	NA	NA	NA	NA	NA	NA	NA	NA	NA	NA	NA	NA	NA	NA	NA	NA	NA	NA	NA	NA	NA	NA
2016-11-10 16:00:49	2016-11-10 16:04:57	27	1973	Male	United States of America	USA	1	3	A few times	Regularly	30-39	13-16	6-8	5	1	1	NA	NA	30	NA	NA	NA	NA	NA	NA	NA	NA	NA	NA	NA	NA	NA	NA	NA	NA	NA	NA	NA	NA	NA	NA	NA	NA	NA	NA	NA	NA	NA	NA
2016-11-10 19:42:08	2016-11-10 20:05:24	100	1976	Female	United States of America	USA	4-5	6-9	A few times	A few times	30-39	17+	1-2	6	6	10	2	46	30	1	5	2	2	1	7	7	2	3	5	1	1	4	1	1	1	3	1	2	5	5	1	4	5	5	6	6	6	1	1
2016-11-10 15:56:17	2016-11-10 16:05:23	27	1963	Male	United States of America	USA	15-19	10-14	A few times	Regularly	50-59	13-16	3-5	3	21	36	NA	NA	30	NA	NA	NA	NA	NA	NA	NA	NA	NA	NA	NA	NA	NA	NA	NA	NA	NA	NA	NA	NA	NA	NA	NA	NA	NA	NA	NA	NA	NA	NA
2016-11-10 15:57:49	2016-11-10 16:06:08	88	1972	Female	United States of America	USA	6-9	4-5	A few times	A few times	40-49	5-8	1-2	5	4	30	NA	NA	30	NA	NA	NA	NA	NA	NA	NA	NA	NA	NA	NA	NA	NA	NA	NA	NA	NA	NA	NA	NA	NA	NA	NA	NA	NA	NA	NA	NA	NA	NA
2016-11-10 19:46:17	2016-11-10 20:06:38	100	1966	Male	United States of America	USA	6-9	6-9	Regularly	Regularly	30-39	13-16	1-2	3	14	16	1	36	54	3	4	4	4	4	5	5	1	1	5	1	5	5	1	1	1	6	4	5	4	5	3	4	5	5	5	5	5	5	1
2016-11-10 16:04:50	2016-11-10 16:06:44	2	NA	NA	NA	NA	NA	NA	NA	NA	NA	NA	NA	NA	NA	30	NA	NA	30	NA	NA	NA	NA	NA	NA	NA	NA	NA	NA	NA	NA	NA	NA	NA	NA	NA	NA	NA	NA	NA	NA	NA	NA	NA	NA	NA	NA	NA	NA
2016-11-10 15:56:04	2016-11-10 16:07:23	27	1966	Female	United States of America	USA	1	15-19	A few times	A few times	0-19	13-16	3-5	4	34	30	NA	NA	30	NA	NA	NA	NA	NA	NA	NA	NA	NA	NA	NA	NA	NA	NA	NA	NA	NA	NA	NA	NA	NA	NA	NA	NA	NA	NA	NA	NA	NA	NA
2016-11-10 19:48:27	2016-11-10 20:08:41	100	1993	Female	United States of America	USA	10-14	10-14	Never	Never	60+	9-12	3-5	3	14	2	1	32	37	4	4	4	4	4	6	7	1	3	6	1	1	6	1	5	2	7	3	5	4	5	4	4	4	5	4	4	6	4	3
2016-11-10 16:07:08	2016-11-10 16:08:22	0	NA	NA	NA	NA	NA	NA	NA	NA	NA	NA	NA	NA	NA	30	NA	NA	30	NA	NA	NA	NA	NA	NA	NA	NA	NA	NA	NA	NA	NA	NA	NA	NA	NA	NA	NA	NA	NA	NA	NA	NA	NA	NA	NA	NA	NA	NA
2016-11-10 16:02:46	2016-11-10 16:10:00	14	1962	Male	United States of America	USA	1	20+	NA	NA	NA	NA	NA	NA	NA	30	NA	NA	30	NA	NA	NA	NA	NA	NA	NA	NA	NA	NA	NA	NA	NA	NA	NA	NA	NA	NA	NA	NA	NA	NA	NA	NA	NA	NA	NA	NA	NA	NA
2016-11-10 19:53:01	2016-11-10 20:10:38	100	1992	Female	Canada	Other	1	1	A few times	A few times	20-29	At most 4	0	4	4	30	2	4	30	1	1	3	1	1	4	7	1	5	2	1	3	6	1	3	2	5	4	4	5	4	1	5	4	5	6	5	5	3	5
2016-11-10 20:04:34	2016-11-10 20:10:50	100	1983	Male	United States of America	USA	3	4-5	Regularly	Regularly	30-39	13-16	1-2	4	35	23	NA	NA	30	3	3	2	4	4	6	6	1	6	5	1	1	5	5	6	1	1	4	4	4	4	3	4	5	5	7	6	7	6	2
2016-11-10 19:53:12	2016-11-10 20:11:49	100	1982	Female	United States of America	USA	6-9	20+	Regularly	Regularly	50-59	9-12	3-5	3	22	17	NA	NA	30	1	1	4	5	2	7	6	1	3	7	1	4	5	1	3	1	7	1	3	5	2	3	4	3	5	5	6	5	4	3
2016-11-10 19:43:06	2016-11-10 20:12:22	100	1974	Female	United States of America	USA	1	4-5	A few times	Regularly	30-39	13-16	0	4	58	0	2	13	14	2	2	3	3	2	3	7	1	2	3	1	4	2	1	1	1	4	5	1	5	3	3	5	2	5	7	7	4	4	1
2016-11-10 16:11:29	2016-11-10 16:12:11	2	NA	NA	NA	NA	NA	NA	NA	NA	NA	NA	NA	NA	NA	30	NA	NA	30	NA	NA	NA	NA	NA	NA	NA	NA	NA	NA	NA	NA	NA	NA	NA	NA	NA	NA	NA	NA	NA	NA	NA	NA	NA	NA	NA	NA	NA	NA
2016-11-10 16:02:38	2016-11-10 16:12:11	27	1950	Female	United States of America	USA	20+	15-19	A few times	A few times	30-39	13-16	1-2	5	36	0	NA	NA	30	NA	NA	NA	NA	NA	NA	NA	NA	NA	NA	NA	NA	NA	NA	NA	NA	NA	NA	NA	NA	NA	NA	NA	NA	NA	NA	NA	NA	NA	NA
2016-11-10 15:52:00	2016-11-10 16:13:19	97	1971	Male	United States of America	USA	6-9	6-9	A few times	Regularly	30-39	17+	3-5	3	49	40	1	48	14	1	2	5	3	3	7	2	1	5	2	1	2	6	1	7	1	1	1	5	4	4	4	1	5	5	6	7	7	5	4
2016-11-10 16:04:49	2016-11-10 16:13:18	27	1994	Male	United States of America	USA	1	4-5	Regularly	Regularly	20-29	17+	3-5	3	56	24	NA	NA	30	NA	NA	NA	NA	NA	NA	NA	NA	NA	NA	NA	NA	NA	NA	NA	NA	NA	NA	NA	NA	NA	NA	NA	NA	NA	NA	NA	NA	NA	NA
2016-11-10 19:20:40	2016-11-10 20:15:31	100	1982	Female	United States of America	USA	NA	2	A few times	Regularly	40-49	13-16	3-5	3	37	37	1	47	14	4	2	4	4	4	3	5	2	6	5	1	3	5	1	1	2	4	3	4	4	3	3	4	4	2	5	5	6	4	2
2016-11-10 16:14:11	2016-11-10 16:15:56	2	NA	NA	NA	NA	NA	NA	NA	NA	NA	NA	NA	NA	NA	30	NA	NA	30	NA	NA	NA	NA	NA	NA	NA	NA	NA	NA	NA	NA	NA	NA	NA	NA	NA	NA	NA	NA	NA	NA	NA	NA	NA	NA	NA	NA	NA	NA
2016-11-10 16:04:12	2016-11-10 16:16:42	14	1961	Female	United States of America	USA	3	4-5	NA	NA	NA	NA	NA	NA	NA	30	NA	NA	30	NA	NA	NA	NA	NA	NA	NA	NA	NA	NA	NA	NA	NA	NA	NA	NA	NA	NA	NA	NA	NA	NA	NA	NA	NA	NA	NA	NA	NA	NA
2016-11-10 16:15:46	2016-11-10 16:18:03	19	1988	Male	United States of America	USA	1	4-5	NA	NA	NA	NA	NA	NA	NA	30	NA	NA	30	NA	NA	NA	NA	NA	NA	NA	NA	NA	NA	NA	NA	NA	NA	NA	NA	NA	NA	NA	NA	NA	NA	NA	NA	NA	NA	NA	NA	NA	NA
2016-11-10 16:14:22	2016-11-10 16:18:19	27	1967	Female	United States of America	USA	1	2	A few times	A few times	30-39	17+	6-8	6	16	9	NA	NA	30	NA	NA	NA	NA	NA	NA	NA	NA	NA	NA	NA	NA	NA	NA	NA	NA	NA	NA	NA	NA	NA	NA	NA	NA	NA	NA	NA	NA	NA	NA
2016-11-10 19:45:53	2016-11-10 20:18:30	100	1968	Female	United States of America	USA	3	6-9	Regularly	Regularly	40-49	13-16	3-5	4	22	42	2	9	16	2	2	3	2	1	4	1	1	2	4	1	1	2	1	1	2	4	2	4	5	4	3	3	5	5	6	6	6	2	2
2016-11-10 16:08:16	2016-11-10 16:18:31	3	NA	NA	NA	NA	NA	NA	NA	NA	NA	NA	NA	NA	NA	30	NA	NA	30	NA	NA	NA	NA	NA	NA	NA	NA	NA	NA	NA	NA	NA	NA	NA	NA	NA	NA	NA	NA	NA	NA	NA	NA	NA	NA	NA	NA	NA	NA
2016-11-10 16:10:55	2016-11-10 16:19:33	27	1982	Female	United States of America	USA	1	3	A few times	Regularly	30-39	17+	1-2	6	40	12	2	29	28	NA	NA	NA	NA	NA	NA	NA	NA	NA	NA	NA	NA	NA	NA	NA	NA	NA	NA	NA	NA	NA	NA	NA	NA	NA	NA	NA	NA	NA	NA
2016-11-10 16:12:47	2016-11-10 16:19:42	27	1984	Female	United States of America	USA	6-9	3	Regularly	A few times	20-29	5-8	1-2	4	27	30	NA	NA	30	NA	NA	NA	NA	NA	NA	NA	NA	NA	NA	NA	NA	NA	NA	NA	NA	NA	NA	NA	NA	NA	NA	NA	NA	NA	NA	NA	NA	NA	NA
2016-11-10 16:10:52	2016-11-10 16:19:45	27	1990	Male	United States of America	USA	1	1	A few times	Regularly	50-59	17+	0	3	5	28	NA	NA	30	NA	NA	NA	NA	NA	NA	NA	NA	NA	NA	NA	NA	NA	NA	NA	NA	NA	NA	NA	NA	NA	NA	NA	NA	NA	NA	NA	NA	NA	NA
2016-11-10 20:06:54	2016-11-10 20:19:57	100	1977	Female	United States of America	USA	15-19	15-19	Regularly	Never	40-49	17+	6-8	3	28	7	1	41	9	5	4	5	4	5	7	4	2	5	4	1	2	2	1	1	1	6	5	2	5	3	1	5	5	3	6	6	7	1	1
2016-11-10 16:18:49	2016-11-10 16:22:33	3	1964	Male	United States of America	USA	2	4-5	NA	NA	NA	NA	NA	NA	NA	30	NA	NA	30	NA	NA	NA	NA	NA	NA	NA	NA	NA	NA	NA	NA	NA	NA	NA	NA	NA	NA	NA	NA	NA	NA	NA	NA	NA	NA	NA	NA	NA	NA
2016-11-10 16:14:42	2016-11-10 16:22:07	88	1988	Female	United States of America	USA	4-5	6-9	Regularly	Regularly	40-49	17+	1-2	4	13	30	2	2	0	NA	NA	NA	NA	NA	NA	NA	NA	NA	NA	NA	NA	NA	NA	NA	NA	NA	NA	NA	NA	NA	NA	NA	NA	NA	NA	NA	NA	NA	NA
2016-11-10 15:16:17	2016-11-10 16:22:16	97	1967	Female	United States of America	USA	10-14	6-9	A few times	Regularly	40-49	9-12	3-5	3	54	42	1	58	57	1	2	4	2	1	5	5	1	1	2	1	1	5	1	2	1	4	2	4	3	4	2	4	4	5	7	5	6	4	3
2016-11-10 16:21:41	2016-11-10 16:22:48	3	NA	NA	NA	NA	NA	NA	NA	NA	NA	NA	NA	NA	NA	30	NA	NA	30	NA	NA	NA	NA	NA	NA	NA	NA	NA	NA	NA	NA	NA	NA	NA	NA	NA	NA	NA	NA	NA	NA	NA	NA	NA	NA	NA	NA	NA	NA
2016-11-10 16:03:06	2016-11-10 16:23:27	84	1984	Male	Canada	Other	1	15-19	Regularly	Regularly	20-29	17+	1-2	3	17	30	1	36	30	NA	NA	NA	NA	NA	NA	NA	NA	NA	NA	NA	NA	NA	NA	NA	NA	NA	NA	NA	NA	NA	NA	NA	NA	NA	NA	NA	NA	NA	NA
2016-11-10 16:19:49	2016-11-10 16:23:50	27	1975	Female	United States of America	USA	1	3	Regularly	A few times	30-39	17+	3-5	4	12	44	NA	NA	30	NA	NA	NA	NA	NA	NA	NA	NA	NA	NA	NA	NA	NA	NA	NA	NA	NA	NA	NA	NA	NA	NA	NA	NA	NA	NA	NA	NA	NA	NA
2016-11-10 16:20:36	2016-11-10 16:24:01	19	1969	Female	United States of America	USA	4-5	10-14	NA	NA	NA	NA	NA	NA	NA	30	NA	NA	30	NA	NA	NA	NA	NA	NA	NA	NA	NA	NA	NA	NA	NA	NA	NA	NA	NA	NA	NA	NA	NA	NA	NA	NA	NA	NA	NA	NA	NA	NA
2016-11-10 16:15:18	2016-11-10 16:23:57	27	1990	Female	United States of America	USA	1	1	Regularly	Regularly	0-19	13-16	1-2	4	14	30	NA	NA	30	NA	NA	NA	NA	NA	NA	NA	NA	NA	NA	NA	NA	NA	NA	NA	NA	NA	NA	NA	NA	NA	NA	NA	NA	NA	NA	NA	NA	NA	NA
2016-11-10 16:21:06	2016-11-10 16:24:13	2	NA	NA	NA	NA	NA	NA	NA	NA	NA	NA	NA	NA	NA	30	NA	NA	30	NA	NA	NA	NA	NA	NA	NA	NA	NA	NA	NA	NA	NA	NA	NA	NA	NA	NA	NA	NA	NA	NA	NA	NA	NA	NA	NA	NA	NA	NA
2016-11-10 16:14:27	2016-11-10 16:23:34	88	1979	Female	Ireland	Other	2	4-5	Regularly	A few times	30-39	5-8	3-5	4	41	58	2	15	30	NA	NA	NA	NA	NA	NA	NA	NA	NA	NA	NA	NA	NA	NA	NA	NA	NA	NA	NA	NA	NA	NA	NA	NA	NA	NA	NA	NA	NA	NA
2016-11-10 16:19:29	2016-11-10 16:24:52	42	1991	Female	United States of America	USA	1	6-9	Never	Never	60+	17+	9+	2	53	32	NA	NA	30	NA	NA	NA	NA	NA	NA	NA	NA	NA	NA	NA	NA	NA	NA	NA	NA	NA	NA	NA	NA	NA	NA	NA	NA	NA	NA	NA	NA	NA	NA
2016-11-10 19:59:21	2016-11-10 20:25:04	100	1957	Female	United States of America	USA	20+	20+	Regularly	A few times	40-49	13-16	3-5	4	3	3	1	50	0	1	2	1	2	1	3	3	1	1	5	1	2	2	1	1	1	5	1	5	2	3	1	4	4	5	2	2	4	2	1
2016-11-10 15:31:19	2016-11-10 16:25:55	27	1969	Female	United States of America	USA	10-14	15-19	Regularly	Regularly	30-39	9-12	3-5	3	35	7	NA	NA	30	NA	NA	NA	NA	NA	NA	NA	NA	NA	NA	NA	NA	NA	NA	NA	NA	NA	NA	NA	NA	NA	NA	NA	NA	NA	NA	NA	NA	NA	NA
2016-11-10 20:13:37	2016-11-10 20:26:27	100	1982	Female	United States of America	USA	15-19	10-14	A few times	A few times	50-59	9-12	1-2	4	30	30	2	15	30	NA	2	NA	NA	NA	7	7	1	1	7	1	7	1	1	1	2	7	2	2	2	2	1	4	1	5	6	6	5	1	1
2016-11-10 16:22:16	2016-11-10 16:26:24	27	1994	Female	United States of America	USA	1	6-9	A few times	Regularly	20-29	17+	1-2	4	45	25	NA	NA	30	NA	NA	NA	NA	NA	NA	NA	NA	NA	NA	NA	NA	NA	NA	NA	NA	NA	NA	NA	NA	NA	NA	NA	NA	NA	NA	NA	NA	NA	NA
2016-11-10 20:13:35	2016-11-10 20:28:17	100	1980	Female	United States of America	USA	15-19	10-14	A few times	Regularly	50-59	13-16	3-5	3	18	30	1	35	19	4	4	4	5	4	4	4	1	2	5	1	1	3	1	2	1	4	1	5	1	5	3	2	2	4	4	5	5	4	1
2016-11-10 20:16:39	2016-11-10 20:28:22	100	1982	Male	United States of America	USA	2	4-5	A few times	A few times	40-49	13-16	0	5	12	51	NA	NA	30	1	2	1	2	1	1	1	1	1	1	1	1	1	1	6	1	1	1	5	3	5	5	4	5	2	5	6	7	6	1
2016-11-10 16:26:05	2016-11-10 16:30:32	19	1989	Male	United States of America	USA	4-5	4-5	NA	NA	NA	NA	NA	NA	NA	30	NA	NA	30	NA	NA	NA	NA	NA	NA	NA	NA	NA	NA	NA	NA	NA	NA	NA	NA	NA	NA	NA	NA	NA	NA	NA	NA	NA	NA	NA	NA	NA	NA
2016-11-10 20:09:39	2016-11-10 20:31:26	100	1968	Female	United States of America	USA	10-14	6-9	A few times	A few times	40-49	9-12	3-5	4	29	39	NA	NA	30	2	3	4	5	5	7	7	1	2	4	1	4	5	1	2	5	6	1	3	3	2	2	3	3	2	6	6	6	3	3
2016-11-10 16:28:22	2016-11-10 16:32:16	27	1982	Female	United States of America	USA	1	3	A few times	Regularly	30-39	13-16	3-5	3	57	11	NA	NA	30	NA	NA	NA	NA	NA	NA	NA	NA	NA	NA	NA	NA	NA	NA	NA	NA	NA	NA	NA	NA	NA	NA	NA	NA	NA	NA	NA	NA	NA	NA
2016-11-10 16:29:42	2016-11-10 16:32:42	19	1992	Female	United States of America	USA	4-5	4-5	NA	NA	NA	NA	NA	NA	NA	30	NA	NA	30	NA	NA	NA	NA	NA	NA	NA	NA	NA	NA	NA	NA	NA	NA	NA	NA	NA	NA	NA	NA	NA	NA	NA	NA	NA	NA	NA	NA	NA	NA
2016-11-10 16:31:50	2016-11-10 16:33:16	0	NA	NA	NA	NA	NA	NA	NA	NA	NA	NA	NA	NA	NA	30	NA	NA	30	NA	NA	NA	NA	NA	NA	NA	NA	NA	NA	NA	NA	NA	NA	NA	NA	NA	NA	NA	NA	NA	NA	NA	NA	NA	NA	NA	NA	NA	NA
2016-11-10 16:28:36	2016-11-10 16:33:31	84	1976	Female	United Kingdom of Great Britain and Northern Ireland	UK	10-14	6-9	Regularly	Regularly	50-59	9-12	6-8	3	9	0	NA	NA	30	NA	NA	NA	NA	NA	NA	NA	NA	NA	NA	NA	NA	NA	NA	NA	NA	NA	NA	NA	NA	NA	NA	NA	NA	NA	NA	NA	NA	NA	NA
2016-11-10 16:29:57	2016-11-10 16:33:40	14	1970	Female	United States of America	USA	6-9	20+	NA	NA	NA	NA	NA	NA	NA	30	NA	NA	30	NA	NA	NA	NA	NA	NA	NA	NA	NA	NA	NA	NA	NA	NA	NA	NA	NA	NA	NA	NA	NA	NA	NA	NA	NA	NA	NA	NA	NA	NA
2016-11-10 16:19:30	2016-11-10 16:34:28	27	1969	Male	United States of America	USA	20+	6-9	A few times	Regularly	0-19	9-12	0	4	17	30	NA	NA	30	NA	NA	NA	NA	NA	NA	NA	NA	NA	NA	NA	NA	NA	NA	NA	NA	NA	NA	NA	NA	NA	NA	NA	NA	NA	NA	NA	NA	NA	NA
2016-11-10 18:30:27	2016-11-10 20:35:06	100	1966	Male	United States of America	USA	2	4-5	Regularly	Regularly	30-39	17+	6-8	3	25	5	NA	NA	30	4	1	1	4	3	4	5	1	1	2	1	6	7	1	1	1	4	4	3	5	2	1	5	5	4	7	7	6	3	1
2016-11-10 19:01:21	2016-11-10 20:35:29	100	1987	Male	United States of America	USA	10-14	4-5	Regularly	A few times	50-59	17+	3-5	2	54	49	1	25	17	3	5	4	5	2	5	3	1	2	2	1	1	1	1	1	1	2	2	4	4	3	2	4	4	4	2	3	5	5	1
2016-11-10 20:14:31	2016-11-10 20:35:22	100	1959	Female	United States of America	USA	2	6-9	Regularly	Regularly	30-39	13-16	1-2	5	18	30	NA	NA	30	2	2	2	2	2	6	1	1	1	4	1	1	1	1	1	1	6	1	2	3	2	2	3	3	3	6	6	4	2	2
2016-11-10 15:50:00	2016-11-10 16:35:31	97	1972	Male	United States of America	USA	6-9	6-9	Regularly	Never	20-29	17+	0	4	50	30	2	5	9	3	2	4	3	4	5	2	1	1	4	1	1	1	1	1	4	4	1	4	3	2	2	3	4	5	6	6	6	6	6
2016-11-10 16:34:51	2016-11-10 16:35:22	2	NA	NA	NA	NA	NA	NA	NA	NA	NA	NA	NA	NA	NA	30	NA	NA	30	NA	NA	NA	NA	NA	NA	NA	NA	NA	NA	NA	NA	NA	NA	NA	NA	NA	NA	NA	NA	NA	NA	NA	NA	NA	NA	NA	NA	NA	NA
2016-11-10 15:55:56	2016-11-10 16:35:17	97	1971	Male	United States of America	USA	10-14	6-9	A few times	Regularly	40-49	17+	0	3	59	32	1	55	28	2	1	2	4	4	5	4	1	1	4	1	1	1	1	3	1	4	1	1	3	2	2	3	5	4	5	4	6	5	1
2016-11-10 16:34:33	2016-11-10 16:35:50	2	NA	NA	NA	NA	NA	NA	NA	NA	NA	NA	NA	NA	NA	30	NA	NA	30	NA	NA	NA	NA	NA	NA	NA	NA	NA	NA	NA	NA	NA	NA	NA	NA	NA	NA	NA	NA	NA	NA	NA	NA	NA	NA	NA	NA	NA	NA
2016-11-10 19:54:37	2016-11-10 20:35:58	100	1957	Male	United States of America	USA	2	2	A few times	Regularly	30-39	13-16	3-5	3	49	29	1	54	0	2	1	1	4	1	7	5	1	1	5	1	6	6	1	1	1	7	1	5	1	5	5	1	5	5	5	4	6	4	1
2016-11-10 16:34:18	2016-11-10 16:36:18	3	NA	NA	NA	NA	NA	NA	NA	NA	NA	NA	NA	NA	NA	30	NA	NA	30	NA	NA	NA	NA	NA	NA	NA	NA	NA	NA	NA	NA	NA	NA	NA	NA	NA	NA	NA	NA	NA	NA	NA	NA	NA	NA	NA	NA	NA	NA
2016-11-10 16:30:25	2016-11-10 16:36:24	27	1988	Female	United States of America	USA	3	4-5	A few times	Regularly	40-49	9-12	1-2	4	50	0	NA	NA	30	NA	NA	NA	NA	NA	NA	NA	NA	NA	NA	NA	NA	NA	NA	NA	NA	NA	NA	NA	NA	NA	NA	NA	NA	NA	NA	NA	NA	NA	NA
2016-11-10 16:15:03	2016-11-10 16:37:24	97	1987	Female	United States of America	USA	4-5	3	Regularly	Regularly	30-39	9-12	6-8	3	14	14	1	34	14	4	3	1	5	3	5	5	1	4	4	1	2	6	1	1	1	5	3	2	5	5	3	5	5	4	7	7	7	6	1
2016-11-10 16:33:38	2016-11-10 16:37:23	2	NA	NA	NA	NA	NA	NA	NA	NA	NA	NA	NA	NA	NA	30	NA	NA	30	NA	NA	NA	NA	NA	NA	NA	NA	NA	NA	NA	NA	NA	NA	NA	NA	NA	NA	NA	NA	NA	NA	NA	NA	NA	NA	NA	NA	NA	NA
2016-11-10 16:36:30	2016-11-10 16:37:19	3	NA	NA	NA	NA	NA	NA	NA	NA	NA	NA	NA	NA	NA	30	NA	NA	30	NA	NA	NA	NA	NA	NA	NA	NA	NA	NA	NA	NA	NA	NA	NA	NA	NA	NA	NA	NA	NA	NA	NA	NA	NA	NA	NA	NA	NA	NA
2016-11-10 16:25:59	2016-11-10 16:37:51	97	1956	Female	United States of America	USA	20+	20+	Regularly	Regularly	40-49	13-16	3-5	4	2	30	1	55	30	2	2	2	2	2	4	6	1	3	4	1	6	4	1	1	1	4	1	2	1	5	5	1	3	5	5	5	6	6	6
2016-11-10 16:33:10	2016-11-10 16:37:54	27	1970	Male	United States of America	USA	10-14	10-14	Regularly	Regularly	40-49	13-16	3-5	4	11	0	NA	NA	30	NA	NA	NA	NA	NA	NA	NA	NA	NA	NA	NA	NA	NA	NA	NA	NA	NA	NA	NA	NA	NA	NA	NA	NA	NA	NA	NA	NA	NA	NA
2016-11-10 16:17:28	2016-11-10 16:38:56	27	1951	Female	United States of America	USA	1	6-9	Regularly	Regularly	30-39	17+	1-2	4	37	33	NA	NA	30	NA	NA	NA	NA	NA	NA	NA	NA	NA	NA	NA	NA	NA	NA	NA	NA	NA	NA	NA	NA	NA	NA	NA	NA	NA	NA	NA	NA	NA	NA
2016-11-10 16:18:42	2016-11-10 16:39:13	84	1973	Female	United Kingdom of Great Britain and Northern Ireland	UK	3	2	A few times	Regularly	30-39	13-16	3-5	4	10	14	2	0	30	NA	NA	NA	NA	NA	NA	NA	NA	NA	NA	NA	NA	NA	NA	NA	NA	NA	NA	NA	NA	NA	NA	NA	NA	NA	NA	NA	NA	NA	NA
2016-11-10 16:35:06	2016-11-10 16:40:33	27	1987	Female	United States of America	USA	2	3	Regularly	Regularly	30-39	13-16	1-2	4	29	1	NA	NA	30	NA	NA	NA	NA	NA	NA	NA	NA	NA	NA	NA	NA	NA	NA	NA	NA	NA	NA	NA	NA	NA	NA	NA	NA	NA	NA	NA	NA	NA	NA
2016-11-10 16:09:02	2016-11-10 16:40:00	97	1962	Female	United States of America	USA	1	4-5	A few times	Regularly	20-29	17+	1-2	4	46	3	2	17	30	2	2	3	4	4	6	1	1	2	5	1	1	1	1	1	1	7	1	4	4	4	1	3	2	4	4	4	6	5	3
2016-11-10 16:36:28	2016-11-10 16:40:15	27	1988	Male	United States of America	USA	1	1	Regularly	A few times	20-29	13-16	3-5	3	39	40	NA	NA	30	NA	NA	NA	NA	NA	NA	NA	NA	NA	NA	NA	NA	NA	NA	NA	NA	NA	NA	NA	NA	NA	NA	NA	NA	NA	NA	NA	NA	NA	NA
2016-11-10 20:17:02	2016-11-10 20:41:27	100	1978	Female	United States of America	USA	4-5	4-5	A few times	Never	30-39	9-12	3-5	4	32	21	2	2	56	1	2	1	4	4	6	2	1	3	6	1	4	3	1	3	3	2	2	1	4	3	1	4	4	3	6	6	6	5	4
2016-11-10 20:25:58	2016-11-10 20:42:44	100	1976	Female	United States of America	USA	3	15-19	Regularly	Regularly	50-59	17+	6-8	3	52	2	1	49	20	3	1	1	1	3	6	2	1	1	1	1	1	3	1	1	1	2	1	3	5	4	1	3	5	5	7	7	7	3	1
2016-11-10 16:42:21	2016-11-10 16:43:06	2	NA	NA	NA	NA	NA	NA	NA	NA	NA	NA	NA	NA	NA	30	NA	NA	30	NA	NA	NA	NA	NA	NA	NA	NA	NA	NA	NA	NA	NA	NA	NA	NA	NA	NA	NA	NA	NA	NA	NA	NA	NA	NA	NA	NA	NA	NA
2016-11-10 16:43:43	2016-11-10 16:44:10	3	NA	NA	NA	NA	NA	NA	NA	NA	NA	NA	NA	NA	NA	30	NA	NA	30	NA	NA	NA	NA	NA	NA	NA	NA	NA	NA	NA	NA	NA	NA	NA	NA	NA	NA	NA	NA	NA	NA	NA	NA	NA	NA	NA	NA	NA	NA
2016-11-10 16:27:16	2016-11-10 16:44:00	84	1967	Female	Canada	Other	6-9	15-19	Regularly	Regularly	40-49	9-12	6-8	3	53	51	1	55	13	NA	NA	NA	NA	NA	NA	NA	NA	NA	NA	NA	NA	NA	NA	NA	NA	NA	NA	NA	NA	NA	NA	NA	NA	NA	NA	NA	NA	NA	NA
2016-11-10 16:28:05	2016-11-10 16:44:52	27	1972	Female	United Kingdom of Great Britain and Northern Ireland	UK	6-9	3	A few times	A few times	40-49	9-12	6-8	NA	NA	30	NA	NA	30	NA	NA	NA	NA	NA	NA	NA	NA	NA	NA	NA	NA	NA	NA	NA	NA	NA	NA	NA	NA	NA	NA	NA	NA	NA	NA	NA	NA	NA	NA
2016-11-10 16:08:57	2016-11-10 16:45:02	3	NA	NA	NA	NA	NA	NA	NA	NA	NA	NA	NA	NA	NA	30	NA	NA	30	NA	NA	NA	NA	NA	NA	NA	NA	NA	NA	NA	NA	NA	NA	NA	NA	NA	NA	NA	NA	NA	NA	NA	NA	NA	NA	NA	NA	NA	NA
2016-11-10 20:14:04	2016-11-10 20:45:23	100	1971	Male	United States of America	USA	10-14	10-14	Regularly	Regularly	30-39	17+	3-5	3	15	12	1	32	16	2	4	2	4	4	4	3	1	2	2	1	1	3	1	1	1	3	3	3	5	3	2	4	4	4	5	5	4	4	2
2016-11-10 16:16:27	2016-11-10 16:46:44	97	1970	Female	Switzerland	Other	4-5	6-9	Regularly	Regularly	50-59	13-16	6-8	3	9	4	1	32	37	NA	NA	NA	NA	4	4	5	1	1	2	1	1	1	1	1	1	2	1	5	1	4	4	1	1	4	5	5	4	3	1
2016-11-10 16:36:48	2016-11-10 16:46:59	84	1978	Male	United States of America	USA	1	3	Regularly	Regularly	30-39	13-16	3-5	3	56	15	1	52	47	NA	NA	NA	NA	NA	NA	NA	NA	NA	NA	NA	NA	NA	NA	NA	NA	NA	NA	NA	NA	NA	NA	NA	NA	NA	NA	NA	NA	NA	NA
2016-11-10 14:47:25	2016-11-10 16:46:21	27	1989	Male	United States of America	USA	6-9	15-19	Regularly	Regularly	40-49	13-16	3-5	3	18	57	NA	NA	30	NA	NA	NA	NA	NA	NA	NA	NA	NA	NA	NA	NA	NA	NA	NA	NA	NA	NA	NA	NA	NA	NA	NA	NA	NA	NA	NA	NA	NA	NA
2016-11-10 20:20:13	2016-11-10 20:47:14	100	1972	Male	United States of America	USA	20+	20+	A few times	A few times	40-49	9-12	1-2	3	8	30	1	32	29	4	4	4	5	5	6	2	1	7	7	1	1	1	1	1	1	2	1	5	3	5	4	2	5	5	7	7	7	7	5
2016-11-10 18:27:54	2016-11-10 20:47:39	100	1984	Female	United States of America	USA	6-9	3	Regularly	Regularly	40-49	13-16	3-5	3	29	58	1	42	49	3	2	5	4	2	6	4	1	1	3	1	2	2	1	1	1	6	3	1	4	3	1	5	5	4	7	7	6	3	3
2016-11-10 20:26:40	2016-11-10 20:47:49	100	1994	Female	United States of America	USA	1	2	Never	Never	20-29	9-12	0	4	56	21	NA	NA	30	3	3	1	5	4	4	5	2	1	3	1	4	6	1	1	1	7	1	5	2	5	5	2	1	5	3	3	3	1	1
2016-11-10 16:46:05	2016-11-10 16:47:25	2	NA	NA	NA	NA	NA	NA	NA	NA	NA	NA	NA	NA	NA	30	NA	NA	30	NA	NA	NA	NA	NA	NA	NA	NA	NA	NA	NA	NA	NA	NA	NA	NA	NA	NA	NA	NA	NA	NA	NA	NA	NA	NA	NA	NA	NA	NA
2016-11-10 16:18:51	2016-11-10 16:49:20	92	1974	Male	Venezuela
2016-11-10 16:44:11	2016-11-10 16:49:32	27	1970	Male	United States of America	USA	10-14	6-9	Never	Never	20-29	13-16	6-8	3	34	50	NA	NA	30	NA	NA	NA	NA	NA	NA	NA	NA	NA	NA	NA	NA	NA	NA	NA	NA	NA	NA	NA	NA	NA	NA	NA	NA	NA	NA	NA	NA	NA	NA
2016-11-10 16:44:38	2016-11-10 16:49:14	19	1993	Female	United States of America	USA	1	4-5	NA	NA	NA	NA	NA	NA	NA	30	NA	NA	30	NA	NA	NA	NA	NA	NA	NA	NA	NA	NA	NA	NA	NA	NA	NA	NA	NA	NA	NA	NA	NA	NA	NA	NA	NA	NA	NA	NA	NA	NA
2016-11-10 16:47:07	2016-11-10 16:49:55	19	1980	Male	United States of America	USA	1	4-5	NA	NA	NA	NA	NA	NA	NA	30	NA	NA	30	NA	NA	NA	NA	NA	NA	NA	NA	NA	NA	NA	NA	NA	NA	NA	NA	NA	NA	NA	NA	NA	NA	NA	NA	NA	NA	NA	NA	NA	NA
2016-11-10 16:23:56	2016-11-10 16:51:07	97	1979	Female	Ireland	Other	2	2	A few times	Regularly	20-29	17+	1-2	5	4	32	2	23	30	2	2	3	3	4	6	1	1	3	2	1	1	1	1	1	1	4	3	3	3	2	2	5	3	4	5	7	5	1	1
2016-11-10 15:30:26	2016-11-10 16:50:34	97	1977	Male	United States of America	USA	20+	10-14	A few times	A few times	50-59	9-12	3-5	3	16	54	NA	NA	30	2	5	4	5	4	6	3	1	1	3	1	3	3	1	2	2	4	1	5	1	4	4	2	1	5	3	2	5	5	3
2016-11-10 16:48:48	2016-11-10 16:51:15	2	NA	NA	NA	NA	NA	NA	NA	NA	NA	NA	NA	NA	NA	30	NA	NA	30	NA	NA	NA	NA	NA	NA	NA	NA	NA	NA	NA	NA	NA	NA	NA	NA	NA	NA	NA	NA	NA	NA	NA	NA	NA	NA	NA	NA	NA	NA
2016-11-10 16:46:20	2016-11-10 16:52:03	19	1984	Female	United States of America	USA	20+	20+	NA	NA	NA	NA	NA	NA	NA	30	NA	NA	30	NA	NA	NA	NA	NA	NA	NA	NA	NA	NA	NA	NA	NA	NA	NA	NA	NA	NA	NA	NA	NA	NA	NA	NA	NA	NA	NA	NA	NA	NA
2016-11-10 20:38:12	2016-11-10 20:53:39	100	NA	Female	United States of America	USA	3	6-9	A few times	A few times	20-29	17+	1-2	5	33	22	2	32	0	3	2	2	3	1	6	1	1	7	1	1	1	1	1	1	1	4	1	3	2	1	1	1	3	5	5	4	4	1	5
2016-11-10 16:46:16	2016-11-10 16:53:45	27	1979	Male	United States of America	USA	3	4-5	Regularly	Regularly	30-39	13-16	3-5	4	31	0	NA	NA	30	NA	NA	NA	NA	NA	NA	NA	NA	NA	NA	NA	NA	NA	NA	NA	NA	NA	NA	NA	NA	NA	NA	NA	NA	NA	NA	NA	NA	NA	NA
2016-11-10 20:33:37	2016-11-10 20:54:25	100	NA	Male	United States of America	USA	20+	20+	Never	Regularly	30-39	13-16	3-5	3	34	5	1	44	43	3	2	2	4	4	6	7	1	4	4	1	7	6	1	4	1	4	2	4	3	4	3	3	4	4	5	5	7	6	6
2016-11-10 14:18:55	2016-11-10 20:54:52	100	1975	Female	United States of America	USA	6-9	3	Regularly	A few times	20-29	9-12	3-5	3	47	32	1	45	26	1	1	2	3	2	3	4	1	1	4	1	2	3	1	1	1	6	3	1	5	3	1	4	4	4	6	6	6	2	1
2016-11-10 15:58:22	2016-11-10 16:54:54	97	1982	Female	United States of America	USA	2	2	Never	Never	20-29	9-12	0	5	12	30	NA	NA	30	4	5	5	5	3	4	1	1	7	7	1	1	6	1	5	1	2	1	5	1	5	5	5	5	5	7	NA	6	1	6
2016-11-10 20:39:35	2016-11-10 20:56:46	100	1983	Female	United Kingdom of Great Britain and Northern Ireland	UK	2	3	Regularly	Regularly	20-29	13-16	0	4	52	18	NA	NA	30	1	1	3	1	1	5	7	1	3	6	1	2	5	1	5	1	5	1	2	5	2	1	3	5	4	7	7	7	1	3
2016-11-10 16:40:43	2016-11-10 16:56:35	19	1965	Female	United States of America	USA	1	6-9	NA	NA	NA	NA	NA	NA	NA	30	NA	NA	30	NA	NA	NA	NA	NA	NA	NA	NA	NA	NA	NA	NA	NA	NA	NA	NA	NA	NA	NA	NA	NA	NA	NA	NA	NA	NA	NA	NA	NA	NA
2016-11-10 20:44:29	2016-11-10 20:57:08	100	1982	Female	United States of America	USA	1	2	Regularly	Regularly	30-39	17+	3-5	4	57	20	2	13	0	2	2	2	4	4	4	3	1	6	4	1	2	4	1	4	4	4	1	4	2	3	2	4	2	3	5	6	4	3	1
2016-11-10 16:52:57	2016-11-10 16:56:45	27	1985	Female	United States of America	USA	3	3	Regularly	A few times	60+	17+	1-2	4	44	46	NA	NA	30	NA	NA	NA	NA	NA	NA	NA	NA	NA	NA	NA	NA	NA	NA	NA	NA	NA	NA	NA	NA	NA	NA	NA	NA	NA	NA	NA	NA	NA	NA
2016-11-10 15:46:24	2016-11-10 16:57:31	97	1986	Male	United States of America	USA	3	6-9	Regularly	Regularly	30-39	9-12	1-2	3	28	0	1	32	0	5	5	5	5	5	6	6	1	4	5	1	2	2	1	7	1	6	3	5	5	5	3	4	5	5	7	7	5	4	2
2016-11-10 20:41:57	2016-11-10 20:58:17	100	1997	Female	United States of America	USA	1	6-9	Regularly	Regularly	50-59	17+	0	3	22	33	NA	NA	30	2	3	3	3	1	4	7	1	5	2	1	2	3	1	6	3	7	3	3	3	3	1	2	2	3	4	6	4	4	2
2016-11-10 16:56:41	2016-11-10 16:57:49	14	1992	Female	United States of America	USA	3	10-14	NA	NA	NA	NA	NA	NA	NA	30	NA	NA	30	NA	NA	NA	NA	NA	NA	NA	NA	NA	NA	NA	NA	NA	NA	NA	NA	NA	NA	NA	NA	NA	NA	NA	NA	NA	NA	NA	NA	NA	NA
2016-11-10 16:54:59	2016-11-10 16:58:14	14	1968	Male	United States of America	USA	20+	10-14	NA	NA	NA	NA	NA	NA	NA	30	NA	NA	30	NA	NA	NA	NA	NA	NA	NA	NA	NA	NA	NA	NA	NA	NA	NA	NA	NA	NA	NA	NA	NA	NA	NA	NA	NA	NA	NA	NA	NA	NA
2016-11-10 16:53:27	2016-11-10 16:58:50	84	NA	Female	United States of America	USA	6-9	10-14	Never	Never	40-49	13-16	3-5	4	35	30	NA	NA	30	NA	NA	NA	NA	NA	NA	NA	NA	NA	NA	NA	NA	NA	NA	NA	NA	NA	NA	NA	NA	NA	NA	NA	NA	NA	NA	NA	NA	NA	NA
2016-11-10 16:55:42	2016-11-10 16:58:40	2	NA	NA	NA	NA	NA	NA	NA	NA	NA	NA	NA	NA	NA	30	NA	NA	30	NA	NA	NA	NA	NA	NA	NA	NA	NA	NA	NA	NA	NA	NA	NA	NA	NA	NA	NA	NA	NA	NA	NA	NA	NA	NA	NA	NA	NA	NA
2016-11-10 16:41:47	2016-11-10 16:59:30	92	1958	Female	United States of America	USA	2	2	Regularly	A few times	20-29	13-16	1-2	4	10	41	NA	NA	30	1	2	4	4	2	5	5	1	1	1	1	1	5	1	1	1	5	1	2	3	1	1	3	5	4	5	6	6	5	5
2016-11-10 16:37:10	2016-11-10 16:59:39	97	1988	Female	United States of America	USA	4-5	4-5	Regularly	Regularly	30-39	9-12	3-5	3	57	59	1	57	15	2	2	3	4	2	7	5	1	4	4	1	1	3	1	4	1	6	1	4	4	4	4	4	4	5	5	5	5	3	1
2016-11-10 20:35:20	2016-11-10 20:59:41	100	1969	Male	United States of America	USA	20+	15-19	Regularly	A few times	30-39	13-16	3-5	5	34	30	2	NA	30	2	1	3	2	1	7	3	1	2	4	1	1	1	1	3	1	6	1	3	3	2	1	5	1	5	3	2	1	1	1
2016-11-10 16:49:50	2016-11-10 16:59:49	91	1960	Female	United States of America	USA	10-14	15-19	Regularly	A few times	30-39	13-16	1-2	4	32	23	2	5	32	4	NA	NA	NA	NA	NA	NA	NA	NA	NA	NA	NA	NA	NA	NA	NA	NA	1	4	4	2	2	3	4	5	NA	NA	NA	NA	NA
2016-11-10 20:24:35	2016-11-10 20:59:54	100	1969	Male	NA	NA	10-14	4-5	Regularly	Regularly	50-59	13-16	0	3	33	21	NA	NA	30	2	2	2	4	4	5	7	1	1	6	1	1	1	1	1	1	6	2	3	3	3	2	2	2	2	5	5	6	5	4
2016-11-10 16:50:22	2016-11-10 16:59:55	27	NA	Male	United States of America	USA	1	1	Never	Never	30-39	17+	0	4	57	0	NA	NA	30	NA	NA	NA	NA	NA	NA	NA	NA	NA	NA	NA	NA	NA	NA	NA	NA	NA	NA	NA	NA	NA	NA	NA	NA	NA	NA	NA	NA	NA	NA
2016-11-10 16:52:19	2016-11-10 16:59:33	27	1977	Male	United Kingdom of Great Britain and Northern Ireland	UK	2	20+	Regularly	Regularly	20-29	9-12	0	3	41	33	NA	NA	30	NA	NA	NA	NA	NA	NA	NA	NA	NA	NA	NA	NA	NA	NA	NA	NA	NA	NA	NA	NA	NA	NA	NA	NA	NA	NA	NA	NA	NA	NA
2016-11-10 16:54:43	2016-11-10 17:00:24	27	1964	Male	United States of America	USA	20+	20+	Regularly	Regularly	40-49	17+	9+	4	30	0	NA	NA	30	NA	NA	NA	NA	NA	NA	NA	NA	NA	NA	NA	NA	NA	NA	NA	NA	NA	NA	NA	NA	NA	NA	NA	NA	NA	NA	NA	NA	NA	NA
2016-11-10 16:57:49	2016-11-10 17:00:38	2	NA	NA	NA	NA	NA	NA	NA	NA	NA	NA	NA	NA	NA	30	NA	NA	30	NA	NA	NA	NA	NA	NA	NA	NA	NA	NA	NA	NA	NA	NA	NA	NA	NA	NA	NA	NA	NA	NA	NA	NA	NA	NA	NA	NA	NA	NA
2016-11-10 16:56:29	2016-11-10 17:00:55	27	1954	Male	United States of America	USA	20+	20+	Regularly	Regularly	50-59	9-12	3-5	3	43	13	NA	NA	30	NA	NA	NA	NA	NA	NA	NA	NA	NA	NA	NA	NA	NA	NA	NA	NA	NA	NA	NA	NA	NA	NA	NA	NA	NA	NA	NA	NA	NA	NA
2016-11-10 16:59:10	2016-11-10 17:01:05	3	NA	NA	NA	NA	NA	NA	NA	NA	NA	NA	NA	NA	NA	30	NA	NA	30	NA	NA	NA	NA	NA	NA	NA	NA	NA	NA	NA	NA	NA	NA	NA	NA	NA	NA	NA	NA	NA	NA	NA	NA	NA	NA	NA	NA	NA	NA
2016-11-10 15:49:19	2016-11-10 17:02:13	19	1982	Female	United States of America	USA	4-5	6-9	NA	NA	NA	NA	NA	NA	NA	30	NA	NA	30	NA	NA	NA	NA	NA	NA	NA	NA	NA	NA	NA	NA	NA	NA	NA	NA	NA	NA	NA	NA	NA	NA	NA	NA	NA	NA	NA	NA	NA	NA
2016-11-10 16:51:44	2016-11-10 17:01:56	84	1975	Female	United States of America	USA	2	15-19	Regularly	Regularly	30-39	5-8	3-5	3	41	39	1	47	59	NA	NA	NA	NA	NA	NA	NA	NA	NA	NA	NA	NA	NA	NA	NA	NA	NA	NA	NA	NA	NA	NA	NA	NA	NA	NA	NA	NA	NA	NA
2016-11-10 16:56:13	2016-11-10 17:02:30	27	1977	Female	United States of America	USA	4-5	4-5	Regularly	Regularly	40-49	13-16	6-8	3	58	58	NA	NA	30	NA	NA	NA	NA	NA	NA	NA	NA	NA	NA	NA	NA	NA	NA	NA	NA	NA	NA	NA	NA	NA	NA	NA	NA	NA	NA	NA	NA	NA	NA
2016-11-10 21:03:18	2016-11-10 21:04:04	100	NA	NA	NA	NA	NA	NA	NA	NA	NA	NA	NA	NA	NA	30	NA	NA	30	NA	NA	NA	NA	NA	NA	NA	NA	NA	NA	NA	NA	NA	NA	NA	NA	NA	NA	NA	NA	NA	NA	NA	NA	NA	NA	NA	NA	NA	NA
2016-11-10 13:36:14	2016-11-10 17:05:00	19	1980	Female	United States of America	USA	2	4-5	NA	NA	NA	NA	NA	NA	NA	30	NA	NA	30	NA	NA	NA	NA	NA	NA	NA	NA	NA	NA	NA	NA	NA	NA	NA	NA	NA	NA	NA	NA	NA	NA	NA	NA	NA	NA	NA	NA	NA	NA
2016-11-10 20:44:36	2016-11-10 21:05:41	100	1986	Male	United States of America	USA	1	2	Regularly	Regularly	30-39	13-16	3-5	3	36	14	1	38	46	4	3	3	3	4	5	5	1	3	5	1	1	5	1	5	1	5	4	3	5	NA	2	5	5	3	6	6	6	6	3
2016-11-10 17:01:49	2016-11-10 17:05:36	3	1974	Female	United States of America	USA	3	6-9	NA	NA	NA	NA	NA	NA	NA	30	NA	NA	30	NA	NA	NA	NA	NA	NA	NA	NA	NA	NA	NA	NA	NA	NA	NA	NA	NA	NA	NA	NA	NA	NA	NA	NA	NA	NA	NA	NA	NA	NA
2016-11-10 20:41:30	2016-11-10 21:06:05	100	1979	Female	United States of America	USA	4-5	6-9	Regularly	Regularly	50-59	9-12	3-5	3	38	27	NA	NA	30	1	1	1	2	1	7	7	1	1	6	1	1	1	1	1	1	4	1	2	4	4	3	5	5	5	7	7	7	6	2
2016-11-10 17:03:20	2016-11-10 17:05:39	2	NA	NA	NA	NA	NA	NA	NA	NA	NA	NA	NA	NA	NA	30	NA	NA	30	NA	NA	NA	NA	NA	NA	NA	NA	NA	NA	NA	NA	NA	NA	NA	NA	NA	NA	NA	NA	NA	NA	NA	NA	NA	NA	NA	NA	NA	NA
2016-11-10 20:25:06	2016-11-10 21:06:12	100	1952	Male	United States of America	USA	20+	20+	Regularly	Regularly	40-49	5-8	3-5	4	56	57	2	34	0	2	1	2	2	1	6	7	1	1	6	1	4	5	1	1	2	4	1	2	4	2	2	3	4	4	3	3	2	3	1
2016-11-10 20:42:40	2016-11-10 21:06:38	100	1982	Male	United States of America	USA	3	4-5	Regularly	Regularly	30-39	13-16	3-5	4	3	36	1	59	37	1	1	1	1	1	7	7	1	7	7	1	1	6	1	7	7	5	1	1	5	1	1	4	4	4	6	6	7	1	7
2016-11-10 16:35:13	2016-11-10 17:06:17	91	1966	Female	United States of America	USA	10-14	6-9	A few times	A few times	20-29	9-12	3-5	4	40	30	2	15	30	2	2	3	4	3	NA	NA	NA	NA	NA	NA	NA	NA	NA	NA	NA	NA	1	2	2	2	2	1	2	4	NA	NA	NA	NA	NA
2016-11-10 17:02:30	2016-11-10 17:07:34	19	1973	Female	United States of America	USA	2	3	Regularly	Regularly	30-39	17+	3-5	3	40	15	NA	NA	30	NA	NA	NA	NA	NA	NA	NA	NA	NA	NA	NA	NA	NA	NA	NA	NA	NA	NA	NA	NA	NA	NA	NA	NA	NA	NA	NA	NA	NA	NA
2016-11-10 16:56:57	2016-11-10 17:07:35	84	1985	Female	United States of America	USA	1	2	Regularly	Regularly	40-49	17+	0	4	37	23	2	16	51	NA	NA	NA	NA	NA	NA	NA	NA	NA	NA	NA	NA	NA	NA	NA	NA	NA	NA	NA	NA	NA	NA	NA	NA	NA	NA	NA	NA	NA	NA
2016-11-10 20:34:26	2016-11-10 21:08:08	100	1976	Male	Canada	Other	1	4-5	Regularly	A few times	30-39	9-12	1-2	3	35	6	1	49	47	1	1	1	1	1	6	6	1	2	5	1	2	1	1	1	1	7	4	1	5	2	3	3	3	3	5	5	6	5	3
2016-11-10 17:04:04	2016-11-10 17:08:31	14	1974	Female	United States of America	USA	2	6-9	NA	NA	NA	NA	NA	NA	NA	30	NA	NA	30	NA	NA	NA	NA	NA	NA	NA	NA	NA	NA	NA	NA	NA	NA	NA	NA	NA	NA	NA	NA	NA	NA	NA	NA	NA	NA	NA	NA	NA	NA
2016-11-10 16:26:34	2016-11-10 17:08:25	97	1970	Female	United States of America	USA	3	4-5	Regularly	Regularly	40-49	17+	3-5	3	42	22	1	49	37	1	1	3	3	1	7	3	1	1	3	1	2	1	1	2	1	7	1	1	4	3	1	4	2	5	7	7	6	6	2
2016-11-10 20:23:07	2016-11-10 21:09:56	100	1969	Male	United States of America	USA	2	3	Regularly	Regularly	30-39	13-16	1-2	4	40	14	2	18	19	3	2	3	4	2	4	7	1	2	5	1	2	3	1	4	1	5	3	3	4	2	3	5	3	5	6	6	6	3	3
2016-11-10 17:02:41	2016-11-10 17:10:13	14	NA	NA	NA	NA	NA	NA	NA	NA	NA	NA	NA	NA	NA	30	NA	NA	30	NA	NA	NA	NA	NA	NA	NA	NA	NA	NA	NA	NA	NA	NA	NA	NA	NA	NA	NA	NA	NA	NA	NA	NA	NA	NA	NA	NA	NA	NA
2016-11-10 17:01:03	2016-11-10 17:10:21	27	1973	Female	Ireland	Other	1	6-9	Never	Never	30-39	13-16	3-5	4	34	30	NA	NA	30	NA	NA	NA	NA	NA	NA	NA	NA	NA	NA	NA	NA	NA	NA	NA	NA	NA	NA	NA	NA	NA	NA	NA	NA	NA	NA	NA	NA	NA	NA
2016-11-10 17:04:00	2016-11-10 17:11:11	91	1988	Female	United States of America	USA	6-9	10-14	Regularly	Regularly	50-59	13-16	6-8	3	28	47	1	47	30	2	1	5	3	1	NA	NA	NA	NA	NA	NA	NA	NA	NA	NA	NA	NA	2	3	3	3	3	3	5	5	NA	NA	NA	NA	NA
2016-11-10 20:58:10	2016-11-10 21:11:22	100	1973	Female	United States of America	USA	4-5	10-14	Regularly	Regularly	20-29	17+	1-2	4	30	58	NA	NA	30	1	2	2	2	2	4	5	1	2	4	1	1	1	1	1	1	6	1	3	4	3	1	4	4	2	2	4	5	3	3
2016-11-10 20:46:14	2016-11-10 21:11:25	100	1964	Female	United States of America	USA	3	4-5	Regularly	Regularly	40-49	17+	6-8	5	9	58	2	24	24	1	1	2	1	1	6	1	1	1	6	1	1	4	1	1	4	7	4	2	3	5	1	5	2	5	6	5	4	4	4
2016-11-10 20:38:15	2016-11-10 21:11:34	100	NA	NA	United States of America	USA	2	6-9	Regularly	Regularly	20-29	13-16	1-2	5	43	30	2	35	34	1	2	1	2	4	6	5	1	4	2	1	1	1	1	3	1	2	1	1	1	3	1	3	1	4	3	3	3	2	1
2016-11-10 17:06:07	2016-11-10 17:11:32	84	1959	Female	United States of America	USA	20+	10-14	Regularly	Regularly	40-49	13-16	3-5	3	45	30	NA	NA	30	NA	NA	NA	NA	NA	NA	NA	NA	NA	NA	NA	NA	NA	NA	NA	NA	NA	NA	NA	NA	NA	NA	NA	NA	NA	NA	NA	NA	NA	NA
2016-11-10 20:50:30	2016-11-10 21:11:40	100	1974	Female	Canada	Other	1	20+	Regularly	Regularly	60+	17+	3-5	3	14	44	NA	NA	30	1	1	1	1	1	7	7	1	1	5	1	4	2	1	3	2	4	4	5	4	4	3	5	4	5	7	7	6	7	3
2016-11-10 20:47:41	2016-11-10 21:12:44	100	1974	Female	United States of America	USA	4-5	3	A few times	A few times	40-49	13-16	6-8	4	7	47	NA	NA	30	2	1	5	4	4	3	1	1	1	2	1	2	2	1	1	2	3	1	4	4	1	1	4	4	3	6	7	7	6	3
2016-11-10 17:12:40	2016-11-10 17:13:09	2	NA	NA	NA	NA	NA	NA	NA	NA	NA	NA	NA	NA	NA	30	NA	NA	30	NA	NA	NA	NA	NA	NA	NA	NA	NA	NA	NA	NA	NA	NA	NA	NA	NA	NA	NA	NA	NA	NA	NA	NA	NA	NA	NA	NA	NA	NA
2016-11-10 21:06:41	2016-11-10 21:14:17	100	1986	Female	United States of America	USA	1	3	Regularly	A few times	0-19	13-16	1-2	4	52	22	NA	NA	30	1	4	1	4	1	5	7	1	3	6	1	4	4	1	1	1	5	1	2	5	2	2	5	4	3	6	7	6	6	5
2016-11-10 17:11:01	2016-11-10 17:13:40	2	NA	NA	NA	NA	NA	NA	NA	NA	NA	NA	NA	NA	NA	30	NA	NA	30	NA	NA	NA	NA	NA	NA	NA	NA	NA	NA	NA	NA	NA	NA	NA	NA	NA	NA	NA	NA	NA	NA	NA	NA	NA	NA	NA	NA	NA	NA
2016-11-10 20:51:12	2016-11-10 21:14:50	100	1973	Male	United States of America	USA	4-5	4-5	Regularly	A few times	40-49	17+	3-5	3	33	30	1	43	19	4	4	4	5	4	5	1	1	5	2	1	2	2	4	4	3	6	1	3	4	2	1	3	4	4	4	4	6	6	4
2016-11-10 17:13:58	2016-11-10 17:14:52	0	NA	NA	NA	NA	NA	NA	NA	NA	NA	NA	NA	NA	NA	30	NA	NA	30	NA	NA	NA	NA	NA	NA	NA	NA	NA	NA	NA	NA	NA	NA	NA	NA	NA	NA	NA	NA	NA	NA	NA	NA	NA	NA	NA	NA	NA	NA
2016-11-10 20:46:37	2016-11-10 21:15:06	100	1973	Male	United States of America	USA	4-5	4-5	Regularly	Regularly	50-59	17+	3-5	3	14	42	NA	NA	30	3	2	3	3	2	5	6	1	2	2	1	5	3	1	6	1	6	1	5	3	2	2	2	5	4	6	7	7	4	1
2016-11-10 16:55:24	2016-11-10 17:15:01	97	1981	Female	United States of America	USA	2	2	A few times	Regularly	30-39	13-16	1-2	3	59	2	2	0	6	2	2	4	3	2	4	7	1	2	3	1	6	5	1	2	1	4	1	2	5	3	3	4	5	5	7	7	7	7	2
2016-11-10 17:03:06	2016-11-10 17:15:24	2	NA	NA	NA	NA	NA	NA	NA	NA	NA	NA	NA	NA	NA	30	NA	NA	30	NA	NA	NA	NA	NA	NA	NA	NA	NA	NA	NA	NA	NA	NA	NA	NA	NA	NA	NA	NA	NA	NA	NA	NA	NA	NA	NA	NA	NA	NA
2016-11-10 16:57:51	2016-11-10 17:16:31	2	NA	NA	NA	NA	NA	NA	NA	NA	NA	NA	NA	NA	NA	30	NA	NA	30	NA	NA	NA	NA	NA	NA	NA	NA	NA	NA	NA	NA	NA	NA	NA	NA	NA	NA	NA	NA	NA	NA	NA	NA	NA	NA	NA	NA	NA	NA
2016-11-10 13:52:02	2016-11-10 17:16:51	19	1972	Female	United States of America	USA	6-9	10-14	NA	NA	NA	NA	NA	NA	NA	30	NA	NA	30	NA	NA	NA	NA	NA	NA	NA	NA	NA	NA	NA	NA	NA	NA	NA	NA	NA	NA	NA	NA	NA	NA	NA	NA	NA	NA	NA	NA	NA	NA
2016-11-10 20:52:02	2016-11-10 21:17:00	100	1972	Male	United States of America	USA	6-9	6-9	Regularly	Regularly	30-39	13-16	3-5	3	53	38	1	48	31	4	4	5	5	5	7	6	1	2	6	1	4	2	1	6	3	6	3	1	3	1	3	5	3	4	5	6	5	4	3
2016-11-10 16:01:23	2016-11-10 17:17:43	2	NA	NA	NA	NA	NA	NA	NA	NA	NA	NA	NA	NA	NA	30	NA	NA	30	NA	NA	NA	NA	NA	NA	NA	NA	NA	NA	NA	NA	NA	NA	NA	NA	NA	NA	NA	NA	NA	NA	NA	NA	NA	NA	NA	NA	NA	NA
2016-11-10 17:09:31	2016-11-10 17:18:09	27	1987	Female	United Kingdom of Great Britain and Northern Ireland	UK	1	3	A few times	Never	20-29	9-12	3-5	5	28	30	NA	NA	30	NA	NA	NA	NA	NA	NA	NA	NA	NA	NA	NA	NA	NA	NA	NA	NA	NA	NA	NA	NA	NA	NA	NA	NA	NA	NA	NA	NA	NA	NA
2016-11-10 17:17:38	2016-11-10 17:19:10	14	1966	Male	United States of America	USA	2	6-9	NA	NA	NA	NA	NA	NA	NA	30	NA	NA	30	NA	NA	NA	NA	NA	NA	NA	NA	NA	NA	NA	NA	NA	NA	NA	NA	NA	NA	NA	NA	NA	NA	NA	NA	NA	NA	NA	NA	NA	NA
2016-11-10 15:19:29	2016-11-10 17:19:39	27	1975	Female	United States of America	USA	4-5	10-14	Regularly	Regularly	40-49	13-16	3-5	3	39	11	NA	NA	30	NA	NA	NA	NA	NA	NA	NA	NA	NA	NA	NA	NA	NA	NA	NA	NA	NA	NA	NA	NA	NA	NA	NA	NA	NA	NA	NA	NA	NA	NA
2016-11-10 17:19:32	2016-11-10 17:20:02	2	NA	NA	NA	NA	NA	NA	NA	NA	NA	NA	NA	NA	NA	30	NA	NA	30	NA	NA	NA	NA	NA	NA	NA	NA	NA	NA	NA	NA	NA	NA	NA	NA	NA	NA	NA	NA	NA	NA	NA	NA	NA	NA	NA	NA	NA	NA
2016-11-10 20:50:12	2016-11-10 21:20:47	100	1953	Male	United States of America	USA	10-14	6-9	Regularly	Regularly	40-49	17+	6-8	3	20	41	1	39	47	2	2	3	3	1	5	3	1	4	3	1	2	2	1	1	4	2	4	5	5	4	5	5	4	5	7	7	6	7	5
2016-11-10 17:22:40	2016-11-10 17:23:12	3	NA	NA	NA	NA	NA	NA	NA	NA	NA	NA	NA	NA	NA	30	NA	NA	30	NA	NA	NA	NA	NA	NA	NA	NA	NA	NA	NA	NA	NA	NA	NA	NA	NA	NA	NA	NA	NA	NA	NA	NA	NA	NA	NA	NA	NA	NA
2016-11-10 17:22:14	2016-11-10 17:23:47	2	NA	NA	NA	NA	NA	NA	NA	NA	NA	NA	NA	NA	NA	30	NA	NA	30	NA	NA	NA	NA	NA	NA	NA	NA	NA	NA	NA	NA	NA	NA	NA	NA	NA	NA	NA	NA	NA	NA	NA	NA	NA	NA	NA	NA	NA	NA
2016-11-10 17:22:33	2016-11-10 17:23:29	3	NA	NA	NA	NA	NA	NA	NA	NA	NA	NA	NA	NA	NA	30	NA	NA	30	NA	NA	NA	NA	NA	NA	NA	NA	NA	NA	NA	NA	NA	NA	NA	NA	NA	NA	NA	NA	NA	NA	NA	NA	NA	NA	NA	NA	NA	NA
2016-11-10 17:22:36	2016-11-10 17:24:31	14	1993	Female	United States of America	USA	1	2	NA	NA	NA	NA	NA	NA	NA	30	NA	NA	30	NA	NA	NA	NA	NA	NA	NA	NA	NA	NA	NA	NA	NA	NA	NA	NA	NA	NA	NA	NA	NA	NA	NA	NA	NA	NA	NA	NA	NA	NA
2016-11-10 17:21:51	2016-11-10 17:24:52	33	1983	Male	United States of America	USA	4-5	4-5	NA	NA	NA	NA	NA	NA	NA	30	NA	NA	30	NA	NA	NA	NA	NA	NA	NA	NA	NA	NA	NA	NA	NA	NA	NA	NA	NA	NA	NA	NA	NA	NA	NA	NA	NA	NA	NA	NA	NA	NA
2016-11-10 17:23:54	2016-11-10 17:25:37	2	NA	NA	NA	NA	NA	NA	NA	NA	NA	NA	NA	NA	NA	30	NA	NA	30	NA	NA	NA	NA	NA	NA	NA	NA	NA	NA	NA	NA	NA	NA	NA	NA	NA	NA	NA	NA	NA	NA	NA	NA	NA	NA	NA	NA	NA	NA
2016-11-10 21:11:44	2016-11-10 21:26:03	100	1989	Female	Canada	Other	10-14	6-9	A few times	Never	30-39	NA	3-5	3	50	53	1	54	9	2	4	4	4	2	6	1	1	3	6	1	4	5	5	3	1	5	2	3	4	2	2	4	4	3	5	6	6	4	2
2016-11-10 17:19:20	2016-11-10 17:26:21	27	1972	Male	United States of America	USA	4-5	6-9	A few times	A few times	30-39	13-16	1-2	3	56	30	NA	NA	30	NA	NA	NA	NA	NA	NA	NA	NA	NA	NA	NA	NA	NA	NA	NA	NA	NA	NA	NA	NA	NA	NA	NA	NA	NA	NA	NA	NA	NA	NA
2016-11-10 17:15:40	2016-11-10 17:26:30	97	1969	Female	United States of America	USA	15-19	6-9	A few times	Regularly	20-29	17+	3-5	4	49	29	NA	NA	30	2	2	3	3	2	1	1	1	1	1	1	1	2	1	1	4	4	1	1	1	1	1	3	4	2	7	5	4	4	2
2016-11-10 17:17:39	2016-11-10 17:26:34	27	1953	Female	United States of America	USA	4-5	4-5	A few times	Regularly	30-39	17+	6-8	4	18	30	NA	NA	30	NA	NA	NA	NA	NA	NA	NA	NA	NA	NA	NA	NA	NA	NA	NA	NA	NA	NA	NA	NA	NA	NA	NA	NA	NA	NA	NA	NA	NA	NA
2016-11-10 20:42:52	2016-11-10 21:27:16	100	1965	Female	United States of America	USA	15-19	6-9	Regularly	A few times	0-19	17+	3-5	5	5	30	2	28	42	1	2	1	4	1	7	7	1	1	7	1	1	7	1	1	4	4	1	5	1	4	3	1	5	3	6	6	4	1	4
2016-11-10 17:08:58	2016-11-10 17:27:17	27	1975	Female	United States of America	USA	1	4-5	Never	A few times	30-39	17+	0	6	47	30	NA	NA	30	NA	NA	NA	NA	NA	NA	NA	NA	NA	NA	NA	NA	NA	NA	NA	NA	NA	NA	NA	NA	NA	NA	NA	NA	NA	NA	NA	NA	NA	NA
2016-11-10 17:05:56	2016-11-10 17:27:58	97	1969	Female	United States of America	USA	3	4-5	Regularly	Regularly	40-49	13-16	6-8	4	41	0	NA	NA	30	4	2	3	3	4	7	7	7	7	7	7	7	7	7	1	1	1	1	1	3	1	1	3	3	5	5	5	6	1	1
2016-11-10 17:23:29	2016-11-10 17:28:19	27	1994	Male	United States of America	USA	1	2	Regularly	Regularly	30-39	9-12	1-2	3	31	30	NA	NA	30	NA	NA	NA	NA	NA	NA	NA	NA	NA	NA	NA	NA	NA	NA	NA	NA	NA	NA	NA	NA	NA	NA	NA	NA	NA	NA	NA	NA	NA	NA
2016-11-10 17:22:16	2016-11-10 17:28:18	19	NA	Male	United States of America	USA	20+	4-5	NA	NA	NA	NA	NA	NA	NA	30	NA	NA	30	NA	NA	NA	NA	NA	NA	NA	NA	NA	NA	NA	NA	NA	NA	NA	NA	NA	NA	NA	NA	NA	NA	NA	NA	NA	NA	NA	NA	NA	NA
2016-11-10 21:04:47	2016-11-10 21:30:14	100	1983	Female	Canada	Other	3	4-5	Regularly	Regularly	40-49	13-16	3-5	3	19	12	1	38	30	2	3	4	4	2	7	5	1	4	6	1	1	3	1	2	1	2	3	5	3	5	5	3	3	5	5	5	4	4	1
2016-11-10 17:22:46	2016-11-10 17:30:44	27	1970	Female	United States of America	USA	2	20+	Never	Never	40-49	13-16	6-8	4	45	48	NA	NA	30	NA	NA	NA	NA	NA	NA	NA	NA	NA	NA	NA	NA	NA	NA	NA	NA	NA	NA	NA	NA	NA	NA	NA	NA	NA	NA	NA	NA	NA	NA
2016-11-10 17:03:58	2016-11-10 17:30:50	97	1967	Female	United States of America	USA	1	1	Regularly	Regularly	50-59	17+	0	5	54	48	2	14	36	1	1	4	3	2	7	2	1	1	6	1	1	1	1	2	2	6	1	1	1	5	2	1	1	5	7	7	6	6	5
2016-11-10 20:47:36	2016-11-10 21:31:02	100	1975	Male	United States of America	USA	3	20+	Regularly	Regularly	60+	13-16	6-8	3	8	38	1	34	40	2	3	3	2	2	7	2	1	1	6	1	2	2	1	1	1	3	1	5	3	5	3	1	2	5	6	6	6	5	3
2016-11-10 17:06:59	2016-11-10 17:31:35	97	1960	Female	United States of America	USA	20+	20+	Regularly	A few times	60+	17+	3-5	3	51	49	1	55	4	3	2	4	4	3	6	1	1	1	4	1	2	1	1	1	1	4	3	2	3	3	1	4	4	4	6	6	6	6	4
2016-11-10 17:28:31	2016-11-10 17:31:40	19	1984	Male	United States of America	USA	1	3	NA	NA	NA	NA	NA	NA	NA	30	NA	NA	30	NA	NA	NA	NA	NA	NA	NA	NA	NA	NA	NA	NA	NA	NA	NA	NA	NA	NA	NA	NA	NA	NA	NA	NA	NA	NA	NA	NA	NA	NA
2016-11-10 17:21:44	2016-11-10 17:32:14	27	1976	Male	United Kingdom of Great Britain and Northern Ireland	UK	6-9	6-9	Regularly	Regularly	0-19	9-12	1-2	4	29	30	NA	NA	30	NA	NA	NA	NA	NA	NA	NA	NA	NA	NA	NA	NA	NA	NA	NA	NA	NA	NA	NA	NA	NA	NA	NA	NA	NA	NA	NA	NA	NA	NA
2016-11-10 17:32:42	2016-11-10 17:33:50	3	NA	NA	NA	NA	NA	NA	NA	NA	NA	NA	NA	NA	NA	30	NA	NA	30	NA	NA	NA	NA	NA	NA	NA	NA	NA	NA	NA	NA	NA	NA	NA	NA	NA	NA	NA	NA	NA	NA	NA	NA	NA	NA	NA	NA	NA	NA
2016-11-10 17:24:40	2016-11-10 17:34:23	19	1973	Male	United States of America	USA	2	2	A few times	A few times	40-49	17+	0	3	42	8	NA	NA	30	NA	NA	NA	NA	NA	NA	NA	NA	NA	NA	NA	NA	NA	NA	NA	NA	NA	NA	NA	NA	NA	NA	NA	NA	NA	NA	NA	NA	NA	NA
2016-11-10 21:04:41	2016-11-10 21:35:07	100	1966	Male	United States of America	USA	10-14	6-9	Regularly	A few times	40-49	13-16	0	4	39	28	2	12	2	1	1	4	4	2	7	7	1	1	6	1	1	5	1	1	1	3	3	1	3	1	2	3	2	3	7	7	6	5	2
2016-11-10 17:34:04	2016-11-10 17:35:32	3	NA	NA	NA	NA	NA	NA	NA	NA	NA	NA	NA	NA	NA	30	NA	NA	30	NA	NA	NA	NA	NA	NA	NA	NA	NA	NA	NA	NA	NA	NA	NA	NA	NA	NA	NA	NA	NA	NA	NA	NA	NA	NA	NA	NA	NA	NA
2016-11-10 17:19:59	2016-11-10 17:35:28	97	1989	Female	United States of America	USA	1	2	Regularly	A few times	30-39	17+	1-2	4	31	16	NA	NA	30	3	2	4	3	2	5	2	1	5	2	1	4	4	1	1	1	5	1	5	4	5	4	5	1	5	1	2	1	1	1
2016-11-10 17:30:47	2016-11-10 17:36:15	42	1990	Female	United States of America	USA	4-5	3	Regularly	Regularly	40-49	13-16	3-5	4	28	30	NA	NA	30	NA	NA	NA	NA	NA	NA	NA	NA	NA	NA	NA	NA	NA	NA	NA	NA	NA	NA	NA	NA	NA	NA	NA	NA	NA	NA	NA	NA	NA	NA
2016-11-10 21:26:22	2016-11-10 21:37:05	100	1983	Female	United States of America	USA	4-5	6-9	A few times	Regularly	30-39	13-16	6-8	4	32	30	NA	NA	30	1	2	3	2	1	2	1	1	2	1	1	1	1	1	5	5	5	1	1	3	1	1	5	5	1	5	6	7	1	4
2016-11-10 21:21:46	2016-11-10 21:37:41	100	1991	Female	United States of America	USA	1	6-9	Never	Never	60+	17+	9+	2	53	32	1	25	55	1	2	3	3	1	6	6	1	4	5	1	1	2	1	6	5	4	3	1	4	2	1	5	5	1	3	4	3	3	1
2016-11-10 17:02:15	2016-11-10 17:37:10	97	1985	Male	United States of America	USA	10-14	15-19	Regularly	Regularly	60+	17+	9+	3	19	49	1	34	31	4	4	5	4	4	7	7	1	1	7	1	6	3	1	1	1	6	4	2	5	2	1	5	5	5	7	7	7	7	4
2016-11-10 17:33:14	2016-11-10 17:38:16	42	1987	Female	United States of America	USA	1	3	A few times	A few times	40-49	9-12	1-2	3	25	40	NA	NA	30	NA	NA	NA	NA	NA	NA	NA	NA	NA	NA	NA	NA	NA	NA	NA	NA	NA	NA	NA	NA	NA	NA	NA	NA	NA	NA	NA	NA	NA	NA
2016-11-10 17:30:51	2016-11-10 17:39:48	27	1952	Male	United States of America	USA	2	6-9	A few times	Never	30-39	17+	1-2	NA	NA	30	NA	NA	30	NA	NA	NA	NA	NA	NA	NA	NA	NA	NA	NA	NA	NA	NA	NA	NA	NA	NA	NA	NA	NA	NA	NA	NA	NA	NA	NA	NA	NA	NA
2016-11-10 17:38:54	2016-11-10 17:40:12	3	NA	NA	NA	NA	NA	NA	NA	NA	NA	NA	NA	NA	NA	30	NA	NA	30	NA	NA	NA	NA	NA	NA	NA	NA	NA	NA	NA	NA	NA	NA	NA	NA	NA	NA	NA	NA	NA	NA	NA	NA	NA	NA	NA	NA	NA	NA
2016-11-10 17:35:03	2016-11-10 17:40:41	27	1961	Female	United States of America	USA	6-9	3	A few times	A few times	60+	17+	1-2	4	9	54	NA	NA	30	NA	NA	NA	NA	NA	NA	NA	NA	NA	NA	NA	NA	NA	NA	NA	NA	NA	NA	NA	NA	NA	NA	NA	NA	NA	NA	NA	NA	NA	NA
2016-11-10 17:39:45	2016-11-10 17:40:54	3	NA	NA	NA	NA	NA	NA	NA	NA	NA	NA	NA	NA	NA	30	NA	NA	30	NA	NA	NA	NA	NA	NA	NA	NA	NA	NA	NA	NA	NA	NA	NA	NA	NA	NA	NA	NA	NA	NA	NA	NA	NA	NA	NA	NA	NA	NA
2016-11-10 17:39:00	2016-11-10 17:40:57	3	NA	NA	NA	NA	NA	NA	NA	NA	NA	NA	NA	NA	NA	30	NA	NA	30	NA	NA	NA	NA	NA	NA	NA	NA	NA	NA	NA	NA	NA	NA	NA	NA	NA	NA	NA	NA	NA	NA	NA	NA	NA	NA	NA	NA	NA	NA
2016-11-10 21:22:51	2016-11-10 21:41:33	100	1972	Female	United States of America	USA	1	3	A few times	A few times	0-19	13-16	1-2	7	43	50	NA	NA	30	1	1	1	2	1	7	7	1	1	6	1	4	4	1	4	4	7	5	3	5	2	2	5	1	3	7	6	4	1	1
2016-11-10 17:39:42	2016-11-10 17:41:52	2	NA	NA	NA	NA	NA	NA	NA	NA	NA	NA	NA	NA	NA	30	NA	NA	30	NA	NA	NA	NA	NA	NA	NA	NA	NA	NA	NA	NA	NA	NA	NA	NA	NA	NA	NA	NA	NA	NA	NA	NA	NA	NA	NA	NA	NA	NA
2016-11-10 17:41:51	2016-11-10 17:42:59	3	NA	NA	NA	NA	NA	NA	NA	NA	NA	NA	NA	NA	NA	30	NA	NA	30	NA	NA	NA	NA	NA	NA	NA	NA	NA	NA	NA	NA	NA	NA	NA	NA	NA	NA	NA	NA	NA	NA	NA	NA	NA	NA	NA	NA	NA	NA
2016-11-10 17:40:10	2016-11-10 17:44:28	27	1972	Female	United States of America	USA	6-9	10-14	A few times	Never	30-39	17+	3-5	5	17	30	NA	NA	30	NA	NA	NA	NA	NA	NA	NA	NA	NA	NA	NA	NA	NA	NA	NA	NA	NA	NA	NA	NA	NA	NA	NA	NA	NA	NA	NA	NA	NA	NA
2016-11-10 17:39:33	2016-11-10 17:44:55	19	1972	Male	United States of America	USA	2	3	NA	NA	NA	NA	NA	NA	NA	30	NA	NA	30	NA	NA	NA	NA	NA	NA	NA	NA	NA	NA	NA	NA	NA	NA	NA	NA	NA	NA	NA	NA	NA	NA	NA	NA	NA	NA	NA	NA	NA	NA
2016-11-10 21:24:34	2016-11-10 21:44:57	100	1984	Female	United States of America	USA	3	10-14	A few times	Regularly	30-39	9-12	3-5	3	29	33	1	43	19	3	2	5	4	4	3	5	1	5	2	1	2	4	1	1	1	6	1	3	5	3	3	5	5	3	7	7	7	7	3
2016-11-10 15:55:17	2016-11-10 17:45:02	91	1959	Male	United States of America	USA	10-14	6-9	A few times	Regularly	30-39	13-16	3-5	3	58	46	1	57	14	1	1	1	5	1	NA	NA	NA	NA	NA	NA	NA	NA	NA	NA	NA	NA	1	5	5	5	1	5	5	5	NA	NA	NA	NA	NA
2016-11-10 21:44:56	2016-11-10 21:45:39	100	NA	NA	NA	NA	NA	NA	NA	NA	NA	NA	NA	NA	NA	30	NA	NA	30	NA	NA	NA	NA	NA	NA	NA	NA	NA	NA	NA	NA	NA	NA	NA	NA	NA	NA	NA	NA	NA	NA	NA	NA	NA	NA	NA	NA	NA	NA
2016-11-10 13:56:15	2016-11-10 17:45:26	27	1981	Male	United States of America	USA	2	4-5	Regularly	A few times	40-49	17+	3-5	3	14	33	NA	NA	30	NA	NA	NA	NA	NA	NA	NA	NA	NA	NA	NA	NA	NA	NA	NA	NA	NA	NA	NA	NA	NA	NA	NA	NA	NA	NA	NA	NA	NA	NA
2016-11-10 17:33:31	2016-11-10 17:46:07	42	1986	Male	United Kingdom of Great Britain and Northern Ireland	UK	1	4-5	Regularly	Regularly	30-39	13-16	3-5	4	2	40	NA	NA	30	NA	NA	NA	NA	NA	NA	NA	NA	NA	NA	NA	NA	NA	NA	NA	NA	NA	NA	NA	NA	NA	NA	NA	NA	NA	NA	NA	NA	NA	NA
2016-11-10 17:44:49	2016-11-10 17:45:46	2	NA	NA	NA	NA	NA	NA	NA	NA	NA	NA	NA	NA	NA	30	NA	NA	30	NA	NA	NA	NA	NA	NA	NA	NA	NA	NA	NA	NA	NA	NA	NA	NA	NA	NA	NA	NA	NA	NA	NA	NA	NA	NA	NA	NA	NA	NA
2016-11-10 21:05:11	2016-11-10 21:47:42	100	1973	Female	United States of America	USA	4-5	3	Regularly	A few times	30-39	13-16	3-5	5	15	34	2	26	33	2	2	3	3	2	5	5	1	1	5	1	1	1	1	1	1	4	4	3	4	3	2	5	4	3	7	7	6	3	3
2016-11-10 17:26:24	2016-11-10 17:48:24	97	1987	Male	Netherlands	Other	2	4-5	Regularly	Regularly	30-39	13-16	1-2	3	44	36	1	47	37	2	2	2	4	3	6	5	5	6	4	5	5	6	3	2	1	5	3	2	3	3	2	4	4	3	5	5	5	4	3
2016-11-10 17:48:20	2016-11-10 17:49:20	2	NA	NA	NA	NA	NA	NA	NA	NA	NA	NA	NA	NA	NA	30	NA	NA	30	NA	NA	NA	NA	NA	NA	NA	NA	NA	NA	NA	NA	NA	NA	NA	NA	NA	NA	NA	NA	NA	NA	NA	NA	NA	NA	NA	NA	NA	NA
2016-11-10 17:33:41	2016-11-10 17:51:21	97	1987	Female	United States of America	USA	1	10-14	Regularly	Regularly	0-19	17+	1-2	5	10	4	2	17	22	2	1	4	4	1	5	7	1	5	3	1	1	2	2	3	2	6	4	2	5	2	1	5	1	4	5	6	5	5	5
2016-11-10 17:50:33	2016-11-10 17:51:17	3	NA	NA	NA	NA	NA	NA	NA	NA	NA	NA	NA	NA	NA	30	NA	NA	30	NA	NA	NA	NA	NA	NA	NA	NA	NA	NA	NA	NA	NA	NA	NA	NA	NA	NA	NA	NA	NA	NA	NA	NA	NA	NA	NA	NA	NA	NA
2016-11-10 17:43:28	2016-11-10 17:52:32	27	1985	Female	United States of America	USA	2	15-19	Regularly	Regularly	50-59	9-12	6-8	3	12	20	NA	NA	30	NA	NA	NA	NA	NA	NA	NA	NA	NA	NA	NA	NA	NA	NA	NA	NA	NA	NA	NA	NA	NA	NA	NA	NA	NA	NA	NA	NA	NA	NA
2016-11-10 17:50:14	2016-11-10 17:52:53	14	1989	Male	United States of America	USA	2	4-5	NA	NA	NA	NA	NA	NA	NA	30	NA	NA	30	NA	NA	NA	NA	NA	NA	NA	NA	NA	NA	NA	NA	NA	NA	NA	NA	NA	NA	NA	NA	NA	NA	NA	NA	NA	NA	NA	NA	NA	NA
2016-11-10 17:48:22	2016-11-10 17:53:08	27	1978	Female	United States of America	USA	6-9	6-9	Regularly	Regularly	30-39	9-12	1-2	3	52	30	NA	NA	30	NA	NA	NA	NA	NA	NA	NA	NA	NA	NA	NA	NA	NA	NA	NA	NA	NA	NA	NA	NA	NA	NA	NA	NA	NA	NA	NA	NA	NA	NA
2016-11-10 17:51:28	2016-11-10 17:53:10	2	NA	NA	NA	NA	NA	NA	NA	NA	NA	NA	NA	NA	NA	30	NA	NA	30	NA	NA	NA	NA	NA	NA	NA	NA	NA	NA	NA	NA	NA	NA	NA	NA	NA	NA	NA	NA	NA	NA	NA	NA	NA	NA	NA	NA	NA	NA
2016-11-10 21:22:09	2016-11-10 21:54:31	100	1988	Female	United States of America	USA	2	4-5	A few times	A few times	40-49	13-16	6-8	3	10	47	NA	NA	30	2	1	4	2	1	5	3	1	2	3	1	1	1	1	1	1	3	3	3	5	4	3	5	5	5	5	7	7	5	2
2016-11-10 21:10:06	2016-11-10 21:54:48	100	1989	Male	United States of America	USA	6-9	10-14	A few times	A few times	50-59	13-16	1-2	2	49	35	1	26	15	3	2	1	2	1	7	1	1	1	7	1	1	1	1	1	1	1	1	3	3	5	5	1	5	5	7	7	7	7	7
2016-11-10 17:50:17	2016-11-10 17:54:59	27	1990	Female	United States of America	USA	1	2	Never	Regularly	0-19	At most 4	1-2	3	25	52	NA	NA	30	NA	NA	NA	NA	NA	NA	NA	NA	NA	NA	NA	NA	NA	NA	NA	NA	NA	NA	NA	NA	NA	NA	NA	NA	NA	NA	NA	NA	NA	NA
2016-11-10 21:39:45	2016-11-10 21:56:06	100	NA	Female	United States of America	USA	10-14	4-5	Regularly	A few times	20-29	13-16	1-2	4	39	42	2	9	17	2	2	4	3	1	7	6	1	2	4	1	1	2	1	1	1	6	1	2	2	2	2	4	1	3	5	3	5	1	1
2016-11-10 21:27:07	2016-11-10 21:57:01	100	1981	Female	United States of America	USA	3	6-9	Regularly	A few times	20-29	13-16	1-2	4	42	49	NA	NA	30	1	1	1	3	1	5	2	1	4	6	1	1	2	1	1	1	2	2	2	3	2	2	4	1	3	1	3	2	1	1
2016-11-10 20:44:39	2016-11-10 21:57:05	100	1980	Male	United States of America	USA	15-19	6-9	Never	Regularly	40-49	9-12	3-5	3	6	34	1	33	24	2	2	4	4	2	7	7	2	6	6	2	6	6	4	6	1	3	1	5	4	5	5	3	5	5	5	6	7	2	2
2016-11-10 20:45:50	2016-11-10 21:57:53	100	NA	Female	United States of America	USA	6-9	4-5	Regularly	Regularly	50-59	13-16	3-5	3	14	43	1	31	14	2	3	5	4	4	5	4	1	3	3	1	2	5	1	1	1	7	3	3	5	4	1	5	5	3	7	7	7	7	7
2016-11-10 17:49:47	2016-11-10 17:59:41	27	1957	Female	United Kingdom of Great Britain and Northern Ireland	UK	2	4-5	A few times	A few times	30-39	9-12	1-2	4	37	16	NA	NA	30	NA	NA	NA	NA	NA	NA	NA	NA	NA	NA	NA	NA	NA	NA	NA	NA	NA	NA	NA	NA	NA	NA	NA	NA	NA	NA	NA	NA	NA	NA
2016-11-10 17:53:07	2016-11-10 17:59:46	27	1974	Male	United Kingdom of Great Britain and Northern Ireland	UK	6-9	3	A few times	Regularly	30-39	9-12	3-5	2	58	44	NA	NA	30	NA	NA	NA	NA	NA	NA	NA	NA	NA	NA	NA	NA	NA	NA	NA	NA	NA	NA	NA	NA	NA	NA	NA	NA	NA	NA	NA	NA	NA	NA
2016-11-10 21:41:28	2016-11-10 22:00:21	100	1993	Female	United States of America	USA	4-5	6-9	Regularly	Regularly	40-49	13-16	3-5	3	29	30	1	39	41	3	4	5	4	4	4	7	1	2	2	1	2	7	1	3	1	5	1	5	4	4	2	4	4	4	2	6	6	6	6
2016-11-10 21:18:28	2016-11-10 22:00:25	100	1990	Female	United States of America	USA	1	4-5	Regularly	A few times	30-39	13-16	6-8	4	41	0	2	6	30	1	1	1	5	1	5	2	1	5	4	1	2	5	1	1	1	5	1	3	4	3	1	5	1	5	4	4	6	4	1
2016-11-10 21:40:41	2016-11-10 22:00:28	100	1960	Male	Canada	Other	10-14	6-9	A few times	A few times	60+	13-16	9+	3	13	33	1	37	4	1	1	1	2	1	2	2	1	1	2	1	3	1	1	2	2	2	1	1	1	1	1	4	1	5	7	7	7	1	1
2016-11-10 17:44:16	2016-11-10 18:00:30	97	1986	Male	United States of America	USA	4-5	3	A few times	Regularly	40-49	13-16	3-5	3	56	27	NA	NA	30	4	4	4	4	4	4	6	1	5	3	1	4	5	1	4	3	7	3	4	5	4	2	4	4	4	6	6	7	4	6
2016-11-10 21:45:16	2016-11-10 22:02:26	100	1964	Female	United States of America	USA	1	6-9	Never	Never	0-19	17+	0	4	26	44	NA	NA	30	3	4	3	5	3	1	1	1	4	1	1	1	1	1	1	1	1	1	2	3	3	3	3	3	3	4	4	1	1	2
2016-11-10 21:41:59	2016-11-10 22:02:49	100	1980	Female	United States of America	USA	4-5	6-9	Regularly	Regularly	20-29	13-16	3-5	3	36	29	1	42	1	5	4	2	4	2	5	7	1	1	3	1	2	4	1	1	1	6	1	2	5	3	1	5	4	4	7	7	6	1	1
2016-11-10 21:35:45	2016-11-10 22:04:02	100	1973	Female	United States of America	USA	1	4-5	A few times	Regularly	20-29	17+	0	5	53	47	2	44	27	1	4	1	4	2	7	6	1	2	6	1	2	2	1	1	1	6	1	3	3	3	1	5	1	5	7	6	3	1	2
2016-11-10 17:59:52	2016-11-10 18:03:24	27	NA	Female	United States of America	USA	1	NA	A few times	A few times	0-19	9-12	NA	4	44	19	NA	NA	30	NA	NA	NA	NA	NA	NA	NA	NA	NA	NA	NA	NA	NA	NA	NA	NA	NA	NA	NA	NA	NA	NA	NA	NA	NA	NA	NA	NA	NA	NA
2016-11-10 17:47:29	2016-11-10 18:04:24	97	1982	Female	United States of America	USA	2	10-14	Never	Never	20-29	13-16	0	4	15	30	1	52	30	3	2	4	3	2	6	7	1	2	4	1	3	5	1	1	1	6	1	3	3	3	2	4	4	5	6	4	6	5	5
2016-11-10 21:51:27	2016-11-10 22:05:54	100	1978	Male	United States of America	USA	6-9	20+	Regularly	Regularly	60+	17+	9+	3	0	53	1	29	56	2	2	3	4	2	7	7	1	4	4	1	1	1	1	6	2	3	3	5	4	5	5	4	4	5	5	6	7	6	2
2016-11-10 21:44:34	2016-11-10 22:06:45	100	1974	Female	United States of America	USA	6-9	6-9	Regularly	Regularly	40-49	13-16	6-8	4	12	33	1	50	24	1	1	4	2	2	7	7	1	1	7	1	1	7	1	1	1	7	3	1	5	2	1	4	5	3	7	7	7	3	3
2016-11-10 21:45:18	2016-11-10 22:06:59	100	1971	Male	United States of America	USA	6-9	3	Regularly	Regularly	40-49	NA	3-5	3	23	1	1	38	33	3	2	3	2	1	7	1	1	6	6	NA	3	6	1	1	4	3	4	4	3	4	3	2	5	5	7	7	7	7	6
2016-11-10 18:01:21	2016-11-10 18:07:32	84	1989	Female	United States of America	USA	1	3	A few times	A few times	20-29	13-16	1-2	5	23	0	NA	NA	30	NA	NA	NA	NA	NA	NA	NA	NA	NA	NA	NA	NA	NA	NA	NA	NA	NA	NA	NA	NA	NA	NA	NA	NA	NA	NA	NA	NA	NA	NA
2016-11-10 18:04:31	2016-11-10 18:08:44	27	1971	Male	Ireland	Other	6-9	2	Regularly	Regularly	30-39	13-16	1-2	3	51	20	NA	NA	30	NA	NA	NA	NA	NA	NA	NA	NA	NA	NA	NA	NA	NA	NA	NA	NA	NA	NA	NA	NA	NA	NA	NA	NA	NA	NA	NA	NA	NA	NA
2016-11-10 21:54:31	2016-11-10 22:09:17	100	1979	Female	United States of America	USA	4-5	4-5	Regularly	Regularly	40-49	13-16	6-8	3	40	31	NA	NA	30	3	4	4	4	4	4	3	1	3	2	1	2	2	1	1	1	5	4	3	5	4	2	5	4	4	5	4	4	2	2
2016-11-10 18:06:15	2016-11-10 18:09:17	2	NA	NA	NA	NA	NA	NA	NA	NA	NA	NA	NA	NA	NA	30	NA	NA	30	NA	NA	NA	NA	NA	NA	NA	NA	NA	NA	NA	NA	NA	NA	NA	NA	NA	NA	NA	NA	NA	NA	NA	NA	NA	NA	NA	NA	NA	NA
2016-11-10 22:08:30	2016-11-10 22:09:44	100	NA	NA	NA	NA	NA	NA	NA	NA	NA	NA	NA	NA	NA	30	NA	NA	30	NA	NA	NA	NA	NA	NA	NA	NA	NA	NA	NA	NA	NA	NA	NA	NA	NA	NA	NA	NA	NA	NA	NA	NA	NA	NA	NA	NA	NA	NA
2016-11-10 18:04:29	2016-11-10 18:10:04	27	1981	Female	United States of America	USA	6-9	6-9	A few times	Regularly	60+	9-12	3-5	3	36	45	NA	NA	30	NA	NA	NA	NA	NA	NA	NA	NA	NA	NA	NA	NA	NA	NA	NA	NA	NA	NA	NA	NA	NA	NA	NA	NA	NA	NA	NA	NA	NA	NA
2016-11-10 21:51:23	2016-11-10 22:10:47	100	1967	Male	United States of America	USA	4-5	4-5	Regularly	Regularly	30-39	17+	3-5	3	35	3	1	50	3	2	2	3	2	1	5	3	1	1	4	1	1	2	1	1	1	3	4	4	5	4	3	5	5	5	6	6	5	5	5
2016-11-10 21:09:32	2016-11-10 22:11:13	100	1995	Female	United States of America	USA	1	2	A few times	A few times	30-39	13-16	3-5	4	42	56	2	14	2	3	3	5	5	4	4	2	1	1	2	1	2	4	1	2	1	4	3	4	2	3	1	4	2	4	6	6	6	7	6
2016-11-10 21:47:32	2016-11-10 22:11:32	100	1968	Male	United States of America	USA	2	6-9	Never	A few times	40-49	9-12	3-5	3	54	37	1	56	13	3	1	1	3	1	7	7	1	4	1	1	6	5	1	7	7	2	1	5	5	1	1	5	5	5	6	7	7	7	7
2016-11-10 21:50:02	2016-11-10 22:11:40	100	NA	Male	United States of America	USA	4-5	20+	A few times	Regularly	30-39	13-16	9+	3	22	0	NA	NA	30	4	3	4	4	2	1	1	1	3	3	1	2	2	1	7	2	4	1	4	4	1	1	4	4	3	4	4	6	6	4
2016-11-10 18:08:50	2016-11-10 18:11:57	14	1977	Female	United States of America	USA	6-9	NA	NA	NA	NA	NA	NA	NA	NA	30	NA	NA	30	NA	NA	NA	NA	NA	NA	NA	NA	NA	NA	NA	NA	NA	NA	NA	NA	NA	NA	NA	NA	NA	NA	NA	NA	NA	NA	NA	NA	NA	NA
2016-11-10 21:51:47	2016-11-10 22:12:48	100	1957	Female	United States of America	USA	20+	20+	A few times	A few times	30-39	13-16	3-5	4	41	22	2	9	24	1	1	1	4	2	6	7	1	1	4	1	6	6	1	1	1	4	1	1	3	1	1	3	3	4	4	5	4	3	1
2016-11-10 18:07:10	2016-11-10 18:13:30	84	1974	Female	United States of America	USA	15-19	10-14	A few times	Regularly	50-59	13-16	6-8	3	47	30	NA	NA	30	NA	NA	NA	NA	NA	NA	NA	NA	NA	NA	NA	NA	NA	NA	NA	NA	NA	NA	NA	NA	NA	NA	NA	NA	NA	NA	NA	NA	NA	NA
2016-11-10 22:02:23	2016-11-10 22:14:13	100	1977	Female	United States of America	USA	1	2	Never	A few times	20-29	13-16	1-2	5	51	27	NA	NA	30	2	2	2	3	3	6	2	1	1	3	1	4	5	1	1	2	6	1	3	3	3	1	3	1	3	5	5	5	2	4
2016-11-10 21:51:42	2016-11-10 22:14:16	100	1984	Female	United States of America	USA	4-5	4-5	Regularly	Regularly	30-39	13-16	0	4	21	4	2	7	18	2	3	4	4	4	6	4	1	6	5	1	1	2	1	5	3	4	2	2	3	2	1	4	4	3	5	6	6	5	4
2016-11-10 22:04:34	2016-11-10 22:14:25	100	1991	Female	United States of America	USA	1	4-5	Never	A few times	30-39	13-16	1-2	4	46	30	NA	NA	30	1	1	2	4	1	7	7	1	5	2	1	3	3	1	1	2	4	2	1	3	1	1	2	1	4	6	5	6	5	4
2016-11-10 22:14:46	2016-11-10 22:15:33	100	NA	NA	NA	NA	NA	NA	NA	NA	NA	NA	NA	NA	NA	30	NA	NA	30	NA	NA	NA	NA	NA	NA	NA	NA	NA	NA	NA	NA	NA	NA	NA	NA	NA	NA	NA	NA	NA	NA	NA	NA	NA	NA	NA	NA	NA	NA
2016-11-10 18:10:14	2016-11-10 18:16:14	27	1963	Male	United States of America	USA	1	4-5	A few times	A few times	20-29	13-16	3-5	4	19	17	NA	NA	30	NA	NA	NA	NA	NA	NA	NA	NA	NA	NA	NA	NA	NA	NA	NA	NA	NA	NA	NA	NA	NA	NA	NA	NA	NA	NA	NA	NA	NA	NA
2016-11-10 22:01:39	2016-11-10 22:16:46	100	1988	Female	United States of America	USA	1	15-19	Regularly	A few times	20-29	13-16	3-5	3	55	46	1	52	34	3	4	5	4	4	3	7	1	3	2	1	2	6	1	1	3	7	2	4	5	3	1	5	5	4	7	7	6	6	2
2016-11-10 18:15:40	2016-11-10 18:16:46	3	NA	NA	NA	NA	NA	NA	NA	NA	NA	NA	NA	NA	NA	30	NA	NA	30	NA	NA	NA	NA	NA	NA	NA	NA	NA	NA	NA	NA	NA	NA	NA	NA	NA	NA	NA	NA	NA	NA	NA	NA	NA	NA	NA	NA	NA	NA
2016-11-10 18:11:46	2016-11-10 18:16:57	27	1980	Male	Canada	Other	10-14	6-9	Regularly	Regularly	50-59	13-16	6-8	3	19	20	NA	NA	30	NA	NA	NA	NA	NA	NA	NA	NA	NA	NA	NA	NA	NA	NA	NA	NA	NA	NA	NA	NA	NA	NA	NA	NA	NA	NA	NA	NA	NA	NA
2016-11-10 21:44:46	2016-11-10 22:18:06	100	1980	Female	United States of America	USA	6-9	4-5	Regularly	A few times	50-59	13-16	3-5	3	32	22	1	30	20	3	4	2	4	4	7	1	1	4	5	1	4	5	1	5	1	2	3	1	4	2	2	4	4	5	5	5	5	3	1
2016-11-10 21:54:57	2016-11-10 22:18:46	100	1977	Male	United States of America	USA	2	2	Regularly	A few times	20-29	17+	3-5	4	45	3	NA	NA	30	1	2	1	4	1	7	7	1	4	1	1	1	5	1	2	1	7	1	5	3	4	2	4	5	5	3	7	1	1	NA
2016-11-10 21:44:59	2016-11-10 22:19:14	100	1972	Female	United States of America	USA	15-19	4-5	Regularly	Regularly	40-49	17+	3-5	3	30	10	NA	NA	30	3	1	3	1	1	6	5	1	2	5	1	1	1	1	1	1	7	4	2	3	2	1	5	2	3	7	6	3	6	2
2016-11-10 22:00:55	2016-11-10 22:19:56	100	1979	Female	United States of America	USA	2	4-5	A few times	Never	30-39	17+	0	5	38	52	NA	NA	30	1	2	1	2	2	6	5	1	2	4	1	2	4	1	1	1	4	1	3	2	2	2	4	2	4	3	3	2	3	2
2016-11-10 20:01:11	2016-11-10 22:20:17	100	1969	Female	United States of America	USA	10-14	4-5	Regularly	Regularly	30-39	13-16	6-8	4	4	30	2	2	19	2	2	1	2	1	6	5	1	1	4	1	5	5	1	1	1	6	1	4	4	4	2	4	4	5	6	6	6	3	2
2016-11-10 18:13:57	2016-11-10 18:21:12	27	1962	Female	United States of America	USA	20+	10-14	A few times	Regularly	0-19	At most 4	1-2	3	55	56	NA	NA	30	NA	NA	NA	NA	NA	NA	NA	NA	NA	NA	NA	NA	NA	NA	NA	NA	NA	NA	NA	NA	NA	NA	NA	NA	NA	NA	NA	NA	NA	NA
2016-11-10 18:10:31	2016-11-10 18:21:29	84	1975	Male	Canada	Other	2	10-14	Regularly	Regularly	40-49	At most 4	0	4	11	26	1	41	30	NA	NA	NA	NA	NA	NA	NA	NA	NA	NA	NA	NA	NA	NA	NA	NA	NA	NA	NA	NA	NA	NA	NA	NA	NA	NA	NA	NA	NA	NA
2016-11-10 17:58:10	2016-11-10 18:21:10	97	1994	Female	United States of America	USA	4-5	6-9	A few times	Regularly	50-59	17+	0	3	53	35	1	56	58	1	1	3	1	2	7	5	1	3	1	1	1	1	1	4	2	5	3	4	4	1	1	5	4	5	5	6	6	2	4
2016-11-10 22:11:31	2016-11-10 22:24:11	100	1973	Male	United States of America	USA	4-5	3	Never	Regularly	30-39	17+	1-2	4	1	25	NA	NA	30	2	1	2	2	2	7	6	1	1	6	1	1	5	1	7	1	3	1	5	5	4	2	2	5	4	7	7	7	6	6
2016-11-10 22:03:23	2016-11-10 22:24:23	100	1977	Female	El Salvador	Other	4-5	4-5	A few times	Regularly	60+	9-12	3-5	3	45	55	1	50	49	3	1	5	2	3	4	1	2	2	3	1	1	1	1	6	6	4	1	2	4	2	2	3	5	3	6	6	7	5	6
2016-11-10 18:23:25	2016-11-10 18:25:33	2	NA	NA	NA	NA	NA	NA	NA	NA	NA	NA	NA	NA	NA	30	NA	NA	30	NA	NA	NA	NA	NA	NA	NA	NA	NA	NA	NA	NA	NA	NA	NA	NA	NA	NA	NA	NA	NA	NA	NA	NA	NA	NA	NA	NA	NA	NA
2016-11-10 18:24:36	2016-11-10 18:25:41	2	NA	NA	NA	NA	NA	NA	NA	NA	NA	NA	NA	NA	NA	30	NA	NA	30	NA	NA	NA	NA	NA	NA	NA	NA	NA	NA	NA	NA	NA	NA	NA	NA	NA	NA	NA	NA	NA	NA	NA	NA	NA	NA	NA	NA	NA	NA
2016-11-10 22:13:13	2016-11-10 22:26:08	100	1988	Female	United States of America	USA	1	4-5	A few times	A few times	30-39	17+	1-2	6	16	37	NA	NA	30	2	2	2	2	2	7	2	1	2	2	1	2	6	1	4	1	3	4	1	5	2	1	5	3	3	6	6	7	6	5
2016-11-10 17:39:08	2016-11-10 18:27:04	14	1978	Female	United States of America	USA	10-14	6-9	NA	NA	NA	NA	NA	NA	NA	30	NA	NA	30	NA	NA	NA	NA	NA	NA	NA	NA	NA	NA	NA	NA	NA	NA	NA	NA	NA	NA	NA	NA	NA	NA	NA	NA	NA	NA	NA	NA	NA	NA
2016-11-10 18:26:36	2016-11-10 18:27:13	3	NA	NA	NA	NA	NA	NA	NA	NA	NA	NA	NA	NA	NA	30	NA	NA	30	NA	NA	NA	NA	NA	NA	NA	NA	NA	NA	NA	NA	NA	NA	NA	NA	NA	NA	NA	NA	NA	NA	NA	NA	NA	NA	NA	NA	NA	NA
2016-11-10 18:19:46	2016-11-10 18:28:13	2	NA	NA	NA	NA	NA	NA	NA	NA	NA	NA	NA	NA	NA	30	NA	NA	30	NA	NA	NA	NA	NA	NA	NA	NA	NA	NA	NA	NA	NA	NA	NA	NA	NA	NA	NA	NA	NA	NA	NA	NA	NA	NA	NA	NA	NA	NA
2016-11-10 15:50:10	2016-11-10 18:28:44	91	1990	Female	United States of America	USA	4-5	3	A few times	A few times	20-29	13-16	3-5	3	53	3	NA	NA	30	4	3	4	4	3	NA	NA	NA	NA	NA	NA	NA	NA	NA	NA	NA	NA	4	1	5	1	1	4	5	2	NA	NA	NA	NA	NA
2016-11-10 18:23:46	2016-11-10 18:29:44	27	1965	Female	United States of America	USA	2	6-9	A few times	A few times	30-39	13-16	3-5	4	40	49	NA	NA	30	NA	NA	NA	NA	NA	NA	NA	NA	NA	NA	NA	NA	NA	NA	NA	NA	NA	NA	NA	NA	NA	NA	NA	NA	NA	NA	NA	NA	NA	NA
2016-11-10 18:28:08	2016-11-10 18:31:43	19	1978	Female	United States of America	USA	6-9	4-5	NA	NA	NA	NA	NA	NA	NA	30	NA	NA	30	NA	NA	NA	NA	NA	NA	NA	NA	NA	NA	NA	NA	NA	NA	NA	NA	NA	NA	NA	NA	NA	NA	NA	NA	NA	NA	NA	NA	NA	NA
2016-11-10 22:11:33	2016-11-10 22:32:58	100	1990	Female	United States of America	USA	4-5	10-14	A few times	Regularly	30-39	13-16	1-2	3	22	24	1	42	30	2	2	3	4	4	6	6	1	1	3	1	1	5	1	2	2	5	3	3	4	4	2	4	5	4	7	7	7	7	2
2016-11-10 18:32:11	2016-11-10 18:32:52	2	NA	NA	NA	NA	NA	NA	NA	NA	NA	NA	NA	NA	NA	30	NA	NA	30	NA	NA	NA	NA	NA	NA	NA	NA	NA	NA	NA	NA	NA	NA	NA	NA	NA	NA	NA	NA	NA	NA	NA	NA	NA	NA	NA	NA	NA	NA
2016-11-10 22:16:23	2016-11-10 22:33:57	100	1977	Male	United States of America	USA	2	3	A few times	Regularly	30-39	17+	3-5	5	9	26	2	9	0	1	1	1	2	5	6	7	1	5	6	1	1	4	1	6	4	5	1	4	2	1	1	2	2	1	6	6	2	2	2
2016-11-10 18:32:47	2016-11-10 18:34:57	14	1970	Female	United States of America	USA	10-14	10-14	NA	NA	NA	NA	NA	NA	NA	30	NA	NA	30	NA	NA	NA	NA	NA	NA	NA	NA	NA	NA	NA	NA	NA	NA	NA	NA	NA	NA	NA	NA	NA	NA	NA	NA	NA	NA	NA	NA	NA	NA
2016-11-10 22:16:03	2016-11-10 22:35:55	100	1973	Female	United States of America	USA	4-5	3	Regularly	A few times	30-39	17+	3-5	5	31	49	2	24	33	2	3	2	4	3	6	3	1	2	4	1	5	1	1	1	1	4	1	4	3	3	2	2	2	4	4	4	4	4	3
2016-11-10 18:22:49	2016-11-10 18:36:52	97	1976	Female	United States of America	USA	4-5	10-14	Never	Never	40-49	9-12	3-5	4	4	30	1	58	54	1	2	4	2	1	5	1	1	1	2	1	1	4	1	1	1	3	1	3	2	2	1	4	2	2	3	3	4	2	1
2016-11-10 18:31:47	2016-11-10 18:36:36	27	1995	Female	United States of America	USA	2	3	Regularly	Regularly	40-49	13-16	3-5	3	52	30	NA	NA	30	NA	NA	NA	NA	NA	NA	NA	NA	NA	NA	NA	NA	NA	NA	NA	NA	NA	NA	NA	NA	NA	NA	NA	NA	NA	NA	NA	NA	NA	NA
2016-11-10 18:37:29	2016-11-10 18:38:35	3	NA	NA	NA	NA	NA	NA	NA	NA	NA	NA	NA	NA	NA	30	NA	NA	30	NA	NA	NA	NA	NA	NA	NA	NA	NA	NA	NA	NA	NA	NA	NA	NA	NA	NA	NA	NA	NA	NA	NA	NA	NA	NA	NA	NA	NA	NA
2016-11-10 18:35:39	2016-11-10 18:39:46	27	1978	Male	Ireland	Other	4-5	6-9	A few times	Regularly	40-49	13-16	3-5	4	2	30	NA	NA	30	NA	NA	NA	NA	NA	NA	NA	NA	NA	NA	NA	NA	NA	NA	NA	NA	NA	NA	NA	NA	NA	NA	NA	NA	NA	NA	NA	NA	NA	NA
2016-11-10 17:06:58	2016-11-10 18:39:20	27	1968	Female	Canada	Other	4-5	6-9	A few times	Regularly	40-49	13-16	3-5	3	47	41	NA	NA	30	NA	NA	NA	NA	NA	NA	NA	NA	NA	NA	NA	NA	NA	NA	NA	NA	NA	NA	NA	NA	NA	NA	NA	NA	NA	NA	NA	NA	NA	NA
2016-11-10 18:05:11	2016-11-10 18:40:30	97	1983	Male	United States of America	USA	2	15-19	Regularly	Regularly	40-49	9-12	3-5	3	41	12	1	40	53	4	4	4	4	4	5	4	1	1	3	1	1	2	1	5	1	5	1	5	4	5	5	3	5	5	5	6	6	6	3
2016-11-10 18:26:16	2016-11-10 18:41:10	97	1982	Male	India	Other	4-5	3	A few times	A few times	20-29	5-8	0	4	20	24	2	2	30	3	2	4	2	2	5	5	1	3	3	1	2	1	1	3	3	2	1	5	3	4	1	5	3	4	6	4	7	3	1
2016-11-10 18:35:50	2016-11-10 18:41:13	27	NA	Female	United States of America	USA	3	4-5	A few times	A few times	30-39	17+	1-2	4	43	30	NA	NA	30	NA	NA	NA	NA	NA	NA	NA	NA	NA	NA	NA	NA	NA	NA	NA	NA	NA	NA	NA	NA	NA	NA	NA	NA	NA	NA	NA	NA	NA	NA
2016-11-10 21:52:22	2016-11-10 22:42:15	100	1965	Male	United States of America	USA	4-5	10-14	Regularly	A few times	30-39	13-16	3-5	4	31	59	2	12	15	3	1	4	1	1	5	4	1	4	2	1	1	6	1	7	1	7	1	1	4	2	1	5	5	3	5	6	6	4	1
2016-11-10 19:26:35	2016-11-10 22:44:01	100	1973	Female	United States of America	USA	20+	10-14	A few times	Never	30-39	13-16	1-2	4	36	48	2	13	36	1	1	3	1	3	7	6	1	1	1	1	2	1	1	1	1	2	1	1	1	5	1	3	2	1	1	1	1	1	1
2016-11-10 20:17:29	2016-11-10 22:44:06	100	1954	Male	United States of America	USA	6-9	10-14	Regularly	Regularly	20-29	13-16	1-2	5	19	44	2	29	41	2	2	2	4	3	6	5	1	2	5	1	1	4	1	6	1	6	1	2	2	2	1	2	1	3	4	4	4	2	2
2016-11-10 18:43:53	2016-11-10 18:44:35	3	NA	NA	NA	NA	NA	NA	NA	NA	NA	NA	NA	NA	NA	30	NA	NA	30	NA	NA	NA	NA	NA	NA	NA	NA	NA	NA	NA	NA	NA	NA	NA	NA	NA	NA	NA	NA	NA	NA	NA	NA	NA	NA	NA	NA	NA	NA
2016-11-10 16:29:07	2016-11-10 18:44:13	19	1989	Female	United States of America	USA	6-9	3	NA	NA	NA	NA	NA	NA	NA	30	NA	NA	30	NA	NA	NA	NA	NA	NA	NA	NA	NA	NA	NA	NA	NA	NA	NA	NA	NA	NA	NA	NA	NA	NA	NA	NA	NA	NA	NA	NA	NA	NA
2016-11-10 22:26:14	2016-11-10 22:45:09	100	1984	Male	United States of America	USA	4-5	4-5	Never	Regularly	30-39	13-16	3-5	4	10	12	NA	NA	30	2	1	4	2	2	5	7	1	3	4	1	1	2	1	1	2	7	1	3	2	3	2	3	3	4	5	5	5	3	1
2016-11-10 16:53:21	2016-11-10 18:45:24	2	NA	NA	NA	NA	NA	NA	NA	NA	NA	NA	NA	NA	NA	30	NA	NA	30	NA	NA	NA	NA	NA	NA	NA	NA	NA	NA	NA	NA	NA	NA	NA	NA	NA	NA	NA	NA	NA	NA	NA	NA	NA	NA	NA	NA	NA	NA
2016-11-10 22:22:16	2016-11-10 22:45:51	100	1985	Female	United States of America	USA	3	6-9	Regularly	Regularly	40-49	13-16	3-5	3	9	25	1	34	22	1	2	3	4	1	6	5	1	2	3	1	3	2	1	1	1	5	2	3	4	3	2	3	4	5	6	6	6	5	1
2016-11-10 18:25:19	2016-11-10 18:46:22	67	1976	Male	New Zealand	Other	20+	20+	Regularly	Regularly	50-59	17+	3-5	3	13	26	1	33	22	1	1	3	2	1	NA	NA	NA	NA	NA	NA	NA	NA	NA	NA	NA	NA	1	1	5	1	1	5	5	5	NA	NA	NA	NA	NA
2016-11-10 22:27:19	2016-11-10 22:46:54	100	1967	Female	United States of America	USA	4-5	10-14	Regularly	Regularly	30-39	17+	3-5	5	36	47	2	23	5	1	1	1	3	1	6	4	1	1	1	1	1	1	1	1	1	4	1	3	3	2	2	3	5	5	7	7	7	7	7
2016-11-10 18:22:46	2016-11-10 18:48:10	97	1943	Male	United States of America	USA	15-19	6-9	A few times	Regularly	50-59	9-12	3-5	4	24	30	2	7	30	2	4	2	2	2	5	3	1	1	5	1	2	1	1	1	1	6	3	2	4	1	2	4	4	4	7	7	6	7	2
2016-11-10 18:44:02	2016-11-10 18:48:06	19	1975	Female	United States of America	USA	2	3	NA	NA	NA	NA	NA	NA	NA	30	NA	NA	30	NA	NA	NA	NA	NA	NA	NA	NA	NA	NA	NA	NA	NA	NA	NA	NA	NA	NA	NA	NA	NA	NA	NA	NA	NA	NA	NA	NA	NA	NA
2016-11-10 18:36:11	2016-11-10 18:48:14	97	1985	Female	United States of America	USA	3	6-9	A few times	A few times	30-39	9-12	1-2	5	NA	30	NA	NA	30	1	5	1	5	4	6	2	1	2	5	1	1	1	1	1	1	6	1	1	2	2	2	4	1	2	7	7	7	7	7
2016-11-10 22:36:30	2016-11-10 22:48:53	100	1977	Female	United States of America	USA	3	6-9	A few times	A few times	0-19	9-12	3-5	5	45	30	2	23	30	3	2	3	4	2	6	6	1	1	2	1	1	1	1	2	1	5	2	1	3	1	2	3	2	2	7	7	7	5	3
2016-11-10 18:31:37	2016-11-10 18:48:44	88	1984	Male	Costa Rica	Other	4-5	6-9	Regularly	Regularly	30-39	13-16	3-5	2	53	45	1	26	15	NA	NA	NA	NA	NA	NA	NA	NA	NA	NA	NA	NA	NA	NA	NA	NA	NA	NA	NA	NA	NA	NA	NA	NA	NA	NA	NA	NA	NA	NA
2016-11-10 18:41:40	2016-11-10 18:49:20	27	1966	Male	United States of America	USA	10-14	6-9	A few times	Regularly	50-59	17+	1-2	3	56	30	NA	NA	30	NA	NA	NA	NA	NA	NA	NA	NA	NA	NA	NA	NA	NA	NA	NA	NA	NA	NA	NA	NA	NA	NA	NA	NA	NA	NA	NA	NA	NA	NA
2016-11-10 18:50:17	2016-11-10 18:51:20	2	NA	NA	NA	NA	NA	NA	NA	NA	NA	NA	NA	NA	NA	30	NA	NA	30	NA	NA	NA	NA	NA	NA	NA	NA	NA	NA	NA	NA	NA	NA	NA	NA	NA	NA	NA	NA	NA	NA	NA	NA	NA	NA	NA	NA	NA	NA
2016-11-10 18:44:40	2016-11-10 18:53:22	27	1976	Male	United Kingdom of Great Britain and Northern Ireland	UK	1	3	A few times	Regularly	0-19	5-8	0	4	45	32	NA	NA	30	NA	NA	NA	NA	NA	NA	NA	NA	NA	NA	NA	NA	NA	NA	NA	NA	NA	NA	NA	NA	NA	NA	NA	NA	NA	NA	NA	NA	NA	NA
2016-11-10 22:39:02	2016-11-10 22:54:45	100	1993	Female	United States of America	USA	2	3	A few times	A few times	20-29	13-16	1-2	4	50	47	2	6	34	2	2	2	4	2	6	6	1	3	5	1	3	5	1	1	1	7	3	2	4	2	2	4	4	2	4	4	5	3	3
2016-11-10 16:48:15	2016-11-10 18:56:08	27	1982	Male	United States of America	USA	3	2	Regularly	A few times	60+	9-12	1-2	3	17	0	NA	NA	30	NA	NA	NA	NA	NA	NA	NA	NA	NA	NA	NA	NA	NA	NA	NA	NA	NA	NA	NA	NA	NA	NA	NA	NA	NA	NA	NA	NA	NA	NA
2016-11-10 18:51:06	2016-11-10 18:56:13	84	1972	Female	United States of America	USA	1	10-14	Regularly	A few times	20-29	17+	1-2	6	15	30	NA	NA	30	NA	NA	NA	NA	NA	NA	NA	NA	NA	NA	NA	NA	NA	NA	NA	NA	NA	NA	NA	NA	NA	NA	NA	NA	NA	NA	NA	NA	NA	NA
2016-11-10 18:51:24	2016-11-10 18:57:15	27	1985	Female	United States of America	USA	2	4-5	Never	Never	30-39	9-12	3-5	3	39	29	NA	NA	30	NA	NA	NA	NA	NA	NA	NA	NA	NA	NA	NA	NA	NA	NA	NA	NA	NA	NA	NA	NA	NA	NA	NA	NA	NA	NA	NA	NA	NA	NA
2016-11-10 18:53:17	2016-11-10 18:57:16	14	NA	Female	United States of America	USA	4-5	3	NA	NA	NA	NA	NA	NA	NA	30	NA	NA	30	NA	NA	NA	NA	NA	NA	NA	NA	NA	NA	NA	NA	NA	NA	NA	NA	NA	NA	NA	NA	NA	NA	NA	NA	NA	NA	NA	NA	NA	NA
2016-11-10 22:44:02	2016-11-10 22:57:51	100	1990	Female	United States of America	USA	6-9	4-5	Regularly	Regularly	40-49	9-12	0	4	22	30	1	57	30	1	1	4	4	1	7	2	1	6	6	1	2	5	1	2	4	6	3	2	4	3	1	5	5	1	7	7	5	7	1
2016-11-10 18:56:29	2016-11-10 18:58:01	2	NA	NA	NA	NA	NA	NA	NA	NA	NA	NA	NA	NA	NA	30	NA	NA	30	NA	NA	NA	NA	NA	NA	NA	NA	NA	NA	NA	NA	NA	NA	NA	NA	NA	NA	NA	NA	NA	NA	NA	NA	NA	NA	NA	NA	NA	NA
2016-11-10 18:53:55	2016-11-10 18:59:43	27	1979	Female	United States of America	USA	6-9	6-9	Regularly	Regularly	30-39	13-16	3-5	3	55	30	NA	NA	30	NA	NA	NA	NA	NA	NA	NA	NA	NA	NA	NA	NA	NA	NA	NA	NA	NA	NA	NA	NA	NA	NA	NA	NA	NA	NA	NA	NA	NA	NA
2016-11-10 22:28:45	2016-11-10 23:01:08	100	1973	Female	United States of America	USA	10-14	6-9	Regularly	Regularly	60+	9-12	9+	3	38	21	1	48	33	1	1	3	5	1	6	7	1	1	6	1	1	NA	1	1	1	6	1	1	2	4	4	NA	2	5	6	6	6	1	1
2016-11-10 18:59:01	2016-11-10 19:01:25	2	NA	NA	NA	NA	NA	NA	NA	NA	NA	NA	NA	NA	NA	30	NA	NA	30	NA	NA	NA	NA	NA	NA	NA	NA	NA	NA	NA	NA	NA	NA	NA	NA	NA	NA	NA	NA	NA	NA	NA	NA	NA	NA	NA	NA	NA	NA
2016-11-10 18:53:59	2016-11-10 19:01:18	3	NA	NA	NA	NA	NA	NA	NA	NA	NA	NA	NA	NA	NA	30	NA	NA	30	NA	NA	NA	NA	NA	NA	NA	NA	NA	NA	NA	NA	NA	NA	NA	NA	NA	NA	NA	NA	NA	NA	NA	NA	NA	NA	NA	NA	NA	NA
2016-11-10 19:00:01	2016-11-10 19:02:21	14	1994	Female	United States of America	USA	2	4-5	NA	NA	NA	NA	NA	NA	NA	30	NA	NA	30	NA	NA	NA	NA	NA	NA	NA	NA	NA	NA	NA	NA	NA	NA	NA	NA	NA	NA	NA	NA	NA	NA	NA	NA	NA	NA	NA	NA	NA	NA
2016-11-10 18:37:13	2016-11-10 19:02:25	93	1980	Female	United States of America	USA	4-5	10-14	Regularly	Regularly	30-39	13-16	0	4	51	41	2	21	6	1	2	2	4	2	NA	NA	NA	NA	NA	NA	NA	NA	NA	NA	NA	NA	1	4	4	5	3	1	4	5	5	6	6	2	1
2016-11-10 22:38:39	2016-11-10 23:04:05	100	1965	Male	United States of America	USA	6-9	3	Regularly	Regularly	50-59	13-16	3-5	3	19	46	1	41	3	3	2	2	3	3	7	6	2	1	6	1	2	2	2	1	1	6	1	3	4	2	3	4	5	3	6	6	6	6	1
2016-11-10 19:02:10	2016-11-10 19:04:28	14	1979	Female	United States of America	USA	4-5	6-9	NA	NA	NA	NA	NA	NA	NA	30	NA	NA	30	NA	NA	NA	NA	NA	NA	NA	NA	NA	NA	NA	NA	NA	NA	NA	NA	NA	NA	NA	NA	NA	NA	NA	NA	NA	NA	NA	NA	NA	NA
2016-11-10 19:05:10	2016-11-10 19:05:37	2	NA	NA	NA	NA	NA	NA	NA	NA	NA	NA	NA	NA	NA	30	NA	NA	30	NA	NA	NA	NA	NA	NA	NA	NA	NA	NA	NA	NA	NA	NA	NA	NA	NA	NA	NA	NA	NA	NA	NA	NA	NA	NA	NA	NA	NA	NA
2016-11-10 18:55:07	2016-11-10 19:05:31	27	1980	Female	United States of America	USA	3	10-14	Regularly	Regularly	30-39	13-16	3-5	5	5	30	NA	NA	30	NA	NA	NA	NA	NA	NA	NA	NA	NA	NA	NA	NA	NA	NA	NA	NA	NA	NA	NA	NA	NA	NA	NA	NA	NA	NA	NA	NA	NA	NA
2016-11-10 22:34:52	2016-11-10 23:06:21	100	1963	Male	United States of America	USA	10-14	6-9	A few times	A few times	30-39	13-16	3-5	4	35	20	1	56	16	3	3	3	2	2	7	2	1	2	4	1	3	4	1	1	1	5	1	5	1	3	2	2	1	3	5	6	6	4	3
2016-11-10 19:03:12	2016-11-10 19:08:26	27	1974	Female	United States of America	USA	3	3	Regularly	Regularly	30-39	13-16	3-5	4	31	27	NA	NA	30	NA	NA	NA	NA	NA	NA	NA	NA	NA	NA	NA	NA	NA	NA	NA	NA	NA	NA	NA	NA	NA	NA	NA	NA	NA	NA	NA	NA	NA	NA
2016-11-10 19:00:48	2016-11-10 19:08:46	27	1975	Male	Australia	Other	6-9	4-5	A few times	Regularly	40-49	13-16	6-8	3	28	36	NA	NA	30	NA	NA	NA	NA	NA	NA	NA	NA	NA	NA	NA	NA	NA	NA	NA	NA	NA	NA	NA	NA	NA	NA	NA	NA	NA	NA	NA	NA	NA	NA
2016-11-10 22:46:54	2016-11-10 23:12:08	100	1944	Male	United States of America	USA	20+	20+	Regularly	A few times	30-39	13-16	1-2	5	14	34	2	19	5	2	3	3	4	3	4	4	1	1	4	1	4	3	1	1	1	4	2	4	1	2	4	2	3	5	5	5	5	4	2
2016-11-10 22:45:46	2016-11-10 23:13:07	100	1961	Male	United States of America	USA	4-5	6-9	Regularly	Regularly	40-49	13-16	3-5	4	33	30	2	2	53	1	1	1	1	1	7	4	1	1	7	1	6	4	1	1	3	5	3	1	5	3	1	5	3	3	6	6	7	4	5
2016-11-10 22:34:39	2016-11-10 23:13:58	100	1965	Male	Canada	Other	10-14	10-14	Regularly	Regularly	30-39	17+	1-2	3	47	4	1	53	45	1	1	2	2	2	6	2	1	3	2	1	3	1	1	1	1	4	2	2	2	2	2	4	5	4	6	6	5	6	6
2016-11-10 17:16:36	2016-11-10 19:14:17	3	NA	NA	NA	NA	NA	NA	NA	NA	NA	NA	NA	NA	NA	30	NA	NA	30	NA	NA	NA	NA	NA	NA	NA	NA	NA	NA	NA	NA	NA	NA	NA	NA	NA	NA	NA	NA	NA	NA	NA	NA	NA	NA	NA	NA	NA	NA
2016-11-10 22:48:50	2016-11-10 23:15:52	100	1959	Female	United States of America	USA	6-9	15-19	Regularly	A few times	20-29	13-16	3-5	4	0	14	NA	NA	30	1	2	1	4	5	6	1	1	1	4	1	1	1	1	1	1	2	1	2	2	2	2	1	1	3	4	4	3	2	1
2016-11-10 22:47:01	2016-11-10 23:15:57	100	1952	Male	United States of America	USA	6-9	20+	A few times	Regularly	20-29	17+	3-5	4	35	30	1	51	30	4	4	4	4	2	3	7	1	1	1	1	5	6	1	1	1	1	1	5	4	5	1	5	3	5	1	2	6	7	1
2016-11-10 22:31:07	2016-11-10 23:16:11	100	1970	Male	Malaysia	Other	20+	6-9	A few times	A few times	40-49	9-12	1-2	3	7	24	1	28	42	2	2	2	4	2	6	4	1	1	1	1	1	1	1	1	1	6	1	3	5	3	3	4	5	3	7	7	7	6	5
2016-11-10 18:26:15	2016-11-10 19:18:32	8	NA	NA	NA	NA	NA	NA	NA	NA	NA	NA	NA	NA	NA	30	NA	NA	30	NA	NA	NA	NA	NA	NA	NA	NA	NA	NA	NA	NA	NA	NA	NA	NA	NA	NA	NA	NA	NA	NA	NA	NA	NA	NA	NA	NA	NA	NA
2016-11-10 19:12:40	2016-11-10 19:18:35	27	1976	Female	United States of America	USA	2	15-19	Regularly	Regularly	20-29	13-16	3-5	3	48	30	NA	NA	30	NA	NA	NA	NA	NA	NA	NA	NA	NA	NA	NA	NA	NA	NA	NA	NA	NA	NA	NA	NA	NA	NA	NA	NA	NA	NA	NA	NA	NA	NA
2016-11-10 18:50:54	2016-11-10 19:19:34	92	NA	Female	Ireland	Other	3	4-5	Regularly	A few times	40-49	13-16	6-8	3	28	43	1	44	7	2	4	2	4	2	4	7	1	1	2	1	1	3	1	2	1	7	4	5	5	3	3	4	5	5	7	7	7	7	1
2016-11-10 19:17:59	2016-11-10 19:19:23	3	NA	NA	NA	NA	NA	NA	NA	NA	NA	NA	NA	NA	NA	30	NA	NA	30	NA	NA	NA	NA	NA	NA	NA	NA	NA	NA	NA	NA	NA	NA	NA	NA	NA	NA	NA	NA	NA	NA	NA	NA	NA	NA	NA	NA	NA	NA
2016-11-10 18:56:05	2016-11-10 19:20:36	92	NA	Female	United States of America	USA	1	6-9	A few times	Regularly	30-39	13-16	3-5	4	1	26	NA	NA	30	5	2	4	3	4	7	7	1	6	5	1	4	1	1	4	4	7	3	5	4	5	2	5	5	5	6	6	5	3	2
2016-11-10 19:13:15	2016-11-10 19:19:51	88	1971	Male	United States of America	USA	3	3	A few times	A few times	50-59	17+	1-2	3	22	16	1	36	30	NA	NA	NA	NA	NA	NA	NA	NA	NA	NA	NA	NA	NA	NA	NA	NA	NA	NA	NA	NA	NA	NA	NA	NA	NA	NA	NA	NA	NA	NA
2016-11-10 22:33:16	2016-11-10 23:21:04	100	1965	Male	United States of America	USA	20+	6-9	A few times	A few times	40-49	9-12	3-5	3	23	41	1	42	5	3	2	3	3	3	4	4	2	2	2	1	1	3	1	1	1	4	3	2	2	2	2	4	3	3	4	4	2	3	2
2016-11-10 22:43:18	2016-11-10 23:22:35	100	1971	Male	United States of America	USA	4-5	4-5	A few times	Regularly	60+	13-16	9+	2	51	48	1	25	1	4	2	3	4	2	5	4	1	4	5	1	5	3	1	1	1	6	1	4	4	4	4	3	5	5	7	7	7	7	2
2016-11-10 22:35:59	2016-11-10 23:25:14	100	1964	Male	United States of America	USA	4-5	4-5	Regularly	Regularly	50-59	9-12	3-5	3	25	21	1	39	30	2	4	2	5	4	5	6	1	3	4	1	3	2	1	2	1	6	1	5	4	5	5	4	5	5	7	7	7	6	1
2016-11-10 17:37:13	2016-11-10 19:25:41	25	1976	Male	United States of America	USA	1	3	NA	NA	NA	NA	NA	NA	NA	30	NA	NA	30	NA	NA	NA	NA	NA	NA	NA	NA	NA	NA	NA	NA	NA	NA	NA	NA	NA	NA	NA	NA	NA	NA	NA	NA	NA	NA	NA	NA	NA	NA
2016-11-10 19:23:01	2016-11-10 19:25:39	14	1969	Female	United States of America	USA	6-9	4-5	NA	NA	NA	NA	NA	NA	NA	30	NA	NA	30	NA	NA	NA	NA	NA	NA	NA	NA	NA	NA	NA	NA	NA	NA	NA	NA	NA	NA	NA	NA	NA	NA	NA	NA	NA	NA	NA	NA	NA	NA
2016-11-10 19:25:22	2016-11-10 19:26:19	3	NA	NA	NA	NA	NA	NA	NA	NA	NA	NA	NA	NA	NA	30	NA	NA	30	NA	NA	NA	NA	NA	NA	NA	NA	NA	NA	NA	NA	NA	NA	NA	NA	NA	NA	NA	NA	NA	NA	NA	NA	NA	NA	NA	NA	NA	NA
2016-11-10 23:02:12	2016-11-10 23:28:06	100	1983	Male	United States of America	USA	6-9	4-5	Regularly	Regularly	40-49	9-12	1-2	3	20	10	1	39	16	1	1	1	5	4	4	3	1	6	3	2	3	3	2	5	1	5	3	5	4	3	3	4	5	5	5	7	6	6	5
2016-11-10 23:11:02	2016-11-10 23:28:13	100	1981	Female	United States of America	USA	1	2	Never	A few times	0-19	At most 4	0	4	16	16	NA	NA	30	3	5	3	5	4	7	6	1	1	5	1	5	6	1	5	4	6	4	5	5	5	3	5	3	5	7	7	5	3	6
2016-11-10 18:46:09	2016-11-10 19:28:16	3	NA	NA	NA	NA	NA	NA	NA	NA	NA	NA	NA	NA	NA	30	NA	NA	30	NA	NA	NA	NA	NA	NA	NA	NA	NA	NA	NA	NA	NA	NA	NA	NA	NA	NA	NA	NA	NA	NA	NA	NA	NA	NA	NA	NA	NA	NA
2016-11-10 19:22:43	2016-11-10 19:28:39	27	1981	Female	United States of America	USA	4-5	4-5	Regularly	Regularly	40-49	13-16	1-2	4	21	58	NA	NA	30	NA	NA	NA	NA	NA	NA	NA	NA	NA	NA	NA	NA	NA	NA	NA	NA	NA	NA	NA	NA	NA	NA	NA	NA	NA	NA	NA	NA	NA	NA
2016-11-10 19:21:07	2016-11-10 19:29:19	27	1995	Female	United States of America	USA	2	10-14	Regularly	Regularly	40-49	17+	3-5	3	52	40	NA	NA	30	NA	NA	NA	NA	NA	NA	NA	NA	NA	NA	NA	NA	NA	NA	NA	NA	NA	NA	NA	NA	NA	NA	NA	NA	NA	NA	NA	NA	NA	NA
2016-11-10 18:28:16	2016-11-10 19:29:43	84	1964	Male	United States of America	USA	20+	15-19	A few times	Regularly	50-59	9-12	1-2	3	4	28	1	32	0	NA	NA	NA	NA	NA	NA	NA	NA	NA	NA	NA	NA	NA	NA	NA	NA	NA	NA	NA	NA	NA	NA	NA	NA	NA	NA	NA	NA	NA	NA
2016-11-10 23:10:51	2016-11-10 23:31:31	100	1976	Male	United States of America	USA	4-5	4-5	Regularly	Regularly	60+	9-12	3-5	3	3	3	1	30	56	1	3	2	3	3	6	4	1	5	6	1	1	1	1	2	2	2	1	5	4	5	3	1	4	5	6	6	7	2	1
2016-11-10 18:32:49	2016-11-10 19:33:05	42	NA	Male	United Kingdom of Great Britain and Northern Ireland	UK	10-14	20+	A few times	Regularly	50-59	9-12	6-8	3	9	30	NA	NA	30	NA	NA	NA	NA	NA	NA	NA	NA	NA	NA	NA	NA	NA	NA	NA	NA	NA	NA	NA	NA	NA	NA	NA	NA	NA	NA	NA	NA	NA	NA
2016-11-10 19:32:40	2016-11-10 19:33:29	3	NA	NA	NA	NA	NA	NA	NA	NA	NA	NA	NA	NA	NA	30	NA	NA	30	NA	NA	NA	NA	NA	NA	NA	NA	NA	NA	NA	NA	NA	NA	NA	NA	NA	NA	NA	NA	NA	NA	NA	NA	NA	NA	NA	NA	NA	NA
2016-11-10 22:56:01	2016-11-10 23:33:49	100	1984	Female	United States of America	USA	2	1	Regularly	Regularly	40-49	17+	3-5	3	27	47	1	43	0	2	2	2	4	2	3	1	1	1	1	1	5	5	1	1	3	7	1	3	2	2	2	3	3	5	1	5	6	1	1
2016-11-10 19:03:29	2016-11-10 19:33:55	97	1973	Male	United States of America	USA	1	6-9	Regularly	Never	20-29	17+	3-5	5	12	3	2	26	11	2	4	2	3	2	4	3	1	2	5	1	2	4	1	4	5	5	3	4	3	3	2	4	1	4	4	4	4	3	1
2016-11-10 19:03:06	2016-11-10 19:33:16	97	1966	Female	United States of America	USA	6-9	20+	NA	Regularly	40-49	13-16	3-5	4	23	6	NA	NA	30	1	2	4	5	1	7	1	1	1	4	1	1	1	1	1	1	2	1	4	1	5	1	1	3	5	5	5	6	3	1
2016-11-10 23:15:23	2016-11-10 23:35:22	100	1992	Female	United States of America	USA	3	4-5	Never	Never	0-19	13-16	1-2	4	25	25	2	6	11	4	1	3	4	2	6	1	1	5	3	1	1	6	1	1	4	6	5	1	5	1	1	5	5	4	2	6	7	5	6
2016-11-10 19:35:13	2016-11-10 19:35:32	2	NA	NA	NA	NA	NA	NA	NA	NA	NA	NA	NA	NA	NA	30	NA	NA	30	NA	NA	NA	NA	NA	NA	NA	NA	NA	NA	NA	NA	NA	NA	NA	NA	NA	NA	NA	NA	NA	NA	NA	NA	NA	NA	NA	NA	NA	NA
2016-11-10 19:27:21	2016-11-10 19:36:16	27	1970	Female	United States of America	USA	2	1	A few times	Never	20-29	17+	0	6	5	42	NA	NA	30	NA	NA	NA	NA	NA	NA	NA	NA	NA	NA	NA	NA	NA	NA	NA	NA	NA	NA	NA	NA	NA	NA	NA	NA	NA	NA	NA	NA	NA	NA
2016-11-10 19:36:52	2016-11-10 19:40:21	2	NA	NA	NA	NA	NA	NA	NA	NA	NA	NA	NA	NA	NA	30	NA	NA	30	NA	NA	NA	NA	NA	NA	NA	NA	NA	NA	NA	NA	NA	NA	NA	NA	NA	NA	NA	NA	NA	NA	NA	NA	NA	NA	NA	NA	NA	NA
2016-11-10 19:40:39	2016-11-10 19:42:08	2	NA	NA	NA	NA	NA	NA	NA	NA	NA	NA	NA	NA	NA	30	NA	NA	30	NA	NA	NA	NA	NA	NA	NA	NA	NA	NA	NA	NA	NA	NA	NA	NA	NA	NA	NA	NA	NA	NA	NA	NA	NA	NA	NA	NA	NA	NA
2016-11-10 19:36:28	2016-11-10 19:42:15	27	1959	Female	United States of America	USA	6-9	6-9	A few times	Regularly	30-39	13-16	1-2	4	30	30	NA	NA	30	NA	NA	NA	NA	NA	NA	NA	NA	NA	NA	NA	NA	NA	NA	NA	NA	NA	NA	NA	NA	NA	NA	NA	NA	NA	NA	NA	NA	NA	NA
2016-11-10 19:33:55	2016-11-10 19:43:13	27	1955	Male	United States of America	USA	4-5	6-9	A few times	A few times	40-49	17+	3-5	5	30	30	NA	NA	30	NA	NA	NA	NA	NA	NA	NA	NA	NA	NA	NA	NA	NA	NA	NA	NA	NA	NA	NA	NA	NA	NA	NA	NA	NA	NA	NA	NA	NA	NA
2016-11-10 19:40:29	2016-11-10 19:43:41	14	1969	Female	United States of America	USA	2	6-9	NA	NA	NA	NA	NA	NA	NA	30	NA	NA	30	NA	NA	NA	NA	NA	NA	NA	NA	NA	NA	NA	NA	NA	NA	NA	NA	NA	NA	NA	NA	NA	NA	NA	NA	NA	NA	NA	NA	NA	NA
2016-11-10 19:40:15	2016-11-10 19:44:04	27	1987	Female	United States of America	USA	1	2	A few times	Regularly	20-29	17+	3-5	6	59	3	NA	NA	30	NA	NA	NA	NA	NA	NA	NA	NA	NA	NA	NA	NA	NA	NA	NA	NA	NA	NA	NA	NA	NA	NA	NA	NA	NA	NA	NA	NA	NA	NA
2016-11-10 22:27:38	2016-11-10 23:44:51	100	1963	Female	Malaysia	Other	20+	10-14	Regularly	A few times	40-49	17+	3-5	3	57	12	1	51	11	4	3	4	3	3	5	5	1	1	4	1	1	1	1	1	1	7	5	3	5	3	1	5	5	3	7	7	7	6	1
2016-11-10 23:18:03	2016-11-10 23:45:39	100	1980	Male	United States of America	USA	4-5	20+	Regularly	Regularly	20-29	13-16	3-5	3	30	20	1	39	30	4	4	4	4	4	6	6	3	6	7	7	6	6	7	7	1	4	3	5	5	5	5	5	5	5	6	7	7	4	1
2016-11-10 23:27:43	2016-11-10 23:46:00	100	1966	Female	United States of America	USA	10-14	10-14	A few times	A few times	40-49	17+	1-2	4	50	0	2	20	0	4	3	3	3	4	6	3	1	2	2	1	2	2	2	1	1	4	2	3	5	2	3	5	5	3	7	7	6	6	4
2016-11-10 19:41:38	2016-11-10 19:46:58	27	1976	Female	United States of America	USA	15-19	10-14	A few times	A few times	60+	13-16	9+	2	55	20	NA	NA	30	NA	NA	NA	NA	NA	NA	NA	NA	NA	NA	NA	NA	NA	NA	NA	NA	NA	NA	NA	NA	NA	NA	NA	NA	NA	NA	NA	NA	NA	NA
2016-11-10 22:33:54	2016-11-10 23:47:25	100	1995	Male	United States of America	USA	4-5	4-5	Regularly	Regularly	50-59	13-16	3-5	2	44	51	1	22	26	2	2	5	4	3	5	3	1	3	2	1	5	4	1	2	2	4	4	5	4	4	5	4	5	5	6	6	6	5	5
2016-11-10 23:32:54	2016-11-10 23:48:15	100	1975	Female	United States of America	USA	1	4-5	Regularly	Regularly	20-29	17+	1-2	4	20	1	NA	NA	30	1	1	2	2	2	4	4	1	4	2	1	2	4	1	2	2	2	1	1	4	2	2	5	1	2	2	4	7	6	2
2016-11-10 19:47:49	2016-11-10 19:48:50	3	NA	NA	NA	NA	NA	NA	NA	NA	NA	NA	NA	NA	NA	30	NA	NA	30	NA	NA	NA	NA	NA	NA	NA	NA	NA	NA	NA	NA	NA	NA	NA	NA	NA	NA	NA	NA	NA	NA	NA	NA	NA	NA	NA	NA	NA	NA
2016-11-10 19:43:59	2016-11-10 19:48:58	27	1970	Male	United States of America	USA	6-9	6-9	A few times	A few times	40-49	13-16	6-8	3	48	30	NA	NA	30	NA	NA	NA	NA	NA	NA	NA	NA	NA	NA	NA	NA	NA	NA	NA	NA	NA	NA	NA	NA	NA	NA	NA	NA	NA	NA	NA	NA	NA	NA
2016-11-10 19:45:02	2016-11-10 19:49:00	27	1974	Male	Canada	Other	2	1	Regularly	Regularly	40-49	9-12	9+	3	20	54	NA	NA	30	NA	NA	NA	NA	NA	NA	NA	NA	NA	NA	NA	NA	NA	NA	NA	NA	NA	NA	NA	NA	NA	NA	NA	NA	NA	NA	NA	NA	NA	NA
2016-11-10 19:44:48	2016-11-10 19:49:39	27	1994	Male	United States of America	USA	1	4-5	Regularly	Regularly	50-59	17+	1-2	2	55	10	NA	NA	30	NA	NA	NA	NA	NA	NA	NA	NA	NA	NA	NA	NA	NA	NA	NA	NA	NA	NA	NA	NA	NA	NA	NA	NA	NA	NA	NA	NA	NA	NA
2016-11-10 19:46:27	2016-11-10 19:51:20	27	1985	Female	United States of America	USA	2	2	Regularly	A few times	30-39	13-16	1-2	4	57	5	NA	NA	30	NA	NA	NA	NA	NA	NA	NA	NA	NA	NA	NA	NA	NA	NA	NA	NA	NA	NA	NA	NA	NA	NA	NA	NA	NA	NA	NA	NA	NA	NA
2016-11-10 19:45:08	2016-11-10 19:52:33	27	1978	Female	United States of America	USA	1	4-5	Regularly	Never	30-39	17+	6-8	4	15	0	NA	NA	30	NA	NA	NA	NA	NA	NA	NA	NA	NA	NA	NA	NA	NA	NA	NA	NA	NA	NA	NA	NA	NA	NA	NA	NA	NA	NA	NA	NA	NA	NA
2016-11-10 23:36:58	2016-11-10 23:53:22	100	1987	Male	United States of America	USA	4-5	2	A few times	A few times	30-39	5-8	1-2	3	36	35	1	52	0	2	2	3	2	2	6	5	1	2	4	1	5	1	1	1	1	4	3	2	4	3	3	4	4	4	7	6	5	5	3
2016-11-10 19:40:51	2016-11-10 19:54:05	27	1988	Male	United States of America	USA	4-5	10-14	Regularly	A few times	40-49	9-12	1-2	3	9	57	NA	NA	30	NA	NA	NA	NA	NA	NA	NA	NA	NA	NA	NA	NA	NA	NA	NA	NA	NA	NA	NA	NA	NA	NA	NA	NA	NA	NA	NA	NA	NA	NA
2016-11-10 19:47:23	2016-11-10 19:54:38	84	1976	Female	United States of America	USA	3	6-9	A few times	Regularly	20-29	17+	1-2	4	44	46	2	10	30	NA	NA	NA	NA	NA	NA	NA	NA	NA	NA	NA	NA	NA	NA	NA	NA	NA	NA	NA	NA	NA	NA	NA	NA	NA	NA	NA	NA	NA	NA
2016-11-10 19:39:06	2016-11-10 19:54:59	27	1957	Male	NA	NA	2	3	Regularly	A few times	30-39	17+	1-2	4	34	1	NA	NA	30	NA	NA	NA	NA	NA	NA	NA	NA	NA	NA	NA	NA	NA	NA	NA	NA	NA	NA	NA	NA	NA	NA	NA	NA	NA	NA	NA	NA	NA	NA
2016-11-10 19:49:27	2016-11-10 19:56:10	27	1978	Female	United States of America	USA	20+	6-9	Never	Never	20-29	13-16	1-2	3	13	46	NA	NA	30	NA	NA	NA	NA	NA	NA	NA	NA	NA	NA	NA	NA	NA	NA	NA	NA	NA	NA	NA	NA	NA	NA	NA	NA	NA	NA	NA	NA	NA	NA
2016-11-10 19:56:02	2016-11-10 19:56:34	2	NA	NA	NA	NA	NA	NA	NA	NA	NA	NA	NA	NA	NA	30	NA	NA	30	NA	NA	NA	NA	NA	NA	NA	NA	NA	NA	NA	NA	NA	NA	NA	NA	NA	NA	NA	NA	NA	NA	NA	NA	NA	NA	NA	NA	NA	NA
2016-11-10 23:18:49	2016-11-10 23:58:05	100	1969	Male	Australia	Other	6-9	10-14	A few times	Regularly	40-49	9-12	1-2	3	7	25	1	31	54	3	3	4	4	2	5	1	1	2	4	1	1	2	1	1	2	2	1	5	1	5	3	3	5	5	7	7	6	6	5
2016-11-10 19:50:04	2016-11-10 19:58:19	84	NA	Female	United States of America	USA	3	4-5	Regularly	Regularly	20-29	13-16	1-2	4	57	31	NA	NA	30	NA	NA	NA	NA	NA	NA	NA	NA	NA	NA	NA	NA	NA	NA	NA	NA	NA	NA	NA	NA	NA	NA	NA	NA	NA	NA	NA	NA	NA	NA
2016-11-10 19:51:46	2016-11-10 19:58:55	27	1978	Male	United States of America	USA	3	3	Regularly	Regularly	30-39	17+	3-5	3	36	21	NA	NA	30	NA	NA	NA	NA	NA	NA	NA	NA	NA	NA	NA	NA	NA	NA	NA	NA	NA	NA	NA	NA	NA	NA	NA	NA	NA	NA	NA	NA	NA	NA
2016-11-10 19:55:30	2016-11-10 19:59:16	27	1970	Female	United States of America	USA	1	2	Regularly	Regularly	20-29	9-12	1-2	4	45	30	NA	NA	30	NA	NA	NA	NA	NA	NA	NA	NA	NA	NA	NA	NA	NA	NA	NA	NA	NA	NA	NA	NA	NA	NA	NA	NA	NA	NA	NA	NA	NA	NA
2016-11-10 19:53:39	2016-11-10 19:59:28	27	1974	Female	Canada	Other	15-19	4-5	Never	Regularly	40-49	13-16	3-5	4	36	0	NA	NA	30	NA	NA	NA	NA	NA	NA	NA	NA	NA	NA	NA	NA	NA	NA	NA	NA	NA	NA	NA	NA	NA	NA	NA	NA	NA	NA	NA	NA	NA	NA
2016-11-10 19:55:13	2016-11-10 20:00:18	2	NA	NA	NA	NA	NA	NA	NA	NA	NA	NA	NA	NA	NA	30	NA	NA	30	NA	NA	NA	NA	NA	NA	NA	NA	NA	NA	NA	NA	NA	NA	NA	NA	NA	NA	NA	NA	NA	NA	NA	NA	NA	NA	NA	NA	NA	NA
2016-11-10 19:56:25	2016-11-10 20:01:29	27	1974	Female	United States of America	USA	6-9	4-5	Regularly	A few times	40-49	17+	3-5	3	44	34	NA	NA	30	NA	NA	NA	NA	NA	NA	NA	NA	NA	NA	NA	NA	NA	NA	NA	NA	NA	NA	NA	NA	NA	NA	NA	NA	NA	NA	NA	NA	NA	NA
2016-11-10 19:33:20	2016-11-10 20:01:38	27	1982	Female	United States of America	USA	3	4-5	Regularly	Regularly	40-49	13-16	9+	3	46	43	NA	NA	30	NA	NA	NA	NA	NA	NA	NA	NA	NA	NA	NA	NA	NA	NA	NA	NA	NA	NA	NA	NA	NA	NA	NA	NA	NA	NA	NA	NA	NA	NA
2016-11-10 23:24:46	2016-11-11 00:02:00	100	1960	Male	Thailand	Other	4-5	6-9	Regularly	Regularly	50-59	5-8	0	3	49	30	1	51	18	3	3	3	4	1	3	1	1	1	4	1	1	1	1	4	1	6	1	5	4	4	4	3	5	4	6	6	6	6	3
2016-11-10 20:00:29	2016-11-10 20:02:08	2	NA	NA	NA	NA	NA	NA	NA	NA	NA	NA	NA	NA	NA	30	NA	NA	30	NA	NA	NA	NA	NA	NA	NA	NA	NA	NA	NA	NA	NA	NA	NA	NA	NA	NA	NA	NA	NA	NA	NA	NA	NA	NA	NA	NA	NA	NA
2016-11-10 19:57:46	2016-11-10 20:02:02	27	1991	Male	United States of America	USA	2	10-14	A few times	Regularly	60+	13-16	9+	2	46	30	NA	NA	30	NA	NA	NA	NA	NA	NA	NA	NA	NA	NA	NA	NA	NA	NA	NA	NA	NA	NA	NA	NA	NA	NA	NA	NA	NA	NA	NA	NA	NA	NA
2016-11-10 19:48:02	2016-11-10 20:01:58	97	1976	Female	Canada	Other	10-14	15-19	Regularly	Regularly	30-39	17+	6-8	3	57	0	1	51	1	4	2	5	2	4	7	7	1	6	5	1	2	6	2	4	1	6	2	3	4	3	3	4	5	3	7	7	7	7	3
2016-11-10 19:51:59	2016-11-10 20:03:00	97	1987	Female	United States of America	USA	6-9	4-5	Regularly	Regularly	40-49	17+	3-5	3	48	0	1	48	0	2	2	4	5	4	5	1	1	3	4	1	1	1	1	3	1	6	4	5	4	3	3	3	3	4	6	6	6	6	1
2016-11-10 23:09:32	2016-11-11 00:03:24	100	1960	Male	Canada	Other	10-14	10-14	Regularly	Regularly	30-39	17+	6-8	3	46	11	1	48	13	4	3	3	2	2	6	2	1	1	4	1	6	5	1	1	1	4	1	4	3	4	3	4	4	5	5	7	6	6	4
2016-11-10 19:59:59	2016-11-10 20:04:18	19	1966	Female	United States of America	USA	3	4-5	NA	NA	NA	NA	NA	NA	NA	30	NA	NA	30	NA	NA	NA	NA	NA	NA	NA	NA	NA	NA	NA	NA	NA	NA	NA	NA	NA	NA	NA	NA	NA	NA	NA	NA	NA	NA	NA	NA	NA	NA
2016-11-10 20:03:06	2016-11-10 20:05:43	2	NA	NA	NA	NA	NA	NA	NA	NA	NA	NA	NA	NA	NA	30	NA	NA	30	NA	NA	NA	NA	NA	NA	NA	NA	NA	NA	NA	NA	NA	NA	NA	NA	NA	NA	NA	NA	NA	NA	NA	NA	NA	NA	NA	NA	NA	NA
2016-11-10 20:01:49	2016-11-10 20:06:01	84	1990	Female	United States of America	USA	3	6-9	A few times	A few times	30-39	17+	3-5	NA	NA	30	NA	NA	30	NA	NA	NA	NA	NA	NA	NA	NA	NA	NA	NA	NA	NA	NA	NA	NA	NA	NA	NA	NA	NA	NA	NA	NA	NA	NA	NA	NA	NA	NA
2016-11-10 20:01:43	2016-11-10 20:06:10	14	1982	Female	United States of America	USA	4-5	6-9	NA	NA	NA	NA	NA	NA	NA	30	NA	NA	30	NA	NA	NA	NA	NA	NA	NA	NA	NA	NA	NA	NA	NA	NA	NA	NA	NA	NA	NA	NA	NA	NA	NA	NA	NA	NA	NA	NA	NA	NA
2016-11-10 19:28:20	2016-11-10 20:06:47	97	1958	Female	United States of America	USA	20+	10-14	Regularly	Regularly	40-49	17+	3-5	4	19	34	2	1	46	2	2	4	2	2	5	4	1	5	4	1	3	4	1	4	5	6	1	2	4	3	3	4	4	5	6	5	6	6	5
2016-11-10 19:55:51	2016-11-10 20:06:54	14	1983	Female	United States of America	USA	1	2	NA	NA	NA	NA	NA	NA	NA	30	NA	NA	30	NA	NA	NA	NA	NA	NA	NA	NA	NA	NA	NA	NA	NA	NA	NA	NA	NA	NA	NA	NA	NA	NA	NA	NA	NA	NA	NA	NA	NA	NA
2016-11-10 20:06:26	2016-11-10 20:07:40	3	NA	NA	NA	NA	NA	NA	NA	NA	NA	NA	NA	NA	NA	30	NA	NA	30	NA	NA	NA	NA	NA	NA	NA	NA	NA	NA	NA	NA	NA	NA	NA	NA	NA	NA	NA	NA	NA	NA	NA	NA	NA	NA	NA	NA	NA	NA
2016-11-10 19:58:55	2016-11-10 20:08:07	27	1980	Male	Australia	Other	2	4-5	Regularly	Regularly	20-29	13-16	3-5	3	39	3	NA	NA	30	NA	NA	NA	NA	NA	NA	NA	NA	NA	NA	NA	NA	NA	NA	NA	NA	NA	NA	NA	NA	NA	NA	NA	NA	NA	NA	NA	NA	NA	NA
2016-11-10 20:00:10	2016-11-10 20:08:11	19	1981	Female	United States of America	USA	6-9	6-9	NA	NA	NA	NA	NA	NA	NA	30	NA	NA	30	NA	NA	NA	NA	NA	NA	NA	NA	NA	NA	NA	NA	NA	NA	NA	NA	NA	NA	NA	NA	NA	NA	NA	NA	NA	NA	NA	NA	NA	NA
2016-11-10 19:54:22	2016-11-10 20:09:05	97	1982	Female	United States of America	USA	1	4-5	A few times	Never	20-29	17+	1-2	NA	NA	30	NA	NA	30	1	1	2	4	4	7	7	1	4	2	1	1	1	1	3	3	4	1	1	1	2	2	3	1	3	2	2	1	1	1
2016-11-10 19:59:32	2016-11-10 20:09:40	27	1963	Male	United States of America	USA	1	20+	Regularly	Regularly	30-39	13-16	0	3	45	48	NA	NA	30	NA	NA	NA	NA	NA	NA	NA	NA	NA	NA	NA	NA	NA	NA	NA	NA	NA	NA	NA	NA	NA	NA	NA	NA	NA	NA	NA	NA	NA	NA
2016-11-10 20:03:55	2016-11-10 20:10:40	84	1984	Female	United States of America	USA	1	4-5	A few times	Never	20-29	17+	1-2	4	24	27	NA	NA	30	NA	NA	NA	NA	NA	NA	NA	NA	NA	NA	NA	NA	NA	NA	NA	NA	NA	NA	NA	NA	NA	NA	NA	NA	NA	NA	NA	NA	NA	NA
2016-11-10 23:57:03	2016-11-11 00:12:00	100	1978	Male	United States of America	USA	2	2	A few times	Never	40-49	NA	6-8	4	12	30	2	0	30	3	3	2	4	2	3	3	3	3	3	3	3	3	3	3	3	3	1	3	3	2	1	5	5	2	4	3	2	1	2
2016-11-10 20:05:30	2016-11-10 20:11:36	84	1971	Female	United States of America	USA	6-9	3	Never	Never	30-39	At most 4	1-2	4	33	10	NA	NA	30	NA	NA	NA	NA	NA	NA	NA	NA	NA	NA	NA	NA	NA	NA	NA	NA	NA	NA	NA	NA	NA	NA	NA	NA	NA	NA	NA	NA	NA	NA
2016-11-10 20:02:37	2016-11-10 20:12:06	88	NA	Female	United States of America	USA	2	20+	Regularly	Regularly	20-29	13-16	3-5	3	53	30	NA	NA	30	NA	NA	NA	NA	NA	NA	NA	NA	NA	NA	NA	NA	NA	NA	NA	NA	NA	NA	NA	NA	NA	NA	NA	NA	NA	NA	NA	NA	NA	NA
2016-11-10 20:04:09	2016-11-10 20:13:08	27	NA	Female	United States of America	USA	10-14	10-14	Regularly	Regularly	60+	13-16	6-8	3	35	21	NA	NA	30	NA	NA	NA	NA	NA	NA	NA	NA	NA	NA	NA	NA	NA	NA	NA	NA	NA	NA	NA	NA	NA	NA	NA	NA	NA	NA	NA	NA	NA	NA
2016-11-10 23:25:51	2016-11-11 00:14:40	100	1948	Female	United States of America	USA	20+	20+	Never	Never	20-29	13-16	3-5	7	18	29	NA	NA	30	1	1	1	4	1	5	2	1	1	1	1	1	1	1	1	1	6	1	1	3	1	1	5	3	3	2	5	7	6	1
2016-11-10 20:09:58	2016-11-10 20:15:06	42	NA	Male	United States of America	USA	NA	4-5	Regularly	A few times	NA	NA	NA	NA	NA	30	NA	NA	30	NA	NA	NA	NA	NA	NA	NA	NA	NA	NA	NA	NA	NA	NA	NA	NA	NA	NA	NA	NA	NA	NA	NA	NA	NA	NA	NA	NA	NA	NA
2016-11-10 23:40:10	2016-11-11 00:15:25	100	1979	Female	United States of America	USA	6-9	4-5	A few times	Never	0-19	At most 4	0	6	35	4	3	4	7	3	2	3	4	3	5	7	1	4	4	1	6	6	1	6	6	4	5	3	5	3	3	5	4	3	5	5	6	1	1
2016-11-10 23:50:52	2016-11-11 00:16:12	100	1969	Male	United States of America	USA	4-5	4-5	A few times	A few times	0-19	9-12	1-2	5	40	17	NA	NA	30	4	4	1	2	3	4	3	1	1	1	1	3	4	1	1	1	5	2	2	3	2	2	3	2	4	5	5	5	3	4
2016-11-10 20:14:58	2016-11-10 20:16:34	2	NA	NA	NA	NA	NA	NA	NA	NA	NA	NA	NA	NA	NA	30	NA	NA	30	NA	NA	NA	NA	NA	NA	NA	NA	NA	NA	NA	NA	NA	NA	NA	NA	NA	NA	NA	NA	NA	NA	NA	NA	NA	NA	NA	NA	NA	NA
2016-11-10 20:11:54	2016-11-10 20:16:50	27	1979	Female	United States of America	USA	4-5	4-5	A few times	Never	20-29	5-8	1-2	4	40	16	NA	NA	30	NA	NA	NA	NA	NA	NA	NA	NA	NA	NA	NA	NA	NA	NA	NA	NA	NA	NA	NA	NA	NA	NA	NA	NA	NA	NA	NA	NA	NA	NA
2016-11-10 18:12:17	2016-11-10 20:18:39	97	1977	Female	United States of America	USA	6-9	6-9	Regularly	Regularly	50-59	13-16	0	3	41	30	1	46	30	2	2	4	3	1	5	3	1	1	6	1	3	1	1	7	4	6	4	2	4	5	2	4	4	5	7	7	7	7	1
2016-11-10 20:08:44	2016-11-10 20:18:19	27	1974	Male	United States of America	USA	2	3	Regularly	Regularly	40-49	13-16	0	3	41	33	NA	NA	30	NA	NA	NA	NA	NA	NA	NA	NA	NA	NA	NA	NA	NA	NA	NA	NA	NA	NA	NA	NA	NA	NA	NA	NA	NA	NA	NA	NA	NA	NA
2016-11-10 20:15:42	2016-11-10 20:19:55	27	1994	Male	United States of America	USA	1	10-14	Regularly	Regularly	60+	9-12	3-5	3	1	21	NA	NA	30	NA	NA	NA	NA	NA	NA	NA	NA	NA	NA	NA	NA	NA	NA	NA	NA	NA	NA	NA	NA	NA	NA	NA	NA	NA	NA	NA	NA	NA	NA
2016-11-10 20:13:51	2016-11-10 20:20:11	42	1979	Female	United States of America	USA	4-5	6-9	Regularly	Regularly	60+	13-16	9+	2	59	40	NA	NA	30	NA	NA	NA	NA	NA	NA	NA	NA	NA	NA	NA	NA	NA	NA	NA	NA	NA	NA	NA	NA	NA	NA	NA	NA	NA	NA	NA	NA	NA	NA
2016-11-10 19:03:59	2016-11-10 20:20:17	97	1991	Male	United States of America	USA	4-5	10-14	Regularly	Regularly	60+	9-12	1-2	2	48	20	NA	NA	30	1	4	2	4	2	7	6	1	1	6	1	4	7	1	1	1	6	1	2	4	2	5	4	4	5	6	7	6	7	7
2016-11-10 20:00:23	2016-11-10 20:20:25	97	1985	Male	United States of America	USA	1	2	Regularly	Regularly	50-59	13-16	3-5	3	39	49	1	52	59	1	1	4	1	1	5	7	1	1	1	1	1	3	1	6	7	4	3	5	4	3	3	5	5	5	7	7	7	7	7
2016-11-10 20:19:01	2016-11-10 20:23:02	2	NA	NA	NA	NA	NA	NA	NA	NA	NA	NA	NA	NA	NA	30	NA	NA	30	NA	NA	NA	NA	NA	NA	NA	NA	NA	NA	NA	NA	NA	NA	NA	NA	NA	NA	NA	NA	NA	NA	NA	NA	NA	NA	NA	NA	NA	NA
2016-11-10 20:20:12	2016-11-10 20:23:09	2	NA	NA	NA	NA	NA	NA	NA	NA	NA	NA	NA	NA	NA	30	NA	NA	30	NA	NA	NA	NA	NA	NA	NA	NA	NA	NA	NA	NA	NA	NA	NA	NA	NA	NA	NA	NA	NA	NA	NA	NA	NA	NA	NA	NA	NA	NA
2016-11-10 20:17:57	2016-11-10 20:23:17	19	1983	Male	United States of America	USA	2	4-5	NA	NA	NA	NA	NA	NA	NA	30	NA	NA	30	NA	NA	NA	NA	NA	NA	NA	NA	NA	NA	NA	NA	NA	NA	NA	NA	NA	NA	NA	NA	NA	NA	NA	NA	NA	NA	NA	NA	NA	NA
2016-11-10 20:23:29	2016-11-10 20:24:38	3	NA	NA	NA	NA	NA	NA	NA	NA	NA	NA	NA	NA	NA	30	NA	NA	30	NA	NA	NA	NA	NA	NA	NA	NA	NA	NA	NA	NA	NA	NA	NA	NA	NA	NA	NA	NA	NA	NA	NA	NA	NA	NA	NA	NA	NA	NA
2016-11-11 00:12:19	2016-11-11 00:25:52	100	1982	Male	United States of America	USA	1	4-5	Regularly	Regularly	20-29	9-12	3-5	4	1	30	1	51	30	1	1	1	4	1	5	6	1	1	3	1	1	1	1	1	1	4	1	5	1	5	1	1	1	5	3	5	6	2	1
2016-11-10 20:24:56	2016-11-10 20:26:42	2	NA	NA	NA	NA	NA	NA	NA	NA	NA	NA	NA	NA	NA	30	NA	NA	30	NA	NA	NA	NA	NA	NA	NA	NA	NA	NA	NA	NA	NA	NA	NA	NA	NA	NA	NA	NA	NA	NA	NA	NA	NA	NA	NA	NA	NA	NA
2016-11-10 20:23:31	2016-11-10 20:27:32	27	1974	Female	United States of America	USA	1	3	A few times	A few times	20-29	17+	3-5	5	54	1	NA	NA	30	NA	NA	NA	NA	NA	NA	NA	NA	NA	NA	NA	NA	NA	NA	NA	NA	NA	NA	NA	NA	NA	NA	NA	NA	NA	NA	NA	NA	NA	NA
2016-11-10 19:18:09	2016-11-10 20:28:01	88	1985	Male	United States of America	USA	4-5	4-5	Regularly	Regularly	40-49	13-16	3-5	3	28	56	NA	NA	30	NA	NA	NA	NA	NA	NA	NA	NA	NA	NA	NA	NA	NA	NA	NA	NA	NA	NA	NA	NA	NA	NA	NA	NA	NA	NA	NA	NA	NA	NA
2016-11-10 20:17:04	2016-11-10 20:28:09	97	1980	Male	United Kingdom of Great Britain and Northern Ireland	UK	4-5	6-9	Regularly	A few times	40-49	9-12	3-5	3	13	37	1	32	30	4	4	5	5	4	5	4	1	4	5	1	6	1	1	3	1	2	3	5	4	5	4	3	5	5	6	6	6	2	2
2016-11-10 23:55:13	2016-11-11 00:28:40	100	1985	Male	United States of America	USA	4-5	10-14	A few times	Regularly	20-29	5-8	1-2	3	52	44	1	53	0	1	1	4	1	3	5	4	1	1	3	1	3	3	1	1	1	3	4	1	3	2	1	4	2	3	6	5	7	6	6
2016-11-10 20:24:31	2016-11-10 20:29:22	27	1967	Female	Canada	Other	6-9	10-14	Regularly	A few times	50-59	17+	3-5	3	58	20	NA	NA	30	NA	NA	NA	NA	NA	NA	NA	NA	NA	NA	NA	NA	NA	NA	NA	NA	NA	NA	NA	NA	NA	NA	NA	NA	NA	NA	NA	NA	NA	NA
2016-11-10 20:27:17	2016-11-10 20:29:31	14	1983	Female	United Kingdom of Great Britain and Northern Ireland	UK	2	3	NA	NA	NA	NA	NA	NA	NA	30	NA	NA	30	NA	NA	NA	NA	NA	NA	NA	NA	NA	NA	NA	NA	NA	NA	NA	NA	NA	NA	NA	NA	NA	NA	NA	NA	NA	NA	NA	NA	NA	NA
2016-11-10 20:16:29	2016-11-10 20:29:40	84	1983	Female	United Kingdom of Great Britain and Northern Ireland	UK	2	3	Regularly	Regularly	20-29	13-16	0	4	52	18	NA	NA	30	NA	NA	NA	NA	NA	NA	NA	NA	NA	NA	NA	NA	NA	NA	NA	NA	NA	NA	NA	NA	NA	NA	NA	NA	NA	NA	NA	NA	NA	NA
2016-11-10 20:21:21	2016-11-10 20:29:57	27	1993	Male	United States of America	USA	6-9	3	Regularly	A few times	40-49	9-12	3-5	3	32	12	NA	NA	30	NA	NA	NA	NA	NA	NA	NA	NA	NA	NA	NA	NA	NA	NA	NA	NA	NA	NA	NA	NA	NA	NA	NA	NA	NA	NA	NA	NA	NA	NA
2016-11-10 20:07:40	2016-11-10 20:32:42	97	1970	Female	United States of America	USA	4-5	4-5	Regularly	Regularly	50-59	17+	3-5	4	11	11	2	6	18	1	1	1	1	1	7	3	1	1	3	1	1	2	1	1	1	7	1	2	4	3	2	4	5	4	7	7	7	6	2
2016-11-10 20:27:21	2016-11-10 20:32:58	27	1991	Male	United States of America	USA	2	4-5	Regularly	Regularly	40-49	9-12	1-2	4	11	30	NA	NA	30	NA	NA	NA	NA	NA	NA	NA	NA	NA	NA	NA	NA	NA	NA	NA	NA	NA	NA	NA	NA	NA	NA	NA	NA	NA	NA	NA	NA	NA	NA
2016-11-10 20:26:17	2016-11-10 20:33:16	27	NA	Male	United States of America	USA	10-14	10-14	Regularly	Regularly	20-29	13-16	3-5	4	30	0	NA	NA	30	NA	NA	NA	NA	NA	NA	NA	NA	NA	NA	NA	NA	NA	NA	NA	NA	NA	NA	NA	NA	NA	NA	NA	NA	NA	NA	NA	NA	NA	NA
2016-11-10 19:20:51	2016-11-10 20:32:48	84	1980	Female	United States of America	USA	10-14	10-14	A few times	A few times	60+	13-16	9+	3	16	40	NA	NA	30	NA	NA	NA	NA	NA	NA	NA	NA	NA	NA	NA	NA	NA	NA	NA	NA	NA	NA	NA	NA	NA	NA	NA	NA	NA	NA	NA	NA	NA	NA
2016-11-10 20:28:45	2016-11-10 20:33:57	27	1973	Male	United States of America	USA	2	3	A few times	A few times	40-49	13-16	3-5	4	54	30	NA	NA	30	NA	NA	NA	NA	NA	NA	NA	NA	NA	NA	NA	NA	NA	NA	NA	NA	NA	NA	NA	NA	NA	NA	NA	NA	NA	NA	NA	NA	NA	NA
2016-11-10 20:32:50	2016-11-10 20:36:21	27	1991	Female	United States of America	USA	1	3	A few times	Never	0-19	13-16	1-2	6	NA	30	NA	NA	30	NA	NA	NA	NA	NA	NA	NA	NA	NA	NA	NA	NA	NA	NA	NA	NA	NA	NA	NA	NA	NA	NA	NA	NA	NA	NA	NA	NA	NA	NA
2016-11-10 20:30:41	2016-11-10 20:37:15	14	1977	Male	United States of America	USA	6-9	15-19	NA	NA	NA	NA	NA	NA	NA	30	NA	NA	30	NA	NA	NA	NA	NA	NA	NA	NA	NA	NA	NA	NA	NA	NA	NA	NA	NA	NA	NA	NA	NA	NA	NA	NA	NA	NA	NA	NA	NA	NA
2016-11-10 20:36:54	2016-11-10 20:37:59	2	NA	NA	NA	NA	NA	NA	NA	NA	NA	NA	NA	NA	NA	30	NA	NA	30	NA	NA	NA	NA	NA	NA	NA	NA	NA	NA	NA	NA	NA	NA	NA	NA	NA	NA	NA	NA	NA	NA	NA	NA	NA	NA	NA	NA	NA	NA
2016-11-10 20:30:31	2016-11-10 20:38:03	27	1963	Male	United States of America	USA	20+	15-19	Regularly	A few times	40-49	13-16	6-8	3	5	30	NA	NA	30	NA	NA	NA	NA	NA	NA	NA	NA	NA	NA	NA	NA	NA	NA	NA	NA	NA	NA	NA	NA	NA	NA	NA	NA	NA	NA	NA	NA	NA	NA
2016-11-10 20:32:39	2016-11-10 20:38:06	84	1981	Female	United States of America	USA	3	6-9	Never	A few times	0-19	At most 4	0	6	35	30	NA	NA	30	NA	NA	NA	NA	NA	NA	NA	NA	NA	NA	NA	NA	NA	NA	NA	NA	NA	NA	NA	NA	NA	NA	NA	NA	NA	NA	NA	NA	NA	NA
2016-11-10 20:24:42	2016-11-10 20:38:06	84	1969	Male	United States of America	USA	1	3	Regularly	Regularly	50-59	13-16	0	3	53	53	1	43	33	NA	NA	NA	NA	NA	NA	NA	NA	NA	NA	NA	NA	NA	NA	NA	NA	NA	NA	NA	NA	NA	NA	NA	NA	NA	NA	NA	NA	NA	NA
2016-11-10 19:57:18	2016-11-10 20:38:12	97	1957	Male	United States of America	USA	2	3	Regularly	A few times	30-39	17+	3-5	4	34	1	2	14	3	2	2	2	2	2	5	2	1	3	2	1	5	5	1	1	1	4	1	2	2	2	1	2	1	5	5	5	5	3	3
2016-11-10 20:34:18	2016-11-10 20:38:55	27	1952	Male	United States of America	USA	2	4-5	A few times	Regularly	40-49	13-16	0	4	21	53	NA	NA	30	NA	NA	NA	NA	NA	NA	NA	NA	NA	NA	NA	NA	NA	NA	NA	NA	NA	NA	NA	NA	NA	NA	NA	NA	NA	NA	NA	NA	NA	NA
2016-11-10 20:29:42	2016-11-10 20:39:15	42	1983	Female	United Kingdom of Great Britain and Northern Ireland	UK	2	2	Regularly	Regularly	20-29	13-16	0	4	52	18	NA	NA	30	NA	NA	NA	NA	NA	NA	NA	NA	NA	NA	NA	NA	NA	NA	NA	NA	NA	NA	NA	NA	NA	NA	NA	NA	NA	NA	NA	NA	NA	NA
2016-11-10 20:37:39	2016-11-10 20:40:06	19	1990	Female	United States of America	USA	1	4-5	NA	NA	NA	NA	NA	NA	NA	30	NA	NA	30	NA	NA	NA	NA	NA	NA	NA	NA	NA	NA	NA	NA	NA	NA	NA	NA	NA	NA	NA	NA	NA	NA	NA	NA	NA	NA	NA	NA	NA	NA
2016-11-10 20:23:35	2016-11-10 20:40:51	97	1974	Male	United States of America	USA	2	6-9	Regularly	Never	20-29	17+	3-5	4	3	14	1	54	7	2	2	2	4	2	5	6	1	3	3	1	1	4	1	2	1	6	1	1	4	2	1	4	2	3	4	4	5	4	1
2016-11-10 20:24:57	2016-11-10 20:41:09	27	1973	Female	United States of America	USA	6-9	2	Regularly	Regularly	60+	13-16	6-8	3	30	6	NA	NA	30	NA	NA	NA	NA	NA	NA	NA	NA	NA	NA	NA	NA	NA	NA	NA	NA	NA	NA	NA	NA	NA	NA	NA	NA	NA	NA	NA	NA	NA	NA
2016-11-10 20:41:33	2016-11-10 20:42:39	2	NA	NA	NA	NA	NA	NA	NA	NA	NA	NA	NA	NA	NA	30	NA	NA	30	NA	NA	NA	NA	NA	NA	NA	NA	NA	NA	NA	NA	NA	NA	NA	NA	NA	NA	NA	NA	NA	NA	NA	NA	NA	NA	NA	NA	NA	NA
2016-11-10 20:34:54	2016-11-10 20:42:34	27	1981	Female	United States of America	USA	4-5	10-14	Never	Never	30-39	13-16	1-2	5	17	22	NA	NA	30	NA	NA	NA	NA	NA	NA	NA	NA	NA	NA	NA	NA	NA	NA	NA	NA	NA	NA	NA	NA	NA	NA	NA	NA	NA	NA	NA	NA	NA	NA
2016-11-10 20:36:50	2016-11-10 20:42:21	27	1984	Male	United States of America	USA	3	3	A few times	A few times	40-49	13-16	1-2	4	6	42	NA	NA	30	NA	NA	NA	NA	NA	NA	NA	NA	NA	NA	NA	NA	NA	NA	NA	NA	NA	NA	NA	NA	NA	NA	NA	NA	NA	NA	NA	NA	NA	NA
2016-11-10 20:36:08	2016-11-10 20:42:43	27	1967	Female	United States of America	USA	4-5	20+	Never	Never	0-19	9-12	0	5	30	30	NA	NA	30	NA	NA	NA	NA	NA	NA	NA	NA	NA	NA	NA	NA	NA	NA	NA	NA	NA	NA	NA	NA	NA	NA	NA	NA	NA	NA	NA	NA	NA	NA
2016-11-10 20:37:14	2016-11-10 20:43:37	27	1989	Female	United States of America	USA	4-5	3	A few times	Never	30-39	13-16	1-2	5	5	30	NA	NA	30	NA	NA	NA	NA	NA	NA	NA	NA	NA	NA	NA	NA	NA	NA	NA	NA	NA	NA	NA	NA	NA	NA	NA	NA	NA	NA	NA	NA	NA	NA
2016-11-10 20:18:25	2016-11-10 20:44:13	92	1984	Male	United States of America	USA	10-14	6-9	Regularly	Regularly	30-39	9-12	0	3	39	45	1	43	11	2	3	4	4	4	5	2	1	4	4	1	5	2	1	1	1	5	1	5	3	4	4	4	2	4	5	6	4	5	4
2016-11-10 20:42:41	2016-11-10 20:44:21	14	1992	Female	United States of America	USA	NA	3	NA	NA	NA	NA	NA	NA	NA	30	NA	NA	30	NA	NA	NA	NA	NA	NA	NA	NA	NA	NA	NA	NA	NA	NA	NA	NA	NA	NA	NA	NA	NA	NA	NA	NA	NA	NA	NA	NA	NA	NA
2016-11-10 20:21:37	2016-11-10 20:45:43	97	1962	Male	United States of America	USA	3	4-5	Regularly	Regularly	40-49	13-16	3-5	3	44	2	1	48	0	1	1	5	4	1	7	4	1	6	6	1	4	3	1	7	1	7	2	5	5	5	5	3	4	5	7	7	7	6	1
2016-11-11 00:25:53	2016-11-11 00:45:58	100	1979	Female	Canada	Other	1	1	A few times	A few times	20-29	9-12	3-5	3	58	7	1	57	49	3	2	4	2	3	4	5	1	1	1	1	1	1	1	1	1	4	2	4	4	3	2	5	5	3	7	6	6	6	1
2016-11-10 20:40:00	2016-11-10 20:46:19	42	1956	Female	United States of America	USA	6-9	6-9	Never	Regularly	20-29	17+	0	4	4	30	NA	NA	30	NA	NA	NA	NA	NA	NA	NA	NA	NA	NA	NA	NA	NA	NA	NA	NA	NA	NA	NA	NA	NA	NA	NA	NA	NA	NA	NA	NA	NA	NA
2016-11-10 20:38:40	2016-11-10 20:46:28	42	1985	Male	United States of America	USA	3	6-9	Regularly	Regularly	60+	13-16	0	3	45	12	NA	NA	30	NA	NA	NA	NA	NA	NA	NA	NA	NA	NA	NA	NA	NA	NA	NA	NA	NA	NA	NA	NA	NA	NA	NA	NA	NA	NA	NA	NA	NA	NA
2016-11-10 20:41:52	2016-11-10 20:46:36	27	1980	Female	United States of America	USA	10-14	6-9	Regularly	Regularly	50-59	13-16	3-5	3	39	7	NA	NA	30	NA	NA	NA	NA	NA	NA	NA	NA	NA	NA	NA	NA	NA	NA	NA	NA	NA	NA	NA	NA	NA	NA	NA	NA	NA	NA	NA	NA	NA	NA
2016-11-10 20:38:20	2016-11-10 20:47:06	27	1973	Female	United States of America	USA	2	4-5	Regularly	A few times	30-39	13-16	3-5	5	24	31	NA	NA	30	NA	NA	NA	NA	NA	NA	NA	NA	NA	NA	NA	NA	NA	NA	NA	NA	NA	NA	NA	NA	NA	NA	NA	NA	NA	NA	NA	NA	NA	NA
2016-11-10 20:47:58	2016-11-10 20:48:53	3	NA	NA	NA	NA	NA	NA	NA	NA	NA	NA	NA	NA	NA	30	NA	NA	30	NA	NA	NA	NA	NA	NA	NA	NA	NA	NA	NA	NA	NA	NA	NA	NA	NA	NA	NA	NA	NA	NA	NA	NA	NA	NA	NA	NA	NA	NA
2016-11-10 20:47:26	2016-11-10 20:48:50	2	NA	NA	NA	NA	NA	NA	NA	NA	NA	NA	NA	NA	NA	30	NA	NA	30	NA	NA	NA	NA	NA	NA	NA	NA	NA	NA	NA	NA	NA	NA	NA	NA	NA	NA	NA	NA	NA	NA	NA	NA	NA	NA	NA	NA	NA	NA
2016-11-11 00:02:56	2016-11-11 00:51:45	100	1966	Male	United States of America	USA	15-19	10-14	A few times	A few times	30-39	13-16	3-5	3	12	11	1	36	20	2	3	3	4	1	3	7	1	2	2	1	3	5	1	1	1	3	3	2	3	2	2	3	2	4	5	5	5	6	5
2016-11-10 20:48:58	2016-11-10 20:53:09	19	1974	Male	United States of America	USA	2	3	NA	NA	NA	NA	NA	NA	NA	30	NA	NA	30	NA	NA	NA	NA	NA	NA	NA	NA	NA	NA	NA	NA	NA	NA	NA	NA	NA	NA	NA	NA	NA	NA	NA	NA	NA	NA	NA	NA	NA	NA
2016-11-10 20:53:27	2016-11-10 20:53:55	8	NA	NA	NA	NA	NA	NA	NA	NA	NA	NA	NA	NA	NA	30	NA	NA	30	NA	NA	NA	NA	NA	NA	NA	NA	NA	NA	NA	NA	NA	NA	NA	NA	NA	NA	NA	NA	NA	NA	NA	NA	NA	NA	NA	NA	NA	NA
2016-11-11 00:32:40	2016-11-11 00:54:29	100	NA	Female	United States of America	USA	6-9	10-14	A few times	A few times	30-39	13-16	1-2	4	54	30	2	10	30	4	5	1	5	5	7	3	4	1	3	1	5	1	3	3	6	5	1	5	5	4	4	5	1	5	7	6	6	7	4
2016-11-10 20:49:48	2016-11-10 20:55:16	42	1981	Male	United States of America	USA	6-9	6-9	Regularly	A few times	30-39	13-16	6-8	3	0	35	NA	NA	30	NA	NA	NA	NA	NA	NA	NA	NA	NA	NA	NA	NA	NA	NA	NA	NA	NA	NA	NA	NA	NA	NA	NA	NA	NA	NA	NA	NA	NA	NA
2016-11-10 20:38:54	2016-11-10 20:54:58	97	1987	Female	United States of America	USA	6-9	15-19	A few times	A few times	20-29	13-16	3-5	4	27	44	2	2	30	4	4	4	5	4	6	3	1	6	5	1	7	6	1	1	1	6	1	2	4	2	2	4	3	3	5	6	5	3	2
2016-11-10 20:53:59	2016-11-10 20:56:05	2	NA	NA	NA	NA	NA	NA	NA	NA	NA	NA	NA	NA	NA	30	NA	NA	30	NA	NA	NA	NA	NA	NA	NA	NA	NA	NA	NA	NA	NA	NA	NA	NA	NA	NA	NA	NA	NA	NA	NA	NA	NA	NA	NA	NA	NA	NA
2016-11-11 00:55:49	2016-11-11 00:57:05	100	NA	NA	NA	NA	NA	NA	NA	NA	NA	NA	NA	NA	NA	30	NA	NA	30	NA	NA	NA	NA	NA	NA	NA	NA	NA	NA	NA	NA	NA	NA	NA	NA	NA	NA	NA	NA	NA	NA	NA	NA	NA	NA	NA	NA	NA	NA
2016-11-11 00:32:30	2016-11-11 00:57:34	100	1989	Female	United States of America	USA	1	6-9	Regularly	A few times	0-19	13-16	0	5	27	7	2	13	30	3	2	1	4	4	5	7	2	6	5	2	1	7	2	4	1	7	3	4	5	4	3	5	4	3	6	6	5	3	5
2016-11-10 19:41:44	2016-11-10 20:58:50	19	1973	Female	United States of America	USA	3	4-5	NA	NA	NA	NA	NA	NA	NA	30	NA	NA	30	NA	NA	NA	NA	NA	NA	NA	NA	NA	NA	NA	NA	NA	NA	NA	NA	NA	NA	NA	NA	NA	NA	NA	NA	NA	NA	NA	NA	NA	NA
2016-11-10 20:53:09	2016-11-10 21:00:09	14	1992	Male	United States of America	USA	15-19	10-14	NA	NA	NA	NA	NA	NA	NA	30	NA	NA	30	NA	NA	NA	NA	NA	NA	NA	NA	NA	NA	NA	NA	NA	NA	NA	NA	NA	NA	NA	NA	NA	NA	NA	NA	NA	NA	NA	NA	NA	NA
2016-11-10 20:55:41	2016-11-10 21:00:19	27	1975	Female	United States of America	USA	15-19	20+	Regularly	Regularly	30-39	17+	3-5	4	19	44	NA	NA	30	NA	NA	NA	NA	NA	NA	NA	NA	NA	NA	NA	NA	NA	NA	NA	NA	NA	NA	NA	NA	NA	NA	NA	NA	NA	NA	NA	NA	NA	NA
2016-11-10 20:56:02	2016-11-10 20:59:57	27	1978	Female	United States of America	USA	3	10-14	A few times	Regularly	40-49	13-16	1-2	3	43	42	NA	NA	30	NA	NA	NA	NA	NA	NA	NA	NA	NA	NA	NA	NA	NA	NA	NA	NA	NA	NA	NA	NA	NA	NA	NA	NA	NA	NA	NA	NA	NA	NA
2016-11-10 20:57:58	2016-11-10 21:00:24	14	1986	Male	United States of America	USA	6-9	6-9	NA	NA	NA	NA	NA	NA	NA	30	NA	NA	30	NA	NA	NA	NA	NA	NA	NA	NA	NA	NA	NA	NA	NA	NA	NA	NA	NA	NA	NA	NA	NA	NA	NA	NA	NA	NA	NA	NA	NA	NA
2016-11-10 20:59:42	2016-11-10 21:00:55	2	NA	NA	NA	NA	NA	NA	NA	NA	NA	NA	NA	NA	NA	30	NA	NA	30	NA	NA	NA	NA	NA	NA	NA	NA	NA	NA	NA	NA	NA	NA	NA	NA	NA	NA	NA	NA	NA	NA	NA	NA	NA	NA	NA	NA	NA	NA
2016-11-10 20:55:05	2016-11-10 21:01:10	27	1970	Male	United States of America	USA	3	1	Regularly	Regularly	30-39	13-16	1-2	4	9	30	NA	NA	30	NA	NA	NA	NA	NA	NA	NA	NA	NA	NA	NA	NA	NA	NA	NA	NA	NA	NA	NA	NA	NA	NA	NA	NA	NA	NA	NA	NA	NA	NA
2016-11-10 20:52:48	2016-11-10 21:00:58	84	1974	Female	United States of America	USA	10-14	6-9	A few times	Regularly	30-39	13-16	1-2	3	25	30	NA	NA	30	NA	NA	NA	NA	NA	NA	NA	NA	NA	NA	NA	NA	NA	NA	NA	NA	NA	NA	NA	NA	NA	NA	NA	NA	NA	NA	NA	NA	NA	NA
2016-11-11 00:02:34	2016-11-11 01:01:57	100	1974	Female	United States of America	USA	1	1	Regularly	Regularly	20-29	13-16	1-2	4	30	28	2	14	15	2	3	2	5	3	7	2	1	1	3	1	2	5	1	5	1	2	1	1	3	2	2	2	4	4	5	5	3	4	2
2016-11-10 20:37:40	2016-11-10 21:02:23	97	1967	Female	United States of America	USA	10-14	6-9	Regularly	Regularly	50-59	17+	6-8	3	53	28	1	55	14	2	4	2	4	5	4	7	1	1	4	1	4	6	1	1	1	2	1	5	3	4	2	2	4	4	4	4	7	2	2
2016-11-10 20:59:15	2016-11-10 21:02:20	19	1988	Female	United States of America	USA	1	4-5	NA	NA	NA	NA	NA	NA	NA	30	NA	NA	30	NA	NA	NA	NA	NA	NA	NA	NA	NA	NA	NA	NA	NA	NA	NA	NA	NA	NA	NA	NA	NA	NA	NA	NA	NA	NA	NA	NA	NA	NA
2016-11-10 20:54:08	2016-11-10 21:03:06	88	1952	Male	United States of America	USA	15-19	20+	Regularly	A few times	40-49	13-16	3-5	3	53	10	1	53	0	NA	NA	NA	NA	NA	NA	NA	NA	NA	NA	NA	NA	NA	NA	NA	NA	NA	NA	NA	NA	NA	NA	NA	NA	NA	NA	NA	NA	NA	NA
2016-11-10 20:58:49	2016-11-10 21:03:20	27	1979	Female	United States of America	USA	6-9	6-9	A few times	A few times	20-29	9-12	3-5	4	5	5	NA	NA	30	NA	NA	NA	NA	NA	NA	NA	NA	NA	NA	NA	NA	NA	NA	NA	NA	NA	NA	NA	NA	NA	NA	NA	NA	NA	NA	NA	NA	NA	NA
2016-11-10 21:00:41	2016-11-10 21:04:00	2	NA	NA	NA	NA	NA	NA	NA	NA	NA	NA	NA	NA	NA	30	NA	NA	30	NA	NA	NA	NA	NA	NA	NA	NA	NA	NA	NA	NA	NA	NA	NA	NA	NA	NA	NA	NA	NA	NA	NA	NA	NA	NA	NA	NA	NA	NA
2016-11-10 20:39:17	2016-11-10 21:05:38	97	1972	Female	United States of America	USA	1	2	Regularly	Regularly	30-39	17+	3-5	4	16	57	2	5	56	2	2	4	2	4	4	3	3	6	6	1	3	3	1	2	1	4	3	2	3	4	3	5	3	5	5	7	5	5	5
2016-11-10 20:59:04	2016-11-10 21:05:08	27	1970	Female	United States of America	USA	2	3	Never	Never	30-39	13-16	NA	NA	NA	30	NA	NA	30	NA	NA	NA	NA	NA	NA	NA	NA	NA	NA	NA	NA	NA	NA	NA	NA	NA	NA	NA	NA	NA	NA	NA	NA	NA	NA	NA	NA	NA	NA
2016-11-10 21:06:07	2016-11-10 21:07:31	2	NA	NA	NA	NA	NA	NA	NA	NA	NA	NA	NA	NA	NA	30	NA	NA	30	NA	NA	NA	NA	NA	NA	NA	NA	NA	NA	NA	NA	NA	NA	NA	NA	NA	NA	NA	NA	NA	NA	NA	NA	NA	NA	NA	NA	NA	NA
2016-11-10 21:06:43	2016-11-10 21:07:43	2	NA	NA	NA	NA	NA	NA	NA	NA	NA	NA	NA	NA	NA	30	NA	NA	30	NA	NA	NA	NA	NA	NA	NA	NA	NA	NA	NA	NA	NA	NA	NA	NA	NA	NA	NA	NA	NA	NA	NA	NA	NA	NA	NA	NA	NA	NA
2016-11-10 20:58:13	2016-11-10 21:08:24	27	1976	Male	United States of America	USA	NA	2	A few times	A few times	60+	13-16	6-8	3	17	28	NA	NA	30	NA	NA	NA	NA	NA	NA	NA	NA	NA	NA	NA	NA	NA	NA	NA	NA	NA	NA	NA	NA	NA	NA	NA	NA	NA	NA	NA	NA	NA	NA
2016-11-10 20:40:03	2016-11-10 21:09:34	97	1962	Male	United States of America	USA	10-14	20+	Regularly	Regularly	40-49	17+	3-5	3	16	18	1	36	23	3	4	3	4	3	3	7	1	2	2	1	3	2	1	2	1	4	1	5	4	4	4	2	4	3	7	7	7	5	2
2016-11-10 21:06:47	2016-11-10 21:11:12	19	1983	Male	United States of America	USA	2	2	NA	NA	NA	NA	NA	NA	NA	30	NA	NA	30	NA	NA	NA	NA	NA	NA	NA	NA	NA	NA	NA	NA	NA	NA	NA	NA	NA	NA	NA	NA	NA	NA	NA	NA	NA	NA	NA	NA	NA	NA
2016-11-10 21:01:56	2016-11-10 21:11:17	14	1965	NA	United States of America	USA	3	10-14	NA	NA	NA	NA	NA	NA	NA	30	NA	NA	30	NA	NA	NA	NA	NA	NA	NA	NA	NA	NA	NA	NA	NA	NA	NA	NA	NA	NA	NA	NA	NA	NA	NA	NA	NA	NA	NA	NA	NA	NA
2016-11-10 21:06:29	2016-11-10 21:12:18	84	1985	Female	United States of America	USA	1	4-5	Never	A few times	50-59	13-16	6-8	5	30	30	NA	NA	30	NA	NA	NA	NA	NA	NA	NA	NA	NA	NA	NA	NA	NA	NA	NA	NA	NA	NA	NA	NA	NA	NA	NA	NA	NA	NA	NA	NA	NA	NA
2016-11-10 21:13:20	2016-11-10 21:14:23	2	NA	NA	NA	NA	NA	NA	NA	NA	NA	NA	NA	NA	NA	30	NA	NA	30	NA	NA	NA	NA	NA	NA	NA	NA	NA	NA	NA	NA	NA	NA	NA	NA	NA	NA	NA	NA	NA	NA	NA	NA	NA	NA	NA	NA	NA	NA
2016-11-10 21:08:19	2016-11-10 21:14:32	19	1960	Female	United States of America	USA	3	20+	NA	NA	NA	NA	NA	NA	NA	30	NA	NA	30	NA	NA	NA	NA	NA	NA	NA	NA	NA	NA	NA	NA	NA	NA	NA	NA	NA	NA	NA	NA	NA	NA	NA	NA	NA	NA	NA	NA	NA	NA
2016-11-10 21:14:02	2016-11-10 21:15:15	2	NA	NA	NA	NA	NA	NA	NA	NA	NA	NA	NA	NA	NA	30	NA	NA	30	NA	NA	NA	NA	NA	NA	NA	NA	NA	NA	NA	NA	NA	NA	NA	NA	NA	NA	NA	NA	NA	NA	NA	NA	NA	NA	NA	NA	NA	NA
2016-11-10 20:38:05	2016-11-10 21:15:37	97	1962	Male	United States of America	USA	6-9	20+	A few times	A few times	50-59	13-16	6-8	3	29	9	1	35	15	3	3	4	4	3	6	7	1	3	5	1	4	4	1	4	2	6	4	2	4	4	3	4	3	4	5	5	5	5	6
2016-11-10 21:02:00	2016-11-10 21:16:01	27	1984	Female	United States of America	USA	3	3	A few times	A few times	0-19	13-16	1-2	5	22	51	NA	NA	30	NA	NA	NA	NA	NA	NA	NA	NA	NA	NA	NA	NA	NA	NA	NA	NA	NA	NA	NA	NA	NA	NA	NA	NA	NA	NA	NA	NA	NA	NA
2016-11-10 21:13:08	2016-11-10 21:17:42	27	1978	Female	United States of America	USA	2	3	Never	Never	20-29	9-12	0	5	59	20	NA	NA	30	NA	NA	NA	NA	NA	NA	NA	NA	NA	NA	NA	NA	NA	NA	NA	NA	NA	NA	NA	NA	NA	NA	NA	NA	NA	NA	NA	NA	NA	NA
2016-11-10 20:58:59	2016-11-10 21:17:45	97	1976	Female	Canada	Other	2	4-5	Regularly	Regularly	30-39	13-16	1-2	3	41	52	1	46	0	1	4	4	5	4	6	7	1	4	3	1	4	5	1	4	1	3	4	4	5	5	2	5	5	5	6	7	6	5	1
2016-11-10 21:12:38	2016-11-10 21:18:09	27	1961	Male	United States of America	USA	6-9	20+	Regularly	Regularly	60+	17+	6-8	4	7	30	NA	NA	30	NA	NA	NA	NA	NA	NA	NA	NA	NA	NA	NA	NA	NA	NA	NA	NA	NA	NA	NA	NA	NA	NA	NA	NA	NA	NA	NA	NA	NA	NA
2016-11-10 21:09:06	2016-11-10 21:18:41	27	1964	Male	United States of America	USA	10-14	15-19	A few times	A few times	40-49	13-16	1-2	3	20	38	NA	NA	30	NA	NA	NA	NA	NA	NA	NA	NA	NA	NA	NA	NA	NA	NA	NA	NA	NA	NA	NA	NA	NA	NA	NA	NA	NA	NA	NA	NA	NA	NA
2016-11-10 21:12:36	2016-11-10 21:19:05	84	1978	Female	United States of America	USA	1	10-14	Never	A few times	20-29	17+	1-2	5	58	30	NA	NA	30	NA	NA	NA	NA	NA	NA	NA	NA	NA	NA	NA	NA	NA	NA	NA	NA	NA	NA	NA	NA	NA	NA	NA	NA	NA	NA	NA	NA	NA	NA
2016-11-10 21:14:02	2016-11-10 21:19:30	27	1978	Male	United States of America	USA	6-9	6-9	Regularly	Regularly	60+	9-12	3-5	2	57	17	NA	NA	30	NA	NA	NA	NA	NA	NA	NA	NA	NA	NA	NA	NA	NA	NA	NA	NA	NA	NA	NA	NA	NA	NA	NA	NA	NA	NA	NA	NA	NA	NA
2016-11-10 21:12:47	2016-11-10 21:19:48	27	1988	Male	United States of America	USA	3	3	Regularly	Regularly	40-49	13-16	6-8	3	1	1	NA	NA	30	NA	NA	NA	NA	NA	NA	NA	NA	NA	NA	NA	NA	NA	NA	NA	NA	NA	NA	NA	NA	NA	NA	NA	NA	NA	NA	NA	NA	NA	NA
2016-11-10 21:13:52	2016-11-10 21:20:16	84	1980	Male	United States of America	USA	4-5	4-5	Regularly	Regularly	60+	17+	6-8	2	55	13	NA	NA	30	NA	NA	NA	NA	NA	NA	NA	NA	NA	NA	NA	NA	NA	NA	NA	NA	NA	NA	NA	NA	NA	NA	NA	NA	NA	NA	NA	NA	NA	NA
2016-11-10 21:19:42	2016-11-10 21:20:35	2	NA	NA	NA	NA	NA	NA	NA	NA	NA	NA	NA	NA	NA	30	NA	NA	30	NA	NA	NA	NA	NA	NA	NA	NA	NA	NA	NA	NA	NA	NA	NA	NA	NA	NA	NA	NA	NA	NA	NA	NA	NA	NA	NA	NA	NA	NA
2016-11-10 21:18:12	2016-11-10 21:20:52	19	1989	Female	United States of America	USA	1	2	NA	NA	NA	NA	NA	NA	NA	30	NA	NA	30	NA	NA	NA	NA	NA	NA	NA	NA	NA	NA	NA	NA	NA	NA	NA	NA	NA	NA	NA	NA	NA	NA	NA	NA	NA	NA	NA	NA	NA	NA
2016-11-11 00:56:38	2016-11-11 01:22:44	100	1980	Male	United States of America	USA	20+	6-9	Regularly	Regularly	50-59	13-16	0	2	59	13	1	28	56	2	1	5	1	2	7	1	2	7	7	4	5	7	4	6	1	5	2	5	5	5	5	4	4	5	6	1	7	7	7
2016-11-10 18:55:33	2016-11-10 21:22:25	84	1985	Female	United States of America	USA	10-14	6-9	A few times	A few times	30-39	9-12	1-2	3	39	0	1	50	35	NA	NA	NA	NA	NA	NA	NA	NA	NA	NA	NA	NA	NA	NA	NA	NA	NA	NA	NA	NA	NA	NA	NA	NA	NA	NA	NA	NA	NA	NA
2016-11-10 21:18:34	2016-11-10 21:23:07	27	1987	Female	United States of America	USA	2	6-9	Regularly	A few times	40-49	9-12	3-5	4	0	30	NA	NA	30	NA	NA	NA	NA	NA	NA	NA	NA	NA	NA	NA	NA	NA	NA	NA	NA	NA	NA	NA	NA	NA	NA	NA	NA	NA	NA	NA	NA	NA	NA
2016-11-10 20:57:27	2016-11-10 21:23:43	27	1978	Male	United States of America	USA	4-5	4-5	A few times	Regularly	20-29	At most 4	1-2	3	51	22	NA	NA	30	NA	NA	NA	NA	NA	NA	NA	NA	NA	NA	NA	NA	NA	NA	NA	NA	NA	NA	NA	NA	NA	NA	NA	NA	NA	NA	NA	NA	NA	NA
2016-11-10 21:18:43	2016-11-10 21:23:55	19	1953	Female	United States of America	USA	15-19	20+	NA	NA	NA	NA	NA	NA	NA	30	NA	NA	30	NA	NA	NA	NA	NA	NA	NA	NA	NA	NA	NA	NA	NA	NA	NA	NA	NA	NA	NA	NA	NA	NA	NA	NA	NA	NA	NA	NA	NA	NA
2016-11-10 20:58:10	2016-11-10 21:25:00	27	1979	Female	United States of America	USA	1	4-5	Regularly	Regularly	30-39	5-8	3-5	3	41	30	NA	NA	30	NA	NA	NA	NA	NA	NA	NA	NA	NA	NA	NA	NA	NA	NA	NA	NA	NA	NA	NA	NA	NA	NA	NA	NA	NA	NA	NA	NA	NA	NA
2016-11-10 20:51:08	2016-11-10 21:26:45	27	1974	Male	United States of America	USA	3	4-5	Regularly	Regularly	60+	17+	9+	3	32	8	NA	NA	30	NA	NA	NA	NA	NA	NA	NA	NA	NA	NA	NA	NA	NA	NA	NA	NA	NA	NA	NA	NA	NA	NA	NA	NA	NA	NA	NA	NA	NA	NA
2016-11-11 01:07:57	2016-11-11 01:28:03	100	1967	Female	United States of America	USA	15-19	10-14	A few times	Never	40-49	13-16	3-5	5	10	30	2	21	30	NA	1	NA	1	NA	6	7	1	1	6	1	1	1	1	1	1	6	1	1	1	2	2	3	1	3	4	5	3	2	1
2016-11-10 17:32:17	2016-11-10 21:28:21	3	NA	NA	NA	NA	NA	NA	NA	NA	NA	NA	NA	NA	NA	30	NA	NA	30	NA	NA	NA	NA	NA	NA	NA	NA	NA	NA	NA	NA	NA	NA	NA	NA	NA	NA	NA	NA	NA	NA	NA	NA	NA	NA	NA	NA	NA	NA
2016-11-10 21:24:55	2016-11-10 21:29:26	27	1983	Male	United States of America	USA	4-5	3	A few times	Never	30-39	9-12	3-5	4	49	0	NA	NA	30	NA	NA	NA	NA	NA	NA	NA	NA	NA	NA	NA	NA	NA	NA	NA	NA	NA	NA	NA	NA	NA	NA	NA	NA	NA	NA	NA	NA	NA	NA
2016-11-10 21:28:37	2016-11-10 21:30:03	3	NA	NA	NA	NA	NA	NA	NA	NA	NA	NA	NA	NA	NA	30	NA	NA	30	NA	NA	NA	NA	NA	NA	NA	NA	NA	NA	NA	NA	NA	NA	NA	NA	NA	NA	NA	NA	NA	NA	NA	NA	NA	NA	NA	NA	NA	NA
2016-11-10 21:27:49	2016-11-10 21:30:48	19	1992	Male	United States of America	USA	6-9	6-9	NA	NA	NA	NA	NA	NA	NA	30	NA	NA	30	NA	NA	NA	NA	NA	NA	NA	NA	NA	NA	NA	NA	NA	NA	NA	NA	NA	NA	NA	NA	NA	NA	NA	NA	NA	NA	NA	NA	NA	NA
2016-11-10 21:19:11	2016-11-10 21:31:14	42	1971	Male	United States of America	USA	6-9	3	A few times	Regularly	30-39	9-12	3-5	4	16	20	NA	NA	30	NA	NA	NA	NA	NA	NA	NA	NA	NA	NA	NA	NA	NA	NA	NA	NA	NA	NA	NA	NA	NA	NA	NA	NA	NA	NA	NA	NA	NA	NA
2016-11-10 20:35:58	2016-11-10 21:31:19	42	1961	Male	United States of America	USA	20+	15-19	Regularly	Regularly	40-49	13-16	3-5	3	26	38	NA	NA	30	NA	NA	NA	NA	NA	NA	NA	NA	NA	NA	NA	NA	NA	NA	NA	NA	NA	NA	NA	NA	NA	NA	NA	NA	NA	NA	NA	NA	NA	NA
2016-11-10 21:32:46	2016-11-10 21:33:43	2	NA	NA	NA	NA	NA	NA	NA	NA	NA	NA	NA	NA	NA	30	NA	NA	30	NA	NA	NA	NA	NA	NA	NA	NA	NA	NA	NA	NA	NA	NA	NA	NA	NA	NA	NA	NA	NA	NA	NA	NA	NA	NA	NA	NA	NA	NA
2016-11-10 21:32:41	2016-11-10 21:34:17	2	NA	NA	NA	NA	NA	NA	NA	NA	NA	NA	NA	NA	NA	30	NA	NA	30	NA	NA	NA	NA	NA	NA	NA	NA	NA	NA	NA	NA	NA	NA	NA	NA	NA	NA	NA	NA	NA	NA	NA	NA	NA	NA	NA	NA	NA	NA
2016-11-10 21:29:56	2016-11-10 21:34:07	27	1974	Female	United States of America	USA	6-9	15-19	A few times	A few times	20-29	13-16	3-5	3	47	1	NA	NA	30	NA	NA	NA	NA	NA	NA	NA	NA	NA	NA	NA	NA	NA	NA	NA	NA	NA	NA	NA	NA	NA	NA	NA	NA	NA	NA	NA	NA	NA	NA
2016-11-10 21:21:57	2016-11-10 21:34:50	97	1990	Female	United States of America	USA	1	3	Regularly	Regularly	30-39	13-16	3-5	4	17	44	2	1	30	3	3	4	4	4	5	6	1	3	3	1	3	6	1	2	1	6	4	2	4	2	2	4	4	4	4	4	3	4	2
2016-11-10 21:34:22	2016-11-10 21:35:21	2	NA	NA	NA	NA	NA	NA	NA	NA	NA	NA	NA	NA	NA	30	NA	NA	30	NA	NA	NA	NA	NA	NA	NA	NA	NA	NA	NA	NA	NA	NA	NA	NA	NA	NA	NA	NA	NA	NA	NA	NA	NA	NA	NA	NA	NA	NA
2016-11-10 21:15:09	2016-11-10 21:36:02	97	1971	Female	United States of America	USA	3	6-9	Regularly	Regularly	20-29	17+	1-2	5	48	57	2	35	16	2	2	2	4	4	7	1	3	5	6	3	1	2	3	1	1	7	1	1	5	1	1	5	5	1	5	5	4	5	3
2016-11-10 21:30:44	2016-11-10 21:36:12	27	1974	Female	United States of America	USA	6-9	15-19	Regularly	A few times	40-49	13-16	3-5	3	54	49	NA	NA	30	NA	NA	NA	NA	NA	NA	NA	NA	NA	NA	NA	NA	NA	NA	NA	NA	NA	NA	NA	NA	NA	NA	NA	NA	NA	NA	NA	NA	NA	NA
2016-11-11 00:46:55	2016-11-11 01:36:39	100	1961	Male	Finland	Other	15-19	15-19	A few times	Regularly	50-59	17+	9+	3	23	42	1	37	21	1	2	2	3	2	6	5	1	1	7	1	3	3	1	1	1	6	1	5	1	3	1	1	1	5	7	7	6	6	3
2016-11-10 18:03:16	2016-11-10 21:37:46	92	1986	Female	United States of America	USA	4-5	10-14	Regularly	A few times	30-39	13-16	1-2	4	51	6	NA	NA	30	1	2	2	4	4	6	7	1	3	4	1	1	1	1	4	1	7	1	1	5	4	4	5	1	5	6	7	5	2	1
2016-11-10 21:30:42	2016-11-10 21:38:12	27	1957	Female	United States of America	USA	4-5	15-19	A few times	Regularly	50-59	13-16	6-8	3	39	28	NA	NA	30	NA	NA	NA	NA	NA	NA	NA	NA	NA	NA	NA	NA	NA	NA	NA	NA	NA	NA	NA	NA	NA	NA	NA	NA	NA	NA	NA	NA	NA	NA
2016-11-10 21:32:40	2016-11-10 21:39:10	27	1956	Male	United States of America	USA	4-5	3	A few times	A few times	20-29	13-16	1-2	5	56	0	NA	NA	30	NA	NA	NA	NA	NA	NA	NA	NA	NA	NA	NA	NA	NA	NA	NA	NA	NA	NA	NA	NA	NA	NA	NA	NA	NA	NA	NA	NA	NA	NA
2016-11-10 21:39:43	2016-11-10 21:40:48	3	NA	NA	NA	NA	NA	NA	NA	NA	NA	NA	NA	NA	NA	30	NA	NA	30	NA	NA	NA	NA	NA	NA	NA	NA	NA	NA	NA	NA	NA	NA	NA	NA	NA	NA	NA	NA	NA	NA	NA	NA	NA	NA	NA	NA	NA	NA
2016-11-10 21:31:46	2016-11-10 21:41:51	27	1968	Male	United States of America	USA	10-14	15-19	A few times	A few times	20-29	5-8	0	4	23	18	NA	NA	30	NA	NA	NA	NA	NA	NA	NA	NA	NA	NA	NA	NA	NA	NA	NA	NA	NA	NA	NA	NA	NA	NA	NA	NA	NA	NA	NA	NA	NA	NA
2016-11-10 21:35:37	2016-11-10 21:42:25	84	1980	Female	United States of America	USA	10-14	6-9	Regularly	Regularly	30-39	13-16	3-5	3	57	37	NA	NA	30	NA	NA	NA	NA	NA	NA	NA	NA	NA	NA	NA	NA	NA	NA	NA	NA	NA	NA	NA	NA	NA	NA	NA	NA	NA	NA	NA	NA	NA	NA
2016-11-10 21:13:05	2016-11-10 21:42:42	97	1981	Female	United States of America	USA	20+	10-14	A few times	Regularly	20-29	5-8	3-5	3	48	2	1	53	33	2	1	3	4	2	5	5	1	3	2	1	1	5	1	4	1	4	1	1	3	1	1	5	1	5	6	6	6	4	1
2016-11-10 21:36:49	2016-11-10 21:44:04	84	1991	Female	United States of America	USA	1	1	Regularly	A few times	0-19	13-16	1-2	4	35	30	NA	NA	30	NA	NA	NA	NA	NA	NA	NA	NA	NA	NA	NA	NA	NA	NA	NA	NA	NA	NA	NA	NA	NA	NA	NA	NA	NA	NA	NA	NA	NA	NA
2016-11-10 21:42:57	2016-11-10 21:45:02	2	NA	NA	NA	NA	NA	NA	NA	NA	NA	NA	NA	NA	NA	30	NA	NA	30	NA	NA	NA	NA	NA	NA	NA	NA	NA	NA	NA	NA	NA	NA	NA	NA	NA	NA	NA	NA	NA	NA	NA	NA	NA	NA	NA	NA	NA	NA
2016-11-10 21:43:34	2016-11-10 21:45:55	14	1978	Female	United States of America	USA	4-5	3	NA	NA	NA	NA	NA	NA	NA	30	NA	NA	30	NA	NA	NA	NA	NA	NA	NA	NA	NA	NA	NA	NA	NA	NA	NA	NA	NA	NA	NA	NA	NA	NA	NA	NA	NA	NA	NA	NA	NA	NA
2016-11-10 21:42:34	2016-11-10 21:46:22	27	1978	Female	United States of America	USA	20+	15-19	Regularly	A few times	50-59	5-8	3-5	3	21	30	NA	NA	30	NA	NA	NA	NA	NA	NA	NA	NA	NA	NA	NA	NA	NA	NA	NA	NA	NA	NA	NA	NA	NA	NA	NA	NA	NA	NA	NA	NA	NA	NA
2016-11-11 00:49:53	2016-11-11 01:47:24	100	1971	Female	United States of America	USA	4-5	6-9	Never	Never	20-29	17+	3-5	4	23	35	2	0	49	4	5	5	5	5	2	7	1	1	1	1	2	1	1	1	1	6	1	2	3	2	2	3	5	1	6	5	5	4	2
2016-11-10 21:45:41	2016-11-10 21:47:53	2	NA	NA	NA	NA	NA	NA	NA	NA	NA	NA	NA	NA	NA	30	NA	NA	30	NA	NA	NA	NA	NA	NA	NA	NA	NA	NA	NA	NA	NA	NA	NA	NA	NA	NA	NA	NA	NA	NA	NA	NA	NA	NA	NA	NA	NA	NA
[truncated: 1,319 more rows]
[truncated: 21 more columns]
